# Supplementary material for: Analysis of miRNAs in the Heads of Different Castes of the Bumblebee Bombus lantschouensis (Hymenoptera: Apidae)
Source: Insects. 2019 Oct 16;10(10):349. doi: 10.3390/insects10100349 (PMC6835379; doi:10.3390/insects10100349)
Supplement: Supplementary file 1 [file insects-10-00349-s001.zip]

Archive with 8 entries (6 files):
- Appendix/
- Appendix/Appendix/
- Appendix/Appendix/Figure A1.pdf
- Appendix/Appendix/Figure A2.pdf
- Appendix/Appendix/TableS1 Known and novel microRNAs  predicted by miRDeep2.xlsx
- Appendix/Figure A1.pdf
- Appendix/Figure A2.pdf
- Appendix/TableS1 Known and novel microRNAs  predicted by miRDeep2.xlsx
