# Supplementary material for: Analysis of miRNAs in the Heads of Different Castes of the Bumblebee Bombus lantschouensis (Hymenoptera: Apidae)
Source: Insects. 2019 Oct 16;10(10):349. doi: 10.3390/insects10100349 (PMC6835379; doi:10.3390/insects10100349)
Supplement: Supplementary file 1 [file insects-10-00349-s001.zip › Appendix/Appendix/TableS1 Known and novel microRNAs predicted by miRDeep2.xlsx]

## Sheet: M1
Survey of miRDeep2 performance for score cut-offs -10 to 10
	novel miRNAs			known miRBase miRNAs
miRDeep2 score	predicted by miRDeep2	estimated false positives	estimated true positives	in species	in data	detected by miRDeep2	estimated signal-to-noise	excision gearing
10	156	9 ± 3	147 ± 3 (94 ± 2%)	262	90	72 (80%)	24.3	2
9	156	9 ± 3	147 ± 3 (94 ± 2%)	262	90	72 (80%)	23.9	2
8	158	10 ± 3	149 ± 3 (94 ± 2%)	262	90	72 (80%)	23.7	2
7	160	10 ± 3	150 ± 3 (94 ± 2%)	262	90	72 (80%)	23.5	2
6	164	10 ± 3	154 ± 3 (94 ± 2%)	262	90	72 (80%)	23	2
5	226	16 ± 3	210 ± 3 (93 ± 1%)	262	90	81 (90%)	19.4	2
4	250	27 ± 4	223 ± 4 (89 ± 2%)	262	90	84 (93%)	12.4	2
3	266	51 ± 6	215 ± 6 (81 ± 2%)	262	90	85 (94%)	6.8	2
2	280	68 ± 7	212 ± 7 (76 ± 3%)	262	90	86 (96%)	5.3	2
1	321	85 ± 8	236 ± 8 (74 ± 2%)	262	90	87 (97%)	4.8	2
0	373	112 ± 10	261 ± 10 (70 ± 3%)	262	90	87 (97%)	4.1	2
-1	396	153 ± 10	243 ± 10 (61 ± 3%)	262	90	87 (97%)	3.2	2
-2	422	195 ± 12	227 ± 12 (54 ± 3%)	262	90	87 (97%)	2.6	2
-3	449	225 ± 13	224 ± 13 (50 ± 3%)	262	90	87 (97%)	2.4	2
-4	481	250 ± 13	231 ± 13 (48 ± 3%)	262	90	87 (97%)	2.3	2
-5	508	282 ± 13	226 ± 13 (45 ± 2%)	262	90	87 (97%)	2.1	2
-6	528	306 ± 13	222 ± 13 (42 ± 2%)	262	90	87 (97%)	2	2
-7	547	325 ± 14	222 ± 14 (40 ± 3%)	262	90	87 (97%)	2	2
-8	566	343 ± 15	223 ± 15 (39 ± 3%)	262	90	87 (97%)	1.9	2
-9	588	357 ± 16	231 ± 16 (39 ± 3%)	262	90	87 (97%)	1.9	2
-10	596	370 ± 16	226 ± 16 (38 ± 3%)	262	90	87 (97%)	1.9	2
novel miRNAs predicted by miRDeep2
provisional id	miRDeep2 score	estimated probability that the miRNA candidate is a true positive	rfam alert	total read count	mature read count	loop read count	star read count	significant randfold p-value	miRBase miRNA	example miRBase miRNA with the same seed	UCSC browser	NCBI blastn	consensus mature sequence	consensus star sequence	consensus precursor sequence	precursor coordinate
chr51_2087	59000	0.94 ± 0.02		116226	110810	0	5416	yes		cel-miR-2-3p_MIMAT0000004_Caenorhabditis_elegans_miR-2-3p		blast	uaucacagccauuuuguugacu	acaucaaauugguuguggaaug	acaucaaauugguuguggaauguuucgagucauaucacagccauuuuguugacu	chr51:949038..949092:+
chr16_693	14000	0.94 ± 0.02		27732	12002	0	15730	yes		mdv2-miR-M23-5p_MIMAT0004467_Mareks_disease_miR-M23-5p		blast	cugguccguuguaauugucacu	gugacaauuacagcggaccagu	gugacaauuacagcggaccaguguaguaauugggccugguccguuguaauugucacu	chr16:496072..496129:+
chr629_12599	12000	0.94 ± 0.02		24718	21528	0	3190	yes		hsa-miR-3151-5p_MIMAT0015024_Homo_sapiens_miR-3151-5p		blast	uguggggcggcguccgggucacu	ugacccaucgccgccccucggg	uguggggcggcguccgggucacugcauauuuugcaugugugacccaucgccgccccucggg	chr629:846170..846231:-
chr18_768	6300	0.94 ± 0.02		12494	12099	0	395	yes		bmo-miR-3414-5p_MIMAT0015620_Bombyx_mori_miR-3414-5p		blast	uccuuaaguuuuucgaguuggg	caacucgaaaaacuuaaagaag	uccuuaaguuuuucgaguugggugaaaaauauugcacccaacucgaaaaacuuaaagaag	chr18:872983..873043:+
chr37_1849	3700	0.94 ± 0.02		7387	7327	0	60	yes		cel-miR-251_MIMAT0000307_Caenorhabditis_elegans_miR-251		blast	uuaaguaguagugccguagauga	accucggcacgauuacuucuca	uuaaguaguagugccguagaugaugauuuagaaauucaccucggcacgauuacuucuca	chr37:1940376..1940435:-
chr635_12666	3400	0.94 ± 0.02		6672	5170	0	1502	yes		gra-miR8675a_MIMAT0034046_Gossypium_raimondii_miR8675a		blast	uaggugauugcggauuuuguga	acaaaauccgcaaucacuuagu	uaggugauugcggauuuugugauuaggugguauugacaaaauccgcaaucacuuagu	chr635:86735..86792:+
chr637_12676	2800	0.94 ± 0.02		5514	4012	0	1502	yes		hsa-miR-4765_MIMAT0019916_Homo_sapiens_miR-4765		blast	ugagugauugcggauuuuguca	acaaaauccgcaaucacuuagu	ugagugauugcggauuuugucauaagguggaguugacaaaauccgcaaucacuuagu	chr637:206179..206236:+
chr724_14131	2800	0.94 ± 0.02		5509	4007	0	1502	yes		hsa-miR-4765_MIMAT0019916_Homo_sapiens_miR-4765		blast	ugagugauugcggauuuuguca	acaaaauccgcaaucacuuagu	ugagugauugcggauuuugucauagaugguaaugacaaaauccgcaaucacuuagu	chr724:81823..81879:-
chr662_13305	2700	0.94 ± 0.02		5349	5240	0	109	yes		aqu-miR-2019-5p_MIMAT0009696_Amphimedon_queenslandica_miR-2019-5p		blast	uaagugauugcggauuuuguca	cagaauccgcaaucauuuaguu	uaagugauugcggauuuugucauuagcugguauugacagaauccgcaaucauuuaguu	chr662:18046..18104:+
chr521_9094	2700	0.94 ± 0.02		5340	5242	0	98	yes		aqu-miR-2019-5p_MIMAT0009696_Amphimedon_queenslandica_miR-2019-5p		blast	uaagugauugcggauuuuguca	caaauucgggaaucacuuaguu	uaagugauugcggauuuugucauuagaugguauugacaaauucgggaaucacuuaguu	chr521:2970021..2970079:-
chr62_2557	2600	0.94 ± 0.02		5256	5241	0	15	yes		aqu-miR-2019-5p_MIMAT0009696_Amphimedon_queenslandica_miR-2019-5p		blast	uaagugauugcggauuuuguca	acaaaauccguaaucgcuuagu	uaagugauugcggauuuugucauuagguaguauugacaaaauccguaaucgcuuagu	chr62:708846..708903:+
chr46_2021	2600	0.94 ± 0.02		5253	5241	0	12	yes		aqu-miR-2019-5p_MIMAT0009696_Amphimedon_queenslandica_miR-2019-5p		blast	uaagugauugcggauuuuguca	caagacccgcaaucacuuaguu	uaagugauugcggauuuugucauuaccaccuaaugacaagacccgcaaucacuuaguu	chr46:3114038..3114096:+
chr555_10988	2600	0.94 ± 0.02		5252	5241	0	11	yes		aqu-miR-2019-5p_MIMAT0009696_Amphimedon_queenslandica_miR-2019-5p		blast	uaagugauugcggauuuuguca	gcaaaguccgcaaucgcuuagu	uaagugauugcggauuuugucauuaggugguauuggcaaaguccgcaaucgcuuagu	chr555:319449..319506:-
chr179_4892	2600	0.94 ± 0.02		5253	5241	0	12	yes		aqu-miR-2019-5p_MIMAT0009696_Amphimedon_queenslandica_miR-2019-5p		blast	uaagugauugcggauuuuguca	auaaaauucgcaaucacuuagu	uaagugauugcggauuuugucauuaggugguauugauaaaauucgcaaucacuuagu	chr179:34503..34560:-
chr502_7828	2600	0.94 ± 0.02		5250	5241	0	9	yes		aqu-miR-2019-5p_MIMAT0009696_Amphimedon_queenslandica_miR-2019-5p		blast	uaagugauugcggauuuuguca	acaauacccgcaaucauuuagu	uaagugauugcggauuuugucauuaggugguacugacaauacccgcaaucauuuagu	chr502:1250988..1251045:-
chr514_8485	2600	0.94 ± 0.02		5245	5242	0	3	yes		aqu-miR-2019-5p_MIMAT0009696_Amphimedon_queenslandica_miR-2019-5p		blast	uaagugauugcggauuuuguca	auaaaauccgcaaucaauuagu	uaagugauugcggauuuugucauuagaagguauugauaaaauccgcaaucaauuagu	chr514:4058139..4058196:+
chr69_2764	2600	0.94 ± 0.02		5246	5241	0	5	yes		aqu-miR-2019-5p_MIMAT0009696_Amphimedon_queenslandica_miR-2019-5p		blast	uaagugauugcggauuuuguca	acagaacccgcaaucacuuagu	uaagugauugcggauuuugucauuaggugguaaugacagaacccgcaaucacuuagu	chr69:1080070..1080127:-
chr706_14046	2600	0.94 ± 0.02		5244	5241	0	3	yes		aqu-miR-2019-5p_MIMAT0009696_Amphimedon_queenslandica_miR-2019-5p		blast	uaagugauugcggauuuuguca	auaaaauccgcaaucaauuagu	uaagugauugcggauuuugucauuagguaguauugauaaaauccgcaaucaauuagu	chr706:12821..12878:-
chr506_7993	2600	0.94 ± 0.02		5244	5241	0	3	yes		aqu-miR-2019-5p_MIMAT0009696_Amphimedon_queenslandica_miR-2019-5p		blast	uaagugauugcggauuuuguca	auaaaauccgcaaucaauuagu	uaagugauugcggauuuugucauuaggugguauugauaaaauccgcaaucaauuagu	chr506:1996232..1996289:+
chr553_10742	2400	0.94 ± 0.02		4706	4645	0	61	yes		aqu-miR-2019-5p_MIMAT0009696_Amphimedon_queenslandica_miR-2019-5p		blast	uaagugauugcggauuuuguca	ucaaaauccgcgaucacuuagu	uaagugauugcggauuuugucauuaagugguauugucaaaauccgcgaucacuuagu	chr553:984405..984462:-
chr55_2194	2100	0.94 ± 0.02		4197	4195	0	2	yes		hsa-miR-4765_MIMAT0019916_Homo_sapiens_miR-4765		blast	ugagugauugcggauuuuguca	acaaaauccguaaucacuuaau	ugagugauugcggauuuugucauuaggugauaauaacaaaauccguaaucacuuaau	chr55:239893..239950:+
chr14_285	1900	0.94 ± 0.02		3844	3832	0	12	yes		gra-miR8675a_MIMAT0034046_Gossypium_raimondii_miR8675a		blast	uaggugauugcggauuuuguca	ccagaauccgcaaucacuuaau	uaggugauugcggauuuugucauuagauggcaaugccagaauccgcaaucacuuaau	chr14:1705680..1705737:+
chr59_2471	1900	0.94 ± 0.02		3781	3747	0	34	yes		aqu-miR-2019-5p_MIMAT0009696_Amphimedon_queenslandica_miR-2019-5p		blast	uaagugauugcggauuuuguca	ccaaaaucugcaaucacuuagu	uaagugauugcggauuuugucaauacuaccuaaugccaaaaucugcaaucacuuagu	chr59:1737015..1737072:+
chr538_10048	1900	0.94 ± 0.02		3756	3747	0	9	yes		aqu-miR-2019-5p_MIMAT0009696_Amphimedon_queenslandica_miR-2019-5p		blast	uaagugauugcggauuuuguca	acaaaauccgcaaucguuuaga	uaagugauugcggauuuugucaauaacaccugaugacaaaauccgcaaucguuuaga	chr538:1362935..1362992:-
chr682_13559	1600	0.94 ± 0.02		3278	3176	0	102	yes				blast	ugacccaucgccgccccucggg	cguggggcggcucugggucacu	cguggggcggcucugggucacuaccuauuuugugaaauacacgugugacccaucgccgccccucggg	chr682:180225..180292:+
chr643_12909	1600	0.94 ± 0.02		3264	3259	0	5	no		gra-miR8737_MIMAT0034149_Gossypium_raimondii_miR8737		blast	guguaucuacaucugacaauc	ucuguuggaaggguagagucgu	guguaucuacaucugacaaucaucuguuggaaggguagagucgu	chr643:171455..171499:-
chr151_4275	1600	0.94 ± 0.02		3170	3152	0	18	yes		aqu-miR-2019-5p_MIMAT0009696_Amphimedon_queenslandica_miR-2019-5p		blast	uaagugauugcggauuuuguca	acaaaguccgcgaucacuuaau	uaagugauugcggauuuugucaauaccgcuuaaugacaaaguccgcgaucacuuaau	chr151:625192..625249:+
chr133_3941	1500	0.94 ± 0.02		3077	2971	0	106	yes		aqu-miR-2019-5p_MIMAT0009696_Amphimedon_queenslandica_miR-2019-5p		blast	uaagugauugcggauuuuguca	caaaauccgcagucauuuaguu	uaagugauugcggauuuugucaguaccacccaaugacaaaauccgcagucauuuaguu	chr133:870295..870353:+
chr37_1851	1400	0.94 ± 0.02		2824	2809	0	15	yes		dme-miR-274-5p_MIMAT0000332_Drosophila_melanogaster_miR-274-5p		blast	cuugugaccguaacaacgggcg	acucguugucauguucgcaaau	cuugugaccguaacaacgggcgggaaaagaacacacucguugucauguucgcaaau	chr37:1940754..1940810:-
chr807_15230	1300	0.94 ± 0.02		2624	2618	0	6	yes		ame-miR-927a-5p_MIMAT0004438_Apis_mellifera_miR-927a-5p		blast	uuuuagaauuuguacguucugu	agagcguaccgauucuuuaaua	uuuuagaauuuguacguucuguugucacaaacgaucucacagagcguaccgauucuuuaaua	chr807:23496..23558:+
chr43_1959	1100	0.94 ± 0.02		2269	2238	0	31	yes		oni-miR-10695_MIMAT0043196_Oreochromis_niloticus_miR-10695		blast	uaugugauugcggauuuuguca	acaaaauccgcaaucacauagu	uaugugauugcggauuuugucaauaccaucuaaugacaaaauccgcaaucacauagu	chr43:668993..669050:-
chr46_2032	1000	0.94 ± 0.02		2136	1510	0	626	yes		ath-miR866-3p_MIMAT0004316_Arabidopsis_thaliana_miR866-3p		blast	acaaaauccgcaaucacuuagu	uaaaugauugcggguuuugucg	uaaaugauugcggguuuugucguuaggucguauugacaaaauccgcaaucacuuagu	chr46:3284587..3284644:+
chr507_8084	940	0.94 ± 0.02		1843	1502	0	341	yes		ath-miR866-3p_MIMAT0004316_Arabidopsis_thaliana_miR866-3p		blast	acaaaauccgcaaucacuuagu	uaagugauugcgggguuuguca	uaagugauugcgggguuugucaauaucaccuaaugacaaaauccgcaaucacuuagu	chr507:1019743..1019800:+
chr721_14092	940	0.94 ± 0.02		1843	1502	0	341	yes		ath-miR866-3p_MIMAT0004316_Arabidopsis_thaliana_miR866-3p		blast	acaaaauccgcaaucacuuagu	uaagugauugcgggguuuguca	uaagugauugcgggguuugucaauaccaccuaaugacaaaauccgcaaucacuuagu	chr721:11906..11963:+
chr18_782	910	0.94 ± 0.02		1786	1784	0	2	no		ame-miR-3730-5p_MIMAT0018598_Apis_mellifera_miR-3730-5p		blast	acaacgagggugaagaucgcg	cgucucuauccucguuucugua	acaacgagggugaagaucgcguguguuuguaauuucgcgucucuauccucguuucugua	chr18:1608545..1608604:+
chr507_8115	900	0.94 ± 0.02		1761	1495	0	266	yes		ath-miR866-3p_MIMAT0004316_Arabidopsis_thaliana_miR866-3p		blast	acaaaauccgcaaucacuuagu	uaugugauugcggaucuugucau	uaugugauugcggaucuugucauuagcugguaucgacaaaauccgcaaucacuuagu	chr507:1316444..1316501:-
chr638_12714	870	0.94 ± 0.02		1711	1495	0	216	yes		ath-miR866-3p_MIMAT0004316_Arabidopsis_thaliana_miR866-3p		blast	acaaaauccgcaaucacuuagu	cuaaaugauugcggacuuuguc	cuaaaugauugcggacuuugucaauaccaucuaacgacaaaauccgcaaucacuuagu	chr638:1317362..1317420:+
chr509_8181	860	0.94 ± 0.02		1694	1502	0	192	yes		ath-miR866-3p_MIMAT0004316_Arabidopsis_thaliana_miR866-3p		blast	acaaaauccgcaaucacuuagu	uaggugauugcggauauuguca	uaggugauugcggauauugucauuagaugguauugacaaaauccgcaaucacuuagu	chr509:577846..577903:-
chr2_23	860	0.94 ± 0.02		1692	1681	0	11	yes		osa-miR810b.2_MIMAT0005978_Oryza_sativa_miR810b.2		blast	gagugauugcggauuuugucau	auaaaauccgcaaucacucggu	gagugauugcggauuuugucauuaccacuuaaugauaaaauccgcaaucacucggu	chr2:253297..253353:-
chr664_13408	860	0.94 ± 0.02		1690	1635	0	55	yes		aqu-miR-2019-5p_MIMAT0009696_Amphimedon_queenslandica_miR-2019-5p		blast	uaagugauugcggauuuuguc	aaaguccgcaaucacuuaguug	uaagugauugcggauuuugucgauaccaccuaaugauaaaguccgcaaucacuuaguug	chr664:18561..18620:-
chr547_10575	850	0.94 ± 0.02		1663	1502	0	161	yes		ath-miR866-3p_MIMAT0004316_Arabidopsis_thaliana_miR866-3p		blast	acaaaauccgcaaucacuuagu	uaagugauuacggauuuuguca	uaagugauuacggauuuugucauuacgugguauugacaaaauccgcaaucacuuagu	chr547:1130628..1130685:-
chr664_13411	840	0.94 ± 0.02		1638	1502	0	136	yes		ath-miR866-3p_MIMAT0004316_Arabidopsis_thaliana_miR866-3p		blast	acaaaauccgcaaucacuuagu	uaggugauugcggauuguguca	uaggugauugcggauugugucaauaccacuuaaugacaaaauccgcaaucacuuagu	chr664:35091..35148:-
chr92_3271	830	0.94 ± 0.02		1637	1502	0	135	yes		ath-miR866-3p_MIMAT0004316_Arabidopsis_thaliana_miR866-3p		blast	acaaaauccgcaaucacuuagu	uaagugauugcggcuuuuguc	uaagugauugcggcuuuugucaauaccaccuaaugacaaaauccgcaaucacuuagu	chr92:989558..989615:-
chr521_9046	820	0.94 ± 0.02		1618	1457	0	161	yes		ath-miR866-3p_MIMAT0004316_Arabidopsis_thaliana_miR866-3p		blast	acaaaauccgcaaucacuuagu	uaagugauuacggauuuuguca	uaagugauuacggauuuugucauuaggugguauuaacaaaauccgcaaucacuuagu	chr521:2872150..2872207:+
chr507_8086	810	0.94 ± 0.02		1588	1502	0	86	yes		ath-miR866-3p_MIMAT0004316_Arabidopsis_thaliana_miR866-3p		blast	acaaaauccgcaaucacuuagu	uaagugauugcggguuguguca	uaagugauugcggguugugucaauaccaucuaaugacaaaauccgcaaucacuuagu	chr507:1019973..1020030:+
chr538_9978	810	0.94 ± 0.02		1588	1432	0	156	yes		ath-miR866-3p_MIMAT0004316_Arabidopsis_thaliana_miR866-3p		blast	acaaaauccgcaaucacuuagu	cuaaacgauugcggauuuuguc	cuaaacgauugcggauuuugucaucagguguuauugacaaaauccgcaaucacuuagu	chr538:1362936..1362994:+
chr553_10668	800	0.94 ± 0.02		1571	1502	0	69	yes		ath-miR866-3p_MIMAT0004316_Arabidopsis_thaliana_miR866-3p		blast	acaaaauccgcaaucacuuagu	ugagcgauugcggauuuuguca	ugagcgauugcggauuuugucauuagaugguauugacaaaauccgcaaucacuuagu	chr553:1383422..1383479:+
chr509_8195	800	0.94 ± 0.02		1569	1502	0	67	yes		ath-miR866-3p_MIMAT0004316_Arabidopsis_thaliana_miR866-3p		blast	acaaaauccgcaaucacuuagu	cuagugauugcggauuuuguca	cuagugauugcggauuuugucaauaccaccuaaugacaaaauccgcaaucacuuagu	chr509:1269277..1269334:-
chr682_13593	790	0.94 ± 0.02		1542	1502	0	40	yes		ath-miR866-3p_MIMAT0004316_Arabidopsis_thaliana_miR866-3p		blast	acaaaauccgcaaucacuuagu	aagugauuggaaauuuugucau	aagugauuggaaauuuugucauuaggugguauugacaaaauccgcaaucacuuagu	chr682:446594..446650:-
chr510_8367	790	0.94 ± 0.02		1541	1502	0	39	yes		ath-miR866-3p_MIMAT0004316_Arabidopsis_thaliana_miR866-3p		blast	acaaaauccgcaaucacuuagu	uaagugaucgcggauuguguca	uaagugaucgcggauugugucaauaccaccuaaugacaaaauccgcaaucacuuagu	chr510:2087597..2087654:-
chr644_12934	780	0.94 ± 0.02		1537	1502	0	35	yes		ath-miR866-3p_MIMAT0004316_Arabidopsis_thaliana_miR866-3p		blast	acaaaauccgcaaucacuuagu	uaaguaauugcggauguuguca	uaaguaauugcggauguugucauuaggugguauugacaaaauccgcaaucacuuagu	chr644:311687..311744:+
chr681_13555	780	0.94 ± 0.02		1527	1502	0	25	yes		ath-miR866-3p_MIMAT0004316_Arabidopsis_thaliana_miR866-3p		blast	acaaaauccgcaaucacuuagu	aagugauugcgggucuugucau	aagugauugcgggucuugucauuaggugguauugacaaaauccgcaaucacuuagu	chr681:433187..433243:-
chr46_2079	770	0.94 ± 0.02		1520	1495	0	25	yes		ath-miR866-3p_MIMAT0004316_Arabidopsis_thaliana_miR866-3p		blast	acaaaauccgcaaucacuuagu	aagugauugcgggucuugucau	aagugauugcgggucuugucauuaggugguaaugacaaaauccgcaaucacuuagu	chr46:3114036..3114092:-
chr507_8104	770	0.94 ± 0.02		1520	1495	0	25	yes		ath-miR866-3p_MIMAT0004316_Arabidopsis_thaliana_miR866-3p		blast	acaaaauccgcaaucacuuagu	aagugauugcgggucuugucau	aagugauugcgggucuugucauuagguugcaucgacaaaauccgcaaucacuuagu	chr507:1508138..1508194:+
chr25_1092	770	0.94 ± 0.02		1512	1510	0	2	yes		ath-miR866-3p_MIMAT0004316_Arabidopsis_thaliana_miR866-3p		blast	acaaaauccgcaaucacuuagu	uaauugaucgcggauuauguca	uaauugaucgcggauuaugucauuaggugguauugacaaaauccgcaaucacuuagu	chr25:3591623..3591680:+
chr211_5340	770	0.94 ± 0.02		1507	1495	0	12	yes		ath-miR866-3p_MIMAT0004316_Arabidopsis_thaliana_miR866-3p		blast	acaaaauccgcaaucacuuagu	uaagugauugcggaccuuguca	uaagugauugcggaccuugucaauacuaucuaacgacaaaauccgcaaucacuuagu	chr211:217853..217910:+
chr69_2747	770	0.94 ± 0.02		1505	1502	0	3	yes		ath-miR866-3p_MIMAT0004316_Arabidopsis_thaliana_miR866-3p		blast	acaaaauccgcaaucacuuagu	uaaaugauugcaguuguuguca	uaaaugauugcaguuguugucaauaccaccuaaugacaaaauccgcaaucacuuagu	chr69:144958..145015:-
chr510_8365	770	0.94 ± 0.02		1503	1502	0	1	yes		ath-miR866-3p_MIMAT0004316_Arabidopsis_thaliana_miR866-3p		blast	acaaaauccgcaaucacuuagu	uaagugguugcagauuuuguca	uaagugguugcagauuuugucaauaccaucuaaugacaaaauccgcaaucacuuagu	chr510:2036615..2036672:-
chr640_12744	760	0.94 ± 0.02		1495	1387	0	108	yes		ath-miR866-3p_MIMAT0004316_Arabidopsis_thaliana_miR866-3p		blast	acaaaauccgcaaucacuuagu	caagugauugcggcuuuuguca	caagugauugcggcuuuugucaauaucaccuaauaacaaaauccgcaaucacuuagu	chr640:38130..38187:+
chr658_13204	750	0.94 ± 0.02		1470	1461	0	9	yes		ath-miR866-3p_MIMAT0004316_Arabidopsis_thaliana_miR866-3p		blast	acaaaauccgcaaucacuuagu	uaagugauugcggguucuguca	uaagugauugcggguucugucauuaggugguauucacaaaauccgcaaucacuuagu	chr658:702951..703008:+
chr14_270	750	0.94 ± 0.02		1470	1432	0	38	yes		ath-miR866-3p_MIMAT0004316_Arabidopsis_thaliana_miR866-3p		blast	acaaaauccgcaaucacuuagu	aagugauugccgauuuuaucau	aagugauugccgauuuuaucauuaggugguauugacaaaauccgcaaucacuuagu	chr14:903046..903102:+
chr69_2730	750	0.94 ± 0.02		1463	1454	0	9	yes		ath-miR866-3p_MIMAT0004316_Arabidopsis_thaliana_miR866-3p		blast	acaaaauccgcaaucacuuagu	uaagugauugcggguucuguca	uaagugauugcggguucugucauuaccaccuaaugacaaaauccgcaaucacuuagu	chr69:1080072..1080129:+
chr152_4307	680	0.94 ± 0.02		1344	1341	0	3	yes				blast	caacuaagugguugcggauuuu	auccgcagugacuuaguug	caacuaagugguugcggauuuugucauuaggugguauugacaauauccgcagugacuuaguug	chr152:692096..692159:+
chr152_4311	680	0.94 ± 0.02		1344	1341	0	3	yes				blast	caacuaagugguugcggauuuu	auccgcagugacuuaguug	caacuaagugguugcggauuuugucauuagguggcguugacaauauccgcagugacuuaguug	chr152:715968..716031:+
chr56_2360	650	0.94 ± 0.02		1285	1281	0	4	yes				blast	caacuaagugguugcggauuuu	aauccgcagucacuuaguugcc	caacuaagugguugcggauuuugucaaugccaccuaaugacgaaauccgcagucacuuaguugcc	chr56:460229..460294:-
chr6_153	640	0.94 ± 0.02		1262	974	0	288	yes		ath-miR866-3p_MIMAT0004316_Arabidopsis_thaliana_miR866-3p		blast	acaaaauccgcaaucacuuagu	uaugugauuguggauuuugucau	uaugugauuguggauuuugucauuaccaccuaaugacaaaauccgcaaucacuuagu	chr6:248823..248880:-
chr92_3186	590	0.94 ± 0.02		1149	1144	0	5	yes		ath-miR866-3p_MIMAT0004316_Arabidopsis_thaliana_miR866-3p		blast	acaaaauccgcaaucacuuagu	uaagugaucgcagauuuuguca	uaagugaucgcagauuuugucauuaccaccuaauggcaacuaauggcauuaggcauuaggugguaaugacaaaauccgcaaucacuuagu	chr92:1614771..1614861:+
chr581_11743	540	0.94 ± 0.02		1056	998	0	58	yes		ath-miR866-3p_MIMAT0004316_Arabidopsis_thaliana_miR866-3p		blast	acaaaauccgcaaucacuuagu	uagguuauugcggauuuuguca	uagguuauugcggauuuugucauuagguuguauugacaaaauccgcaaucacuuagu	chr581:601076..601133:-
chr10_237	500	0.94 ± 0.02		990	953	0	37	yes		aqu-miR-2019-5p_MIMAT0009696_Amphimedon_queenslandica_miR-2019-5p		blast	uaagugaucgcggauguuguca	acaaaauccgcaaucacuuauu	uaagugaucgcggauguugucauuaggugguauugacaaaauccgcaaucacuuauu	chr10:72101..72158:-
chr525_9264	500	0.94 ± 0.02		988	982	0	6	yes		tca-miR-3850-3p_MIMAT0018755_Tribolium_castaneum_miR-3850-3p		blast	uucgagacuacacgcugauuuu	agucagcuuguggucuagggguac	agucagcuuguggucuagggguacgaaucaccaccguagauccgauauguggauacaaacggguauucgagacuacacgcugauuuu	chr525:1680419..1680506:-
chr119_3762	490	0.94 ± 0.02		960	945	0	15	yes		bdi-miR9497_MIMAT0035506_Brachypodium_distachyon_miR9497		blast	uuucugaauugcuagacacacu	auguguuuugcauucaguaa	auguguuuugcauucaguaauagaaaauuaucuuucugaauugcuagacacacu	chr119:446425..446479:-
chr109_3536	440	0.94 ± 0.02		857	764	0	93	yes		hsa-miR-4668-3p_MIMAT0019746_Homo_sapiens_miR-4668-3p		blast	caaaauccgcaaucacuuaguu	caagugauugcagauuuuguca	caagugauugcagauuuugucaauaccaacuaauagcaaaauccgcaaucacuuaguu	chr109:834096..834154:+
chr211_5358	380	0.94 ± 0.02		737	734	0	3	yes		aqu-miR-2019-5p_MIMAT0009696_Amphimedon_queenslandica_miR-2019-5p		blast	uaagugauugcggguuuuguca	acaggauccguaaucacuuagu	uaagugauugcggguuuugucaauacuacuuaaugacaggauccguaaucacuuagu	chr211:238550..238607:-
chr704_14042	360	0.94 ± 0.02		703	613	0	90	yes		aqu-miR-2019-5p_MIMAT0009696_Amphimedon_queenslandica_miR-2019-5p		blast	uaagugauugcggguuuuguca	acaaaacccgcaaucacuuagu	uaagugauugcggguuuugucaauaccaccuaaugacaaaacccgcaaucacuuagu	chr704:34537..34594:+
chr629_12596	290	0.94 ± 0.02		575	559	0	16	yes		aqu-miR-2019-5p_MIMAT0009696_Amphimedon_queenslandica_miR-2019-5p		blast	uaagugauugcggauuuugcca	acaaaguccgcaaucacuuggu	uaagugauugcggauuuugccauuaggugauauuaacaaaguccgcaaucacuuggu	chr629:693347..693404:-
chr211_5350	280	0.94 ± 0.02		552	547	0	5	yes		aqu-miR-2019-5p_MIMAT0009696_Amphimedon_queenslandica_miR-2019-5p		blast	uaagugauugcggguuuugucg	acagaacccgcaaucacuuagu	uaagugauugcggguuuugucguuaccaccuaaugacagaacccgcaaucacuuagu	chr211:214175..214232:-
chr39_1909	280	0.94 ± 0.02		554	551	0	3	yes		cel-miR-49-3p_MIMAT0000020_Caenorhabditis_elegans_miR-49-3p		blast	uagcaccacauuauucagcuugu	agcugaaucugcaggggccacg	agcugaaucugcaggggccacguuacacuaaauuuucguagcaccacauuauucagcuugu	chr39:412405..412466:+
chr510_8305	280	0.94 ± 0.02		556	551	0	5	no		cin-miR-4153-3p_MIMAT0016757_Ciona_intestinalis_miR-4153-3p		blast	cucgcguucgucguucgaucgu	agucgaacgucgagcgcgguca	agucgaacgucgagcgcggucauccacgcuacguuuaucuuacuugugcucgcguucgucguucgaucgu	chr510:3519061..3519131:+
chr46_2026	280	0.94 ± 0.02		541	458	0	83	yes		ath-miR866-3p_MIMAT0004316_Arabidopsis_thaliana_miR866-3p		blast	acaaaauccgcaaucgcuuagu	uaagugaucgcggaauuuguca	uaagugaucgcggaauuugucauuagguggcauugacaaaauccgcaaucgcuuagu	chr46:3274705..3274762:+
chr507_8117	260	0.94 ± 0.02		513	510	0	3	yes		aqu-miR-2019-5p_MIMAT0009696_Amphimedon_queenslandica_miR-2019-5p		blast	uaagugauugcggcuugugucg	acaaaagccgcaaucacuuaau	uaagugauugcggcuugugucgaugccacuuaacgacaaaagccgcaaucacuuaau	chr507:1471170..1471227:-
chr681_13545	230	0.94 ± 0.02		459	458	0	1	yes		cel-miR-2207-3p_MIMAT0011426_Caenorhabditis_elegans_miR-2207-3p		blast	augcacaguaugaucgaucgucg	acgguuuauaaagucugug	augcacaguaugaucgaucgucgucucuucaauuucucauagacgacgguuuauaaagucugug	chr681:211308..211372:-
chr152_4310	230	0.94 ± 0.02		455	444	0	11	yes				blast	acuaagugguugcggauuuugu	acaaauccgcaaucgcuuaguu	acuaagugguugcggauuuugucauuagauggcauugacaaauccgcaaucgcuuaguu	chr152:713026..713085:+
chr639_12741	230	0.94 ± 0.02		447	342	0	105	yes		aqu-miR-2019-5p_MIMAT0009696_Amphimedon_queenslandica_miR-2019-5p		blast	uaagugaucgcggauuuuguca	caaaauccgcaaucaucuaguu	uaagugaucgcggauuuugucaauaccaucuaaugacaaaauccgcaaucaucuaguu	chr639:282627..282685:-
chr639_12738	210	0.94 ± 0.02		404	207	0	197	yes		ath-miR866-3p_MIMAT0004316_Arabidopsis_thaliana_miR866-3p		blast	acaaaauccgcgaucacuuagu	cuagaugauugcggauuuuguc	cuagaugauugcggauuuugucauuagaugguauugacaaaauccgcgaucacuuagu	chr639:282629..282687:+
chr506_8025	200	0.94 ± 0.02		406	286	0	120	yes				blast	uacgugauugcggauuuugucau	acaaaauccgcaaucacuuggu	uacgugauugcggauuuugucauuagcgguauugacaaaauccgcaaucacuuggu	chr506:1342370..1342426:-
chr537_9901	200	0.94 ± 0.02		383	225	0	158	yes		ath-miR866-3p_MIMAT0004316_Arabidopsis_thaliana_miR866-3p		blast	acaaaauccgcgaucacuuagu	uaagcgauugcggauuuuguca	uaagcgauugcggauuuugucauuagaugguauugacaaaauccgcgaucacuuagu	chr537:523189..523246:-
chr581_11751	190	0.94 ± 0.02		380	373	0	7	yes		aqu-miR-2019-5p_MIMAT0009696_Amphimedon_queenslandica_miR-2019-5p		blast	uaagugaucgcggauuuuguca	ugacaaaauccgcaaucacuuu	uaagugaucgcggauuuugucauuagaugguauugacaaaauccgcaaucacuuu	chr581:924267..924322:-
chr109_3538	190	0.94 ± 0.02		369	330	0	39	yes		bta-miR-331-5p_MIMAT0026716_Bos_taurus_miR-331-5p		blast	acuagguaauugcggauuuugu	aaauccgcaaacacuuaguugc	acuagguaauugcggauuuugucauugagugguauugacaaaauccgcaaacacuuaguugc	chr109:932439..932501:+
chr581_11704	180	0.94 ± 0.02		348	338	0	10	yes		hsa-miR-11399_MIMAT0044656_Homo_sapiens_miR-11399		blast	aucaggucgcucgauagagg	cuguauccggcgaacugaccc	aucaggucgcucgauagaggccagccggcuaucgcguuccuguauccggcgaacugaccc	chr581:827688..827748:+
chr506_8028	180	0.94 ± 0.02		346	334	0	12	yes		aqu-miR-2019-5p_MIMAT0009696_Amphimedon_queenslandica_miR-2019-5p		blast	uaagugaucgcggauuuuguca	auaaaacccgcaaucgcuuagu	uaagugaucgcggauuuugucaguaccaccuaaugauaaaacccgcaaucgcuuagu	chr506:1380682..1380739:-
chr779_14997	150	0.94 ± 0.02		311	310	0	1	yes				blast	uacgugauugcggauuuugucau	acaaaaccugcauucacuuagu	uacgugauugcggauuuugucauuagguagccuugacaaaaccugcauucacuuagu	chr779:125150..125207:-
chr537_9900	140	0.94 ± 0.02		281	175	0	106	yes		ppc-miR-8302-3p_MIMAT0033126_Pristionchus_pacificus_miR-8302-3p		blast	uaagcgauugcggguuuugcca	caaaauccgcagucauuuaguu	uaagcgauugcggguuuugccaauaccaccuaaugacaaaauccgcagucauuuaguu	chr537:439450..439508:-
chr534_9653	140	0.94 ± 0.02		273	231	0	42	yes		osa-miR810b.2_MIMAT0005978_Oryza_sativa_miR810b.2		blast	aagugauugcggauuuuguca	acaaaauccgcaaucguuuaau	aagugauugcggauuuugucaauaccgucuaauuuuaccaucuaaugacaaaauccgcaaucguuuaau	chr534:1607422..1607491:+
chr514_8462	130	0.94 ± 0.02		248	244	0	4	yes		aau-miR168_MIMAT0022678_Acacia_auriculiformis_miR168		blast	uuucaguuugcgggaacacguc	cguguucuugcaaaaugaagca	uuucaguuugcgggaacacgucguuuucgagaaggucguguucuugcaaaaugaagca	chr514:1107330..1107388:+
chr46_2024	120	0.94 ± 0.02		245	225	0	20	yes		ath-miR866-3p_MIMAT0004316_Arabidopsis_thaliana_miR866-3p		blast	acaaaauccgcgaucacuuagu	uaagugaucgcguauuuuguca	uaagugaucgcguauuuugucauuaagcgauauugacaaaauccgcgaucacuuagu	chr46:3256523..3256580:+
chr662_13365	120	0.94 ± 0.02		232	202	0	30	yes		hsa-miR-4765_MIMAT0019916_Homo_sapiens_miR-4765		blast	ugagugauugcggcuuuuguca	acaaauuccgcaaucacuuagu	ugagugauugcggcuuuugucauuagauggcaaugacaaauuccgcaaucacuuagu	chr662:363223..363280:-
chr661_13303	120	0.94 ± 0.02		232	202	0	30	yes		hsa-miR-4765_MIMAT0019916_Homo_sapiens_miR-4765		blast	ugagugauugcggcuuuuguca	acaaauuccgcaaucacuuagu	ugagugauugcggcuuuugucauuagauggcaaugacaaauuccgcaaucacuuagu	chr661:3604..3661:-
chr663_13371	120	0.94 ± 0.02		232	202	0	30	yes		hsa-miR-4765_MIMAT0019916_Homo_sapiens_miR-4765		blast	ugagugauugcggcuuuuguca	acaaauuccgcaaucacuuagu	ugagugauugcggcuuuugucauuagauggcaaugacaaauuccgcaaucacuuagu	chr663:2011..2068:-
chr662_13363	120	0.94 ± 0.02		232	202	0	30	yes		hsa-miR-4765_MIMAT0019916_Homo_sapiens_miR-4765		blast	ugagugauugcggcuuuuguca	acaaauuccgcaaucacuuagu	ugagugauugcggcuuuugucauuagauggcaaugacaaauuccgcaaucacuuagu	chr662:348505..348562:-
chr560_11192	110	0.94 ± 0.02		211	132	0	79	yes		ame-miR-6000a-5p_MIMAT0023539_Apis_mellifera_miR-6000a-5p		blast	uguggguacuagucgucucuaua	uaguacgaaaaguacccauaaga	uguggguacuagucgucucuauauuaucgaauuuauaguacgaaaaguacccauaaga	chr560:82636..82694:-
chr703_14036	100	0.94 ± 0.02		205	64	0	141	yes		ath-miR866-3p_MIMAT0004316_Arabidopsis_thaliana_miR866-3p		blast	acaaaauccgcaaucacuuagc	uaagugauugcggcuuuuguc	uaagugauugcggcuuuugucauuggaugguauuaacaaaauccgcaaucacuuagc	chr703:12087..12144:+
chr86_3043	100	0.94 ± 0.02		208	184	0	24	yes				blast	acuaagcgauugcggauuuugu	auaaaauccgcaaucgcuuagu	acuaagcgauugcggauuuugucaguaccaucuaaugauaaaauccgcaaucgcuuagu	chr86:1483326..1483385:+
chr506_8047	100	0.94 ± 0.02		199	80	0	119	yes		hsa-miR-4668-3p_MIMAT0019746_Homo_sapiens_miR-4668-3p		blast	uaaaauccgcaaucauuuaguu	caagugauugcggcuuuuguca	caagugauugcggcuuuugucauuaggugguaaugcuaaaauccgcaaucauuuaguu	chr506:2293542..2293600:-
chr724_14137	100	0.94 ± 0.02		196	195	0	1	yes		abu-miR-10549_MIMAT0042241_Astatotilapia_burtoni_miR-10549		blast	uagguaauugcggauuuuguca	acaaauuccauaaucacuuagu	uagguaauugcggauuuugucauuuuguauugacaaauuccauaaucacuuagu	chr724:177099..177153:-
chr537_9832	100	0.94 ± 0.02		194	191	0	3	yes		mtr-miR2593a_MIMAT0013280_Medicago_truncatula_miR2593a		blast	cuaaaugacugcggauuuuguc	ggcaaaacccgcaaucgcuuaa	cuaaaugacugcggauuuugucauuaggugguauuggcaaaacccgcaaucgcuuaa	chr537:439452..439509:+
chr643_12809	99	0.94 ± 0.02		187	165	0	22	yes		str-miR-7880m-5p_MIMAT0033364_Strongyloides_ratti_miR-7880m-5p		blast	ugucgguagcaaagaggugguag	cccacucuuugacuaccgacau	cccacucuuugacuaccgacauauauauauagaacacugucgguagcaaagaggugguag	chr643:116812..116872:+
chr514_8554	97	0.94 ± 0.02		182	169	0	13	yes		mtr-miR2593a_MIMAT0013280_Medicago_truncatula_miR2593a		blast	cuaaaugauugcguauuuuguc	acaaaauccgcgaucgcuuagu	cuaaaugauugcguauuuugucauuagguuguauugacaaaauccgcgaucgcuuagu	chr514:2446904..2446962:-
chr510_8342	87	0.94 ± 0.02		162	155	0	7	yes		ppc-miR-8302-3p_MIMAT0033126_Pristionchus_pacificus_miR-8302-3p		blast	uaagcgauugcggauuuuguca	acaaauccguaaucgcuuagu	uaagcgauugcggauuuugucauuugcugguauugacaaauccguaaucgcuuagu	chr510:573759..573815:-
chr55_2230	79	0.94 ± 0.02		148	144	1	3	yes		ame-miR-3770-5p_MIMAT0018545_Apis_mellifera_miR-3770-5p		blast	aauccugcaucaagugcguugcu	aaugcauugcacgcaggguagcg	aauccugcaucaagugcguugcuuuguuucucuguaaucagcaaugcauugcacgcaggguagcg	chr55:1311724..1311789:+
chr560_11194	76	0.94 ± 0.02		142	110	0	32	yes		aae-miR-2941_MIMAT0014286_Aedes_aegypti_miR-2941		blast	uaguacggguaguacugaggga	cgucagucgaccuuguacuaug	cgucagucgaccuuguacuauguuacguaauucauaguacggguaguacugaggga	chr560:83022..83078:-
chr211_5328	73	0.94 ± 0.02		136	105	0	31	yes		hsa-miR-4668-3p_MIMAT0019746_Homo_sapiens_miR-4668-3p		blast	caaaauccgcaaucaguuaguu	acuaagugauugcagcuuuugu	acuaagugauugcagcuuuugucaguaccaucaaauaacaaaauccgcaaucaguuaguu	chr211:79663..79723:+
chr46_2064	71	0.94 ± 0.02		138	135	0	3	yes				blast	acagacgcugauuggcugcga	cucggccaaucggcaucuauugu	cucggccaaucggcaucuauuguucguagaaaauccauugauagacagacgcugauuggcugcga	chr46:2116629..2116694:-
chr642_12802	69	0.94 ± 0.02		130	125	0	5	yes		cel-miR-51-3p_MIMAT0015099_Caenorhabditis_elegans_miR-51-3p		blast	gauggaagcuuucuuugauacu	guaacaaagaagaguuuccuacgu	guaacaaagaagaguuuccuacguucgcaggaaacgauggaagcuuucuuugauacu	chr642:838699..838756:-
chr56_2328	68	0.94 ± 0.02		133	86	0	47	yes				blast	acaaaguccgcaaucacuuaga	uaagugauuguggauuguguca	uaagugauuguggauugugucauuagaugguauugacaaaguccgcaaucacuuaga	chr56:458487..458544:+
chr18_865	63	0.94 ± 0.02		115	106	0	9	yes		gma-miR1512a-3p_MIMAT0032030_Glycine_max_miR1512a-3p		blast	ucuuuaaguuuuucgaguuggg	caacucgaaaaacuuaaggaag	ucuuuaaguuuuucgaguugggugcaauauuuuucacccaacucgaaaaacuuaaggaag	chr18:872981..873041:-
chr664_13403	61	0.94 ± 0.02		113	112	0	1	yes		ath-miR850_MIMAT0004272_Arabidopsis_thaliana_miR850		blast	caagauccgcaaucauuuaguu	uaagugaucguggguuuuguc	uaagugaucguggguuuugucauuaggugauaaugacaagauccgcaaucauuuaguu	chr664:254764..254822:+
chr665_13440	61	0.94 ± 0.02		113	112	0	1	yes		ath-miR850_MIMAT0004272_Arabidopsis_thaliana_miR850		blast	caagauccgcaaucauuuaguu	uaagugaucguggguuuuguc	uaagugaucguggguuuugucauuaggugauaaugacaagauccgcaaucauuuaguu	chr665:10800..10858:-
chr6_179	61	0.94 ± 0.02		112	107	1	4	yes		lja-miR11078g-3p_MIMAT0043981_Lotus_japonicus_miR11078g-3p		blast	caaaaucugcaaucauuuaguu	uaagcgauugcggaucuuguca	uaagcgauugcggaucuugucaauacuaccuaaugacaaaaucugcaaucauuuaguu	chr6:1878042..1878100:-
chr151_4279	60	0.94 ± 0.02		109	91	0	18	yes		aqu-miR-2019-5p_MIMAT0009696_Amphimedon_queenslandica_miR-2019-5p		blast	uaagugaucgcggacuuuguca	ugacaaaauccgcaaucacuua	uaagugaucgcggacuuugucauuaagcgguauugacaaaauccgcaaucacuua	chr151:625192..625247:-
chr664_13395	56	0.94 ± 0.02		102	97	0	5	yes		dme-miR-2281-5p_MIMAT0011788_Drosophila_melanogaster_miR-2281-5p		blast	auuaucugaaccauuuaguugc	aacugaaugauugcggauauugc	aacugaaugauugcggauauugcgauuagguugcauugacaauuaucugaaccauuuaguugc	chr664:81225..81288:+
chr555_10994	54	0.94 ± 0.02		106	103	0	3	yes				blast	uuauuccggugaaccacucuuc	ccgaguaguucaccgaaacaa	ccgaguaguucaccgaaacaaucacuauccaucgagccgauuauuccggugaaccacucuuc	chr555:788893..788955:-
chr69_2787	51	0.94 ± 0.02		92	91	0	1	yes		aqu-miR-2019-5p_MIMAT0009696_Amphimedon_queenslandica_miR-2019-5p		blast	uaagugaucgcggacuuuguca	caagguccgcagucacuuaguug	uaagugaucgcggacuuugucauuaucaccuaaugacaagguccgcagucacuuaguug	chr69:1664037..1664096:-
chr763_14785	51	0.94 ± 0.02		98	90	0	8	yes				blast	acaaaacccgcaaucacuuagu	uuagugauugcugguuuuguca	uuagugauugcugguuuugucauuaccaccuuaugacaaaacccgcaaucacuuagu	chr763:21150..21207:-
chr86_3065	50	0.94 ± 0.02		90	46	0	44	yes		ath-miR866-3p_MIMAT0004316_Arabidopsis_thaliana_miR866-3p		blast	acaaaaucugcaaucauuuagu	uaagugaucgcggauuguguca	uaagugaucgcggauugugucauuuggugguaucgacaaaaucugcaaucauuuagu	chr86:1710498..1710555:-
chr44_1966	47	0.94 ± 0.02		83	74	0	9	yes		esi-miR8619_MIMAT0033954_Ectocarpus_siliculosus_miR8619		blast	acaagauccgcaaucacuuagu	uaagugagugcagauuuugucg	uaagugagugcagauuuugucguuaggugguauugacaagauccgcaaucacuuagu	chr44:668133..668190:+
chr683_13639	43	0.94 ± 0.02		100	89	0	11	no		lja-miR11066-3p_MIMAT0043699_Lotus_japonicus_miR11066-3p		blast	aacauaggauuagcagacuacaauu	augucugcagaagcuaauguuua	augucugcagaagcuaauguuuacauugaacuuauaaauuuaaacauaggauuagcagacuacaauu	chr683:807891..807958:+
chr581_11716	43	0.94 ± 0.02		84	69	0	15	yes				blast	ucauguaaacagaucucgauacu	gucgagaucuauuuauaugac	gucgagaucuauuuauaugaccgugaucggaauauuuauuauaaggacccacgaucauguaaacagaucucgauacu	chr581:399608..399685:-
chr663_13370	42	0.94 ± 0.02		75	70	0	5	yes		lja-miR11078g-3p_MIMAT0043981_Lotus_japonicus_miR11078g-3p		blast	caaaaucugcaaucauuuaguu	uaagugaucgcagauuuuguca	uaagugaucgcagauuuugucauuaggugguaauagcaaaaucugcaaucauuuaguu	chr663:47558..47616:+
chr663_13375	41	0.94 ± 0.02		72	62	0	10	yes		gra-miR8675a_MIMAT0034046_Gossypium_raimondii_miR8675a		blast	uaggugauugcagauuuugucaa	acaaaauccgcaaucaccuagu	uaggugauugcagauuuugucaauaucaccuaaugacaaaauccgcaaucaccuagu	chr663:51506..51563:-
chr55_2234	35	0.94 ± 0.02		63	46	0	17	yes		gga-miR-6677-3p_MIMAT0025781_Gallus_gallus_miR-6677-3p		blast	ugcucagaagacugucccagg	ugguccaguuggucuggucugga	ugcucagaagacugucccaggagccuuuaaauccugguccaguuggucuggucugga	chr55:1546952..1547009:+
chr37_1832	33	0.94 ± 0.02		57	55	0	2	yes		cel-miR-35-3p_MIMAT0000006_Caenorhabditis_elegans_miR-35-3p		blast	ucaccggguugaauucauccag	gaugaaaucucauccgguguggu	gaugaaaucucauccggugugguugguaaagaagccucaccggguugaauucauccag	chr37:27389..27447:-
chr14_415	29	0.94 ± 0.02		49	40	0	9	yes		gra-miR8675a_MIMAT0034046_Gossypium_raimondii_miR8675a		blast	uaggugauugcagauuuuguca	acaaaauuggcaaucacuuagu	uaggugauugcagauuuugucauuagaugauauugacaaaauuggcaaucacuuagu	chr14:3288843..3288900:-
chr55_2265	29	0.94 ± 0.02		49	34	0	15	yes		bdi-miR5049-3p_MIMAT0030163_Brachypodium_distachyon_miR5049-3p		blast	uaaguaauuggggauuuuguca	acaaaauccguaaucacuuagu	uaaguaauuggggauuuugucaaugccaucuaaugacaaaauccguaaucacuuagu	chr55:357513..357570:-
chr509_8149	29	0.94 ± 0.02		51	46	0	5	yes		hpo-miR-10124-5p_MIMAT0040827_Heligmosomoides_polygyrus_miR-10124-5p		blast	uaagcauagcucuugucugua	auggcaagugcuguugcaaacu	auggcaagugcuguugcaaacugucuaaaagaagucaguaagcauagcucuugucugua	chr509:2655127..2655186:+
chr509_8168	28	0.94 ± 0.02		54	47	0	7	yes				blast	cuugagauucuccgugggccu	uuccucggaaaaucucgaccac	cuugagauucuccgugggccucuuccaacccccgguuucgaguuccucggaaaaucucgaccac	chr509:4626566..4626630:+
chr525_9258	27	0.94 ± 0.02		56	50	0	6	yes				blast	uagaggcguucccaacuguggag	cccacaguaguuaaaggcucccuaca	cccacaguaguuaaaggcucccuacauauauuaucaguuguauguagaggcguucccaacuguggag	chr525:1660344..1660411:-
chr506_8013	26	0.94 ± 0.02		42	41	0	1	yes		hpo-miR-10051-5p_MIMAT0040628_Heligmosomoides_polygyrus_miR-10051-5p		blast	aauagguggccgaaccguggua	ccaaaguuuggccacuuauuucu	aauagguggccgaaccgugguauaguguagaauacgauaccaaaguuuggccacuuauuucu	chr506:133489..133551:-
chr538_9987	25	0.94 ± 0.02		42	38	0	4	yes		stu-miR8016_MIMAT0030913_Solanum_tuberosum_miR8016		blast	auuuuugaaaaauauuuucagg	guaaaauaucuuucaagaauau	guaaaauaucuuucaagaauauucucgaaccugucggaagcugagcaauauuuuugaaaaauauuuucagg	chr538:3536576..3536647:+
chr571_11456	23	0.94 ± 0.02		45	24	0	21	yes				blast	uguugcgaggucgaagggcagu	agcccuucauccuuguagcacg	agcccuucauccuuguagcacgugguguccauuagugacaaaguauugaguguugcgaggucgaagggcagu	chr571:110288..110360:-
chr510_8301	23	0.94 ± 0.02		62	60	0	2	yes				blast	uauuaaucuagaacacauuaca	uaaaguuaucuagaugaauagu	uaaaguuaucuagaugaauaguuuguuuaaaaauauuaaucuagaacacauuaca	chr510:3299481..3299536:+
chr179_4887	22	0.94 ± 0.02		37	36	0	1	yes		cel-miR-60-3p_MIMAT0000032_Caenorhabditis_elegans_miR-60-3p		blast	cauuaugcuaggaauaugugguau	ucccauauucuagcauaauauu	ucccauauucuagcauaauauugucgggcugugaaguggcauuaugcuaggaauaugugguau	chr179:285461..285524:+
chr2_10	22	0.94 ± 0.02		34	29	0	5	yes		osa-miR810b.2_MIMAT0005978_Oryza_sativa_miR810b.2		blast	gagugauugcggauuuuaucau	acaaaauccgcaaucacucggu	gagugauugcggauuuuaucauuaagugguaaugacaaaauccgcaaucacucggu	chr2:253300..253356:+
chr534_9729	21	0.94 ± 0.02		41	39	0	2	yes				blast	uugcgaucguacguuugucuuc	agagagacgcacgaucgcagc	uugcgaucguacguuugucuucguuguuuuuaauugggaagagagacgcacgaucgcagc	chr534:3230441..3230501:-
chr129_3906	19	0.94 ± 0.02		30	17	0	13	yes		dps-miR-iab-8-3p_MIMAT0012285_Drosophila_pseudoobscura_miR-iab-8-3p		blast	aggauacauucaguauacguaca	uuacguauacugaagguauaccgga	uuacguauacugaagguauaccggacagaaauacacucaggauacauucaguauacguaca	chr129:610053..610114:-
chr39_1915	18	0.94 ± 0.02		27	22	0	5	yes		gga-miR-3524a_MIMAT0016374_Gallus_gallus_miR-3524a		blast	uagaaucggccagugacguugc	aacggcgcugaccgagucuaacc	uagaaucggccagugacguugccgacauauuggaagggcaacggcgcugaccgagucuaacc	chr39:601390..601452:-
chr504_7852	18	0.94 ± 0.02		28	16	0	12	yes		mtr-miR2646a_MIMAT0013415_Medicago_truncatula_miR2646a		blast	uaugacauauaagagguguuuc	agcaucucuuacaugucauaugc	agcaucucuuacaugucauaugcauauauggaauauaugacauauaagagguguuuc	chr504:865390..865447:+
chr532_9565	18	0.94 ± 0.02		39	37	0	2	yes				blast	ucaacgcauauacguauacgua	cauauauguauauguguuuacag	ucaacgcauauacguauacguaauuuaagauucucgaguuguuuacauauauguauauguguuuacag	chr532:89759..89827:-
chr509_8216	17	0.94 ± 0.02		31	28	0	3	yes		dre-miR-26a-2-3p_MIMAT0031948_Danio_rerio_miR-26a-2-3p		blast	ucuauucaguuuuccuucgagu	ucgagugagaacaugaauagauca	ucgagugagaacaugaauagaucaauaaacuucgacgucuauucaguuuuccuucgagu	chr509:3293070..3293129:-
chr37_1828	17	0.94 ± 0.02		26	23	0	3	yes		dme-miR-9a-3p_MIMAT0020792_Drosophila_melanogaster_miR-9a-3p		blast	uaaagcuagaccagcaaggugg	uccuuggugaucuauuuauaugg	uccuuggugaucuauuuauauggugaaucgaaaaaccauaaagcuagaccagcaaggugg	chr37:27124..27184:-
chr543_10212	16	0.94 ± 0.02		23	12	0	11	yes		hsa-miR-4765_MIMAT0019916_Homo_sapiens_miR-4765		blast	ugagugauuguagauuuuguca	caaaauccgcaauuacuuaguug	ugagugauuguagauuuugucacuaggugguauugacaaaauccgcaauuacuuaguug	chr543:10602..10661:+
chr152_4304	15	0.94 ± 0.02		22	18	0	4	yes		hsa-miR-4668-3p_MIMAT0019746_Homo_sapiens_miR-4668-3p		blast	caaaauccgcagucacuuaguu	uaagcgauugcggaucuuguca	uaagcgauugcggaucuugucaauaccaucuaauggcaaaauccgcagucacuuaguu	chr152:583673..583731:+
chr55_2221	12	0.94 ± 0.02		17	16	0	1	yes		gma-miR1510a-3p_MIMAT0007368_Glycine_max_miR1510a-3p		blast	uuguuguuaugugagcaagaga	ucuugccaaaugguaacaauca	ucuugccaaaugguaacaaucacaagauuguuguuaugugagcaagaga	chr55:1067975..1068024:+
chr14_312	12	0.94 ± 0.02		27	26	0	1	yes		gga-miR-1678_MIMAT0007564_Gallus_gallus_miR-1678		blast	uuugacaaguccaugggagucgu	uugcucccuuccaucuugucaa	uuugacaaguccaugggagucguauuucuuacucuauugcucccuuccaucuugucaa	chr14:2855638..2855696:+
chr62_2577	11	0.94 ± 0.02		14	10	0	4	yes		cin-miR-4168-3p_MIMAT0016776_Ciona_intestinalis_miR-4168-3p		blast	aggacgaaggaucgggucgagc	ucgauccucucuuucgucccuu	aggacgaaggaucgggucgagcugcucaggucccggucgauccucucuuucgucccuu	chr62:1097084..1097142:-
chr658_13208	10	0.94 ± 0.02		12	10	0	2	yes		cel-miR-787-5p_MIMAT0020348_Caenorhabditis_elegans_miR-787-5p		blast	caagauacucagacauauuagag	uaauaugucugaguauuuucu	caagauacucagacauauuagagauucgugcgaaucuaauaugucugaguauuuucu	chr658:708124..708181:+
chr514_8470	10	0.94 ± 0.02		12	11	0	1	yes		cel-miR-1832a-5p_MIMAT0032039_Caenorhabditis_elegans_miR-1832a-5p		blast	gagcgauugcggauuuugucau	acaaaaaccgcaauaacuuagu	gagcgauugcggauuuugucauuagaugguaaugacaaaaaccgcaauaacuuagu	chr514:1845290..1845346:+
chr534_9619	8.6	0.94 ± 0.02		8	6	0	2	yes		hpo-miR-10123-3p_MIMAT0040826_Heligmosomoides_polygyrus_miR-10123-3p		blast	auucgcucgguucguuucgauu	uucgguucgaccgaucgauuccu	auucgcucgguucguuucgauucgucgauuaggauuuggcguucgguucgaccgaucgauuccu	chr534:1121517..1121581:+
chr510_8343	8.5	0.94 ± 0.02		8	6	0	2	yes		hsa-miR-6788-3p_MIMAT0027477_Homo_sapiens_miR-6788-3p		blast	uucgccacgucuguuuccuuucc	uaaagacacacgcguggcgagaa	uucgccacgucuguuuccuuuccaaagacguuuguguacguguacacuagcgugcacgauaaagacacacgcguggcgagaa	chr510:665982..666064:-
chr139_4090	7.7	0.94 ± 0.02		7	6	0	1	yes		tae-miR1130b-3p_MIMAT0035796_Triticum_aestivum_miR1130b-3p		blast	ucuuauaucucagauuuacggu	uaguagauccgagauauaaaau	uaguagauccgagauauaaaaucucgaaacgaagaucuuauaucucagauuuacggu	chr139:51023..51080:-
chr510_8350	7.4	0.94 ± 0.02		9	8	0	1	yes		cel-miR-4808-5p_MIMAT0019991_Caenorhabditis_elegans_miR-4808-5p		blast	uuaagauaaaaauaaaaggcgu	gaguuuuauuuuuacuuuaaaa	gaguuuuauuuuuacuuuaaaauuauauaaguaguuuuaagauaaaaauaaaaggcgu	chr510:1082429..1082487:-
chr560_11185	6.8	0.94 ± 0.02		5	4	0	1	yes		gma-miR5675_MIMAT0022460_Glycine_max_miR5675		blast	uagagacgacuaguacccacaa	uauggguacuuuucguacuaua	uauggguacuuuucguacuauaaauucgauaauauagagacgacuaguacccacaa	chr560:82639..82695:+
chr153_4344	6.4	0.94 ± 0.02		5	3	0	2	yes		mmu-miR-1264-3p_MIMAT0014803_Mus_musculus_miR-1264-3p		blast	uaaaucuugcugcgucccauacu	ucugagagaagcaagguuaguc	uaaaucuugcugcgucccauacuguucaaagucugagagaagcaagguuaguc	chr153:535935..535988:-
chr120_3803	6.1	0.94 ± 0.02		8	7	0	1	yes		gga-miR-3531-3p_MIMAT0027030_Gallus_gallus_miR-3531-3p		blast	acuugcaacguggaacuuaagu	agaaaguuaacgauugcaagcu	agaaaguuaacgauugcaagcucuaacacauaacuauaucgaacuugcaacguggaacuuaagu	chr120:38991..39055:+
chr92_3091	6	0.94 ± 0.02		12	8	0	4	no		ahy-miR3514-5p_MIMAT0016339_Arachis_hypogaea_miR3514-5p		blast	uggauucucuacuuugcgcacu	ugggcaaauagcgguaucgggc	ugggcaaauagcgguaucgggcagucugucggucuugcuggauucucuacuuugcgcacu	chr92:262287..262347:+
chr510_8398	5.9	0.93 ± 0.01		5043	5014	0	29	yes		aqu-miR-2019-5p_MIMAT0009696_Amphimedon_queenslandica_miR-2019-5p		blast	uaagugauugcggauuuuguca	aaaguucgcaaucacuuaguugc	uaagugauugcggauuuugucauuaggugguaucgacaaaguucgcaaucacuuaguugc	chr510:3350708..3350768:-
chr662_13323	5.8	0.93 ± 0.01		4555	4555	0	0	yes		aqu-miR-2019-5p_MIMAT0009696_Amphimedon_queenslandica_miR-2019-5p		blast	uaagugauugcggauuuuguca	acgaaacccgcaaucacuuacu	uaagugauugcggauuuugucauuaggugguauugacgaaacccgcaaucacuuacu	chr662:344174..344231:+
chr107_3468	5.8	0.93 ± 0.01		9	8	0	1	yes		ssa-miR-93a-3p_MIMAT0032714_Salmo_salar_miR-93a-3p		blast	acugcaaauuuuucaaaccgucu	cgauuugaaauguuuacagcca	cgauuugaaauguuuacagccagaggugcauuaucagacugcaaauuuuucaaaccgucu	chr107:434273..434333:-
chr165_4645	5.8	0.93 ± 0.01		3	2	0	1	yes		ath-miR866-3p_MIMAT0004316_Arabidopsis_thaliana_miR866-3p		blast	acaaaauccgcgauuacuuagu	uaagggacugcggauucugucaa	uaagggacugcggauucugucaaugccaucuaaugacaaaauccgcgauuacuuagu	chr165:375850..375907:+
chr507_8102	5.8	0.93 ± 0.01		236	235	0	1	yes		aqu-miR-2019-5p_MIMAT0009696_Amphimedon_queenslandica_miR-2019-5p		blast	uaagugauugcggcuuuugucg	ccgcaaucacuuaguugc	uaagugauugcggcuuuugucguuaaguggcaucgacacaagccgcaaucacuuaguugc	chr507:1471172..1471232:+
chr504_7880	5.7	0.93 ± 0.01		76	76	0	0	yes		aqu-miR-2019-5p_MIMAT0009696_Amphimedon_queenslandica_miR-2019-5p		blast	uaagugauuguggauuuuguca	acaaagucggcaaucacuuaau	uaagugauuguggauuuugucauuagcugguaaugacaaagucggcaaucacuuaau	chr504:3210983..3211040:+
chr538_9975	5.7	0.93 ± 0.01		108	108	0	0	yes		mtr-miR2611_MIMAT0013320_Medicago_truncatula_miR2611		blast	uauuugucgagagucauucuga	agaaugacucucgacaaauacu	agaaugacucucgacaaauacuguuuuuauaaauauauauauauauuugucgagagucauucuga	chr538:993427..993492:+
chr625_12500	5.7	0.93 ± 0.01		9	5	0	4	yes				blast	aguuagccucuucaggggucaa	ugaccucugaagaagcuaaau	aguuagccucuucaggggucaagugacacgcugauauugaccucugaagaagcuaaau	chr625:969369..969427:+
chr55_2198	5.7	0.93 ± 0.01		770	764	0	6	yes		hsa-miR-4668-3p_MIMAT0019746_Homo_sapiens_miR-4668-3p		blast	caaaauccgcaaucacuuaguu	aagugauuacggguuuugucauu	aagugauuacggguuuugucauuaggugguaauggcaaaauccgcaaucacuuaguu	chr55:397958..398015:+
chr92_3192	5.7	0.93 ± 0.01		782	767	0	15	yes		aqu-miR-2019-5p_MIMAT0009696_Amphimedon_queenslandica_miR-2019-5p		blast	uaagugauugcggguuuuguca	aaaacccgcaaucacuuaguug	uaagugauugcggguuuugucauuacuauauaaugguaaaacccgcaaucacuuaguug	chr92:62963..63022:-
chr538_10046	5.7	0.93 ± 0.01		107	107	0	0	yes		mtr-miR2611_MIMAT0013320_Medicago_truncatula_miR2611		blast	uauuugucgagagucauucuga	agaaugacucucgacaaauaua	agaaugacucucgacaaauauauauauauauuuauaaaaacaguauuugucgagagucauucuga	chr538:993425..993490:-
chr779_15004	5.6	0.93 ± 0.01		265	248	0	17	yes		gga-miR-1627-5p_MIMAT0007497_Gallus_gallus_miR-1627-5p		blast	uaagugacugcggauuuugucg	aaaauccgcagucacuuaguug	uaagugacugcggauuuugucgauaccagcuaaugggaaaauccgcagucacuuaguug	chr779:247598..247657:-
chr779_14992	5.6	0.93 ± 0.01		68	63	0	5	yes		oni-miR-10800_MIMAT0043309_Oreochromis_niloticus_miR-10800		blast	uaggugacugcggauuuuguca	aaaauccgcaauuacuuaguugc	uaggugacugcggauuuugucauuaggcgguaaugauaaaauccgcaauuacuuaguugc	chr779:182023..182083:+
chr74_2807	5.6	0.93 ± 0.01		1631	1525	0	106	yes		osa-miR810b.2_MIMAT0005978_Oryza_sativa_miR810b.2		blast	aagugauugcggauuuugucau	caaaauccgcaaucguuuaguu	aagugauugcggauuuugucauuaggugguauugacaaaauccgcaaucguuuaguu	chr74:1819933..1819990:+
chr554_10828	5.6	0.93 ± 0.01		1507	1502	0	5	yes		ath-miR866-3p_MIMAT0004316_Arabidopsis_thaliana_miR866-3p		blast	acaaaauccgcaaucacuuagu	acuaagcgauugcagauuuugu	acuaagcgauugcagauuuugucauuaggugguauugacaaaauccgcaaucacuuagu	chr554:260586..260645:+
chr69_2767	5.6	0.93 ± 0.01		28	17	0	11	yes		osa-miR2923_MIMAT0014054_Oryza_sativa_miR2923		blast	ugacaaaauccgcaaucacuua	uaagugaucgcggauuuug	uaagugaucgcggauuuugacauuaccaccuaaugacaaaauccgcaaucacuua	chr69:1225734..1225789:-
chr211_5356	5.6	0.93 ± 0.01		219	173	0	46	yes		aqu-miR-2019-5p_MIMAT0009696_Amphimedon_queenslandica_miR-2019-5p		blast	uaagugauugcagauuuuguca	auccgcaaucacuuaguugc	uaagugauugcagauuuugucauuaggugguguuggcaagauccgcaaucacuuaguugc	chr211:231033..231093:-
chr538_10022	5.6	0.93 ± 0.01		4	2	0	2	yes		bhv1-miR-B1_MIMAT0013962_Bovine_herpesvirus_miR-B1		blast	ccacgagauauacgacgcagau	gccgcgucggauaucucgucgaa	gccgcgucggauaucucgucgaaucgaauauuccacgagauauacgacgcagau	chr538:34077..34131:-
chr537_9939	5.6	0.93 ± 0.01		15	12	0	3	yes		ppc-miR-8302-3p_MIMAT0033126_Pristionchus_pacificus_miR-8302-3p		blast	uaagcgaucgcggauuuuguca	aauccgcaaucgcuuaguugcca	uaagcgaucgcggauuuugucauuaggugguaaugccgaaauccgcaaucgcuuaguugcca	chr537:1095877..1095939:-
chr55_2250	5.6	0.93 ± 0.01		172	140	0	32	yes		nve-miR-2037-3p_MIMAT0009797_Nematostella_vectensis_miR-2037-3p		blast	agugauugcggauuuugucauu	acaaaaucugcaaucacuuagu	agugauugcggauuuugucauuagguaguauugacaaaaucugcaaucacuuagu	chr55:1927459..1927514:+
chr25_1110	5.5	0.93 ± 0.01		18	18	0	0	yes		bmo-miR-2843-2-3p_MIMAT0015307_Bombyx_mori_miR-2843-2-3p		blast	aucgugaucgcgaucgugauc	ucgcaauugugaucgugaucg	ucgcaauugugaucgugaucgugaucgcaaucgcaaucgugaucgcgaucgugauc	chr25:1295016..1295072:-
chr578_11649	5.5	0.93 ± 0.01		1504	1502	0	2	yes		ath-miR866-3p_MIMAT0004316_Arabidopsis_thaliana_miR866-3p		blast	acaaaauccgcaaucacuuagu	acuaagugguuacggauuuuau	acuaagugguuacggauuuuaucauuagguggcacugacaaaauccgcaaucacuuagu	chr578:22823..22882:-
chr104_3370	5.5	0.93 ± 0.01		13	13	0	0	yes		dse-miR-9685-5p_MIMAT0039162_Drosophila_sechellia_miR-9685-5p		blast	ucgacgucggccgagagcagggu	cuguucgcggccggcgucuucg	cuguucgcggccggcgucuucgucgcggacgucgacgucggccgagagcagggu	chr104:148172..148226:-
chr651_13075	5.5	0.93 ± 0.01		408	364	0	44	yes		mdo-miR-7313-5p_MIMAT0028626_Monodelphis_domestica_miR-7313-5p		blast	aaaauccgcaaucgcuuagucg	uaagugauugcugauuuuguca	uaagugauugcugauuuugucauuaggugguauuggcaaaauccgcaaucgcuuagucg	chr651:845353..845412:+
chr37_1788	5.5	0.93 ± 0.01		617	603	0	14	yes		mdo-miR-7313-5p_MIMAT0028626_Monodelphis_domestica_miR-7313-5p		blast	aaaauccgcaaucacuuaguugc	aagugacugcgaauuuugucau	aagugacugcgaauuuugucauuaggugguaaugauaaaauccgcaaucacuuaguugc	chr37:2958479..2958538:+
chr664_13419	5.5	0.93 ± 0.01		83	46	0	37	yes		osa-miR810b.2_MIMAT0005978_Oryza_sativa_miR810b.2		blast	aagugauugcagauuuuguuauu	acaaaaucugcaaucacuuagu	aagugauugcagauuuuguuauuacaugcuauagacaaaaucugcaaucacuuagu	chr664:123129..123185:-
chr46_2033	5.5	0.93 ± 0.01		3138	3103	0	35	yes		aqu-miR-2019-5p_MIMAT0009696_Amphimedon_queenslandica_miR-2019-5p		blast	uaagugauugcggauuuuguca	acccgcgaucacuuaguugcca	uaagugauugcggauuuugucaacaccacccaaugucgaaacccgcgaucacuuaguugcca	chr46:3285147..3285209:+
chr635_12663	5.4	0.93 ± 0.01		16	16	0	0	yes		cel-miR-8207-3p_MIMAT0032832_Caenorhabditis_elegans_miR-8207-3p		blast	aauuggaacuagagagaauacu	uauucucucuaguuccaacuac	uauucucucuaguuccaacuacuuggaguaauuggaacuagagagaauacu	chr635:6321..6372:+
chr507_8088	5.4	0.93 ± 0.01		2199	1681	0	518	yes		osa-miR810b.2_MIMAT0005978_Oryza_sativa_miR810b.2		blast	gagugauugcggauuuugucau	aaaauccgcaaucacuuaguugc	gagugauugcggauuuugucauuagguggcaaugagaaaauccgcaaucacuuaguugc	chr507:1034413..1034472:+
chr629_12598	5.4	0.93 ± 0.01		21	16	0	5	yes		rno-miR-485-3p_MIMAT0017222_Rattus_norvegicus_miR-485-3p		blast	uauacacguagcauacauga	auuuguaugcugcguggauauaca	auuuguaugcugcguggauauacauguguauauguauauguauacacguagcauacauga	chr629:836211..836271:-
chr642_12803	5.4	0.93 ± 0.01		19	19	0	0	yes		mdo-miR-7367-3p_MIMAT0028757_Monodelphis_domestica_miR-7367-3p		blast	uuugcuccaacgcgccgcgauc	uccuggccgauggagcuuucg	uuugcuccaacgcgccgcgaucguucgaaauuucgagcgauccuggccgauggagcuuucg	chr642:852680..852741:-
chr553_10674	5.4	0.93 ± 0.01		27	27	0	0	yes		oni-miR-10695_MIMAT0043196_Oreochromis_niloticus_miR-10695		blast	uaugugaucgcggauuuugucu	acaaaacccgcagucgcuuugu	uaugugaucgcggauuuugucuuuaccagcuaaugacaaaacccgcagucgcuuugu	chr553:1587246..1587303:+
chr510_8386	5.4	0.93 ± 0.01		308	308	0	0	yes		dps-miR-2573-5p_MIMAT0012416_Drosophila_pseudoobscura_miR-2573-5p		blast	cggagccgagucgagccgag	cgucucgucucgucucgucu	cgucucgucucgucucgucucgucucgucuuguggauaagucggcucgagcggagccgagucgagccgag	chr510:3027325..3027395:-
chr663_13373	5.4	0.93 ± 0.01		98	97	1	0	yes		aqu-miR-2019-5p_MIMAT0009696_Amphimedon_queenslandica_miR-2019-5p		blast	caagugauuacggauuuuguca	gcaaaauccgccaucgcuuagu	caagugauuacggauuuugucauuaggugagguuagguugggguuaaguuggcaaaauccgccaucgcuuagu	chr663:22511..22584:-
chr152_4302	5.4	0.93 ± 0.01		22	9	0	13	yes		gga-miR-1627-5p_MIMAT0007497_Gallus_gallus_miR-1627-5p		blast	uaagugacugcgcauuuugucgu	aaaauccgcagucacuuaguug	uaagugacugcgcauuuugucguuaggugguaaugcuaaaauccgcagucacuuaguug	chr152:583391..583450:+
chr56_2312	5.4	0.93 ± 0.01		93	68	0	25	yes		hsa-miR-4765_MIMAT0019916_Homo_sapiens_miR-4765		blast	ugagugauuguggauuuuguca	auccgcaaucacuuaguugc	ugagugauuguggauuuugucaauagccucuaaugaugacauccgcaaucacuuaguugc	chr56:247628..247688:+
chr510_8351	5.4	0.93 ± 0.01		1515	1502	0	13	yes		ath-miR866-3p_MIMAT0004316_Arabidopsis_thaliana_miR866-3p		blast	acaaaauccgcaaucacuuagu	uaagugauuguagauuuuguca	uaagugauuguagauuuugucaauaccaccuaaugacaaaauccgcaaucacuuagu	chr510:1112494..1112551:-
chr32_1335	5.3	0.93 ± 0.01		30	29	1	0	yes		bdi-miR5181a-5p_MIMAT0020730_Brachypodium_distachyon_miR5181a-5p		blast	ugauccaucgccgccccucgggu	ccguggagcggcgcugggucacu	ccguggagcggcgcugggucacuaccuauuuugugaaauacaugugugauccaucgccgccccucgggu	chr32:1783609..1783678:+
chr510_8389	5.3	0.93 ± 0.01		15	15	0	0	yes		hsa-miR-6788-3p_MIMAT0027477_Homo_sapiens_miR-6788-3p		blast	uucgccacgacccgacacgg	gugucccuuuguugcgaaau	uucgccacgacccgacacggggguggaugcacgcucgugucccuuuguugcgaaau	chr510:3164400..3164456:-
chr211_5323	5.3	0.93 ± 0.01		769	723	0	46	yes		aqu-miR-2019-5p_MIMAT0009696_Amphimedon_queenslandica_miR-2019-5p		blast	uaagugauugcggacuuuguca	auccgcaaucacuuaguugc	uaagugauugcggacuuugucaauaccacuuaauggcaagauccgcaaucacuuaguugc	chr211:38956..39016:+
chr382_7718	5.3	0.93 ± 0.01		769	723	0	46	yes		aqu-miR-2019-5p_MIMAT0009696_Amphimedon_queenslandica_miR-2019-5p		blast	uaagugauugcggacuuuguca	auccgcaaucacuuaguugc	uaagugauugcggacuuugucaauaccacuuaauggcaagauccgcaaucacuuaguugc	chr382:6081..6141:-
chr56_2318	5.2	0.93 ± 0.01		68	68	0	0	yes		hsa-miR-4765_MIMAT0019916_Homo_sapiens_miR-4765		blast	ugagugauuguggauuuuguca	auaacauccgcaaucacugagu	ugagugauuguggauuuugucaauacccucuaaugauaacauccgcaaucacugagu	chr56:308012..308069:+
chr664_13400	5.2	0.93 ± 0.01		333	296	0	37	yes		hsa-miR-605-5p_MIMAT0003273_Homo_sapiens_miR-605-5p		blast	aaaauccccaaucacuuagucg	uaggugauugcagauuuuguca	uaggugauugcagauuuugucacuagguggcauugacaaaauccccaaucacuuagucg	chr664:137674..137733:+
chr139_4087	5.2	0.93 ± 0.01		3288	3288	0	0	yes		hsa-miR-4765_MIMAT0019916_Homo_sapiens_miR-4765		blast	ugagugauugcggauuuuguca	auauauccgcagccacuuagu	ugagugauugcggauuuugucaauagaugguauugauauauccgcagccacuuagu	chr139:48130..48186:-
chr56_2316	5.2	0.93 ± 0.01		68	68	0	0	yes		hsa-miR-4765_MIMAT0019916_Homo_sapiens_miR-4765		blast	ugagugauuguggauuuuguca	auaacauccgcaaucacugagu	ugagugauuguggauuuugucaauacccucuaaugauaacauccgcaaucacugagu	chr56:300897..300954:+
chr69_2706	5.2	0.93 ± 0.01		1581	1432	0	149	yes		ath-miR866-3p_MIMAT0004316_Arabidopsis_thaliana_miR866-3p		blast	acaaaauccgcaaucacuuagu	aguaagugauuacggguuuugu	aguaagugauuacggguuuuguuauuaguugguauugacaaaauccgcaaucacuuagu	chr69:419940..419999:+
chr56_2314	5.2	0.93 ± 0.01		39	27	0	12	yes		ppc-miR-8313-5p_MIMAT0033156_Pristionchus_pacificus_miR-8313-5p		blast	auccgcaaucacuuaguugc	ugagugauuguagauuuuguca	ugagugauuguagauuuugucaauagccucuaaugacgacauccgcaaucacuuaguugc	chr56:268120..268180:+
chr779_14999	5.2	0.93 ± 0.01		742	526	0	216	yes		mdo-miR-7313-5p_MIMAT0028626_Monodelphis_domestica_miR-7313-5p		blast	aaaauccgcaaucacuuaguugc	cuaaaugauugcggacuuuguc	cuaaaugauugcggacuuugucgauaccaucaaaugagaaaauccgcaaucacuuaguugc	chr779:168755..168816:-
chr710_14055	5.2	0.93 ± 0.01		365	362	0	3	yes		aqu-miR-2019-5p_MIMAT0009696_Amphimedon_queenslandica_miR-2019-5p		blast	uaagugauugcggaguuugcca	acaaaauccgcacucacuuagu	uaagugauugcggaguuugccaauaccaccuaaugacaaaauccgcacucacuuagu	chr710:6740..6797:+
chr644_12938	5.2	0.93 ± 0.01		12	12	0	0	yes		hco-miR-5953_MIMAT0023455_Haemonchus_contortus_miR-5953		blast	uuucgugcgguguaacugaccugu	acauaaguugcgccgcgcggcgac	uuucgugcgguguaacugaccugucucgaagaaacauaaguugcgccgcgcggcgac	chr644:395182..395239:+
chr506_7974	5.2	0.93 ± 0.01		233	213	0	20	yes		hsa-miR-4765_MIMAT0019916_Homo_sapiens_miR-4765		blast	ugagugauugcggcuuuuguca	auccgcaaucacuuaaucgc	ugagugauugcggcuuuugucaauaccacuuaaugacaauauccgcaaucacuuaaucgc	chr506:1320221..1320281:+
chr55_2257	5.2	0.93 ± 0.01		835	835	0	0	yes		hsa-miR-4668-3p_MIMAT0019746_Homo_sapiens_miR-4668-3p		blast	caaaauccgcaaucacuuaguu	ccaagugauugcggguuguauc	ccaagugauugcggguuguaucauuagguggcauuggcaaaauccgcaaucacuuaguu	chr55:173272..173331:-
chr165_4643	5.2	0.93 ± 0.01		15	15	0	0	yes		hsa-miR-4668-3p_MIMAT0019746_Homo_sapiens_miR-4668-3p		blast	caaaauccacaaccacuuaguu	cuaagggacugccgauucuguc	cuaagggacugccgauucugucaaugccaucuaaugacaaaauccacaaccacuuaguu	chr165:375611..375670:+
chr152_4294	5.2	0.93 ± 0.01		435	412	0	23	yes		mdo-miR-7313-5p_MIMAT0028626_Monodelphis_domestica_miR-7313-5p		blast	aaaauccgcaaucacuuaguugu	ugagugauuacggauuuuguca	ugagugauuacggauuuugucaauaucaccuaaugagaaaauccgcaaucacuuaguugu	chr152:342618..342678:+
chr14_399	5.1	0.93 ± 0.01		65	65	0	0	yes		mse-miR-6098_MIMAT0024506_Manduca_sexta_miR-6098		blast	uuagugauugcggauuuuguca	auaaaauccgcaaucaauugcc	uuagugauugcggauuuugucaauaccaccuagugauaaaauccgcaaucaauugcc	chr14:2293692..2293749:-
chr37_1826	5.1	0.93 ± 0.01		55	55	0	0	yes		cel-miR-2-3p_MIMAT0000004_Caenorhabditis_elegans_miR-2-3p		blast	uaucacagcaguaguuaccuagga	cgaagggacucuugcugugaugug	cgaagggacucuugcugugaugugucgcccuaagagauucauaucacagcaguaguuaccuagga	chr37:26907..26972:-
chr506_7977	5.1	0.93 ± 0.01		32	32	0	0	yes		oan-miR-1422b-3p_MIMAT0006886_Ornithorhynchus_anatinus_miR-1422b-3p		blast	agaaaauccgcaaucgcuuagu	caaguuguugcggauuuugugu	caaguuguugcggauuuuguguauaccaccuaaugagaaaauccgcaaucgcuuagu	chr506:1710931..1710988:+
chr32_1285	5.1	0.93 ± 0.01		11	11	0	0	yes		cin-miR-5596a-3p_MIMAT0022316_Ciona_intestinalis_miR-5596a-3p		blast	uaggguggcgguggugggga	cccaccacucuaccgacc	cccaccacucuaccgaccgaucucuggcucgagucuagaaaagugguaggguggcgguggugggga	chr32:137215..137281:+
chr18_800	5	0.93 ± 0.01		585	530	0	55	yes		mdo-miR-7313-5p_MIMAT0028626_Monodelphis_domestica_miR-7313-5p		blast	aaaauccgcaaucacuuaguugu	aagugauuacggauuuuguuauu	aagugauuacggauuuuguuauuaagugguaaugauaaaauccgcaaucacuuaguugu	chr18:2464055..2464114:+
chr37_1830	5	0.93 ± 0.01		217	217	0	0	yes		cel-miR-44-3p_MIMAT0000015_Caenorhabditis_elegans_miR-44-3p		blast	ugacuagaucgaaauacucguccu	gacgaaguauucaucuaguacuacg	gacgaaguauucaucuaguacuacguugcaaagaaaucgugacuagaucgaaauacucguccu	chr37:27261..27324:-
chr555_10969	5	0.93 ± 0.01		32	32	0	0	yes		hpo-miR-10110-5p_MIMAT0040799_Heligmosomoides_polygyrus_miR-10110-5p		blast	aauuucucccauaagcaucgg	ggugcuuaucguugguaauucg	ggugcuuaucguugguaauucgcuuacuuuugacugaauuucucccauaagcaucgg	chr555:1076934..1076991:+
chr553_10647	5	0.93 ± 0.01		317	149	0	168	yes		aqu-miR-2019-5p_MIMAT0009696_Amphimedon_queenslandica_miR-2019-5p		blast	uaagugauugcagauuuuguca	aauccgcaaucgcuuagucgc	uaagugauugcagauuuugucaauacucucuaacgagcaaauccgcaaucgcuuagucgc	chr553:734553..734613:+
chr664_13392	4.9	0.89 ± 0.02		42	42	0	0	yes		ame-miR-3766-3p_MIMAT0018540_Apis_mellifera_miR-3766-3p		blast	uaggugguugcggauuuugcca	gcauugacaaaaccacuuagu	uaggugguugcggauuuugccauuagauggcauugacaaaaccacuuagu	chr664:79444..79494:+
chr262_6344	4.8	0.89 ± 0.02		101	100	0	1	yes		osa-miR1846d-3p_MIMAT0007765_Oryza_sativa_miR1846d-3p		blast	gauccggcucgaaggacca	uguauuuucgagcuaucgcggg	gauccggcucgaaggaccauguauuuucgagcuaucgcggg	chr262:340..381:+
chr574_11612	4.8	0.89 ± 0.02		10	10	0	0	yes		osa-miR437_MIMAT0001586_Oryza_sativa_miR437		blast	aaaguuagauauaugaucgcag	gcgaccauauguuuuucuuugu	gcgaccauauguuuuucuuuguuuuccuguuaaauacgacaaaguuagauauaugaucgcag	chr574:217446..217508:-
chr92_3166	4.8	0.89 ± 0.02		4196	4196	0	0	yes		hsa-miR-4765_MIMAT0019916_Homo_sapiens_miR-4765		blast	ugagugauugcggauuuuguca	gcauugacaaaaucacuuagu	ugagugauugcggauuuugucauuagauggcauugacaaaaucacuuagu	chr92:1159665..1159715:+
chr507_8073	4.8	0.89 ± 0.02		14	14	0	0	yes		hpo-miR-10142-3p_MIMAT0040865_Heligmosomoides_polygyrus_miR-10142-3p		blast	uagacacacguguacgaaccau	acuucgugcucgugugucuucu	acuucgugcucgugugucuucugcugcacauagacacacguguacgaaccau	chr507:633564..633616:+
chr15_565	4.8	0.89 ± 0.02		11	10	0	1	yes		mja-miR-6492_MIMAT0025300_Marsupenaeus_japonicus_miR-6492		blast	uuugaccgaacuuauuuauguu	uaaguaaguucgguuaaacuca	uaaguaaguucgguuaaacucaauacauauuuuucuuuauuugaccgaacuuauuuauguu	chr15:3733440..3733501:+
chr14_284	4.8	0.89 ± 0.02		11	11	0	0	yes		mdo-miR-7342-5p_MIMAT0028694_Monodelphis_domestica_miR-7342-5p		blast	acugccucgugcgaucguacgug	cguacgcguaugcggcuggucg	acugccucgugcgaucguacguguacacguauuuguuucacguacgcguaugcggcuggucg	chr14:1620601..1620663:+
chr119_3766	4.7	0.89 ± 0.02		16	16	0	0	yes		gga-miR-1728-5p_MIMAT0007627_Gallus_gallus_miR-1728-5p		blast	ugguugauaaaaagguacgcguu	cgacaaucuuuuuaucaaccacg	cgacaaucuuuuuaucaaccacgcguugauaaaacgugguugauaaaaagguacgcguu	chr119:552941..553000:-
chr521_9064	4.6	0.89 ± 0.02		11	9	0	2	yes		nve-miR-2051-5p_MIMAT0009828_Nematostella_vectensis_miR-2051-5p		blast	uaauagaacaaagaaacuuuug	caaaaguuucuuucguuuuau	caaaaguuucuuucguuuuaugaugauccauuuugugguaauagaacaaagaaacuuuug	chr521:867879..867939:-
chr46_2076	4.6	0.89 ± 0.02		7	6	0	1	yes				blast	uauuguuacgaaaauacuuugu	caaaguauuuucguaacaaua	caaaguauuuucguaacaauaaaugcaauauauauuuauuguuacgaaaauacuuugu	chr46:2802296..2802354:-
chr37_1824	4.6	0.89 ± 0.02		26	26	0	0	yes		dme-miR-3-3p_MIMAT0000108_Drosophila_melanogaster_miR-3-3p		blast	ucacuggguuuuguuuguccca	ggauaaacgugauccuguuugacg	ggauaaacgugauccuguuugacgguaauaauugaucgucacuggguuuuguuuguccca	chr37:26728..26788:-
chr46_2013	4.5	0.89 ± 0.02		7	6	0	1	yes				blast	uauuguuacgaaaauacuuugu	caaaguauuuucguaacaaua	caaaguauuuucguaacaauaaauauauauugcauuuauuguuacgaaaauacuuugu	chr46:2802297..2802355:+
chr510_8388	4.5	0.89 ± 0.02		13	13	0	0	yes		tca-miR-3823-5p_MIMAT0018672_Tribolium_castaneum_miR-3823-5p		blast	caaggucgucucguacacgagccu	ccucguguacauaugcaccucgug	ccucguguacauaugcaccucgugcaucgcgcaaucacaaggucgucucguacacgagccu	chr510:3034842..3034903:-
chr78_2911	4.5	0.89 ± 0.02		24	19	0	5	yes		mtr-miR168a_MIMAT0011089_Medicago_truncatula_miR168a		blast	uugcuuggaauaacaaaaguga	ucuuuuuuguuauuucaaauu	uugcuuggaauaacaaaagugaaaugcauaauaauauauacauuuauauuuuucuuuuuuguuauuucaaauu	chr78:1336916..1336989:-
chr152_4306	4.5	0.89 ± 0.02		65	59	0	6	yes		hsa-miR-548as-3p_MIMAT0022268_Homo_sapiens_miR-548as-3p		blast	caaaacccgcaaucacuuaguu	aaguuguugcggaguuugucg	aaguuguugcggaguuugucgauaccauccaauggcaaaacccgcaaucacuuaguu	chr152:686468..686525:+
chr767_14834	4.4	0.89 ± 0.02		10	6	0	4	yes		cel-miR-1832a-5p_MIMAT0032039_Caenorhabditis_elegans_miR-1832a-5p		blast	aagcgauugcggccuuugucau	auaaaacccgcaaccacuuaguu	aagcgauugcggccuuugucauuagaugguaaugauaaaacccgcaaccacuuaguu	chr767:23532..23589:+
chr55_2249	4.4	0.89 ± 0.02		141	140	1	0	yes		nve-miR-2037-3p_MIMAT0009797_Nematostella_vectensis_miR-2037-3p		blast	agugauugcggauuuugucauu	uggcagaaacugugguaccaa	uggcagaaacugugguaccaaaaugccgacgcucuguaguagaugcuauuggguuggcaacuuagugauugcggauuuugucauu	chr55:1927396..1927481:+
chr18_793	4.4	0.89 ± 0.02		10	10	0	0	yes		hsa-miR-455-3p_MIMAT0004784_Homo_sapiens_miR-455-3p		blast	acaguccacgagaacagagcgu	gcucuguucucaugggccggucg	gcucuguucucaugggccggucgccgucgccgacaguccacgagaacagagcgu	chr18:2073803..2073857:+
chr608_12364	4.3	0.89 ± 0.02		70	70	0	0	yes		dme-miR-958-3p_MIMAT0005471_Drosophila_melanogaster_miR-958-3p		blast	ugagauucaacuccuccaacuu	guggagaaguggucucuacgcu	guggagaaguggucucuacgcuuugaauuaaagugagauucaacuccuccaacuu	chr608:1103648..1103703:-
chr568_11435	4.1	0.89 ± 0.02		9	9	0	0	yes		cin-miR-4143-5p_MIMAT0016744_Ciona_intestinalis_miR-4143-5p		blast	uauguuuuguagggccuugcgu	acaaggcccuacaaaauauagu	acaaggcccuacaaaauauaguauguuuuguacuaguuacuauguuuuguagggccuugcgu	chr568:37156..37218:+
chr714_14080	4.1	0.89 ± 0.02		1235	1210	0	25	yes		ath-miR866-3p_MIMAT0004316_Arabidopsis_thaliana_miR866-3p		blast	acaaaauccgcaaucacuuagu	acuaagugaucgcggcuuuugu	acuaagugaucgcggcuuuugucaauaaaugauauuuugucaauaaauaaauuuugcaccuaaugacaaaauccgcaaucacuuagu	chr714:27468..27555:+
chr510_8377	4.1	0.89 ± 0.02		331	331	0	0	yes		aqu-miR-2019-5p_MIMAT0009696_Amphimedon_queenslandica_miR-2019-5p		blast	uaagugaucgcggauuuuguca	agaaaaucuacaaucacuuagu	uaagugaucgcggauuuugucaauagauuguauggagaaaaucuacaaucacuuagu	chr510:2717135..2717192:-
chr581_11670	4	0.89 ± 0.02		6	4	0	2	yes				blast	aucgagaucuguuuacaugauc	gucauauaaauagaucucgacc	aucgagaucuguuuacaugaucguggguccuuauaauaaauauuccgaucacggucauauaaauagaucucgacc	chr581:399611..399686:+
chr504_7862	4	0.89 ± 0.02		1677	1677	0	0	yes		osa-miR810b.2_MIMAT0005978_Oryza_sativa_miR810b.2		blast	gagugauugcggauuuugucau	gauaaaauccacagucacuuag	gagugauugcggauuuugucauuagaugguauugauaaaauccacagucacuuag	chr504:1478834..1478889:+
mature miRBase miRNAs detected by miRDeep2
tag id	miRDeep2 score	estimated probability that the miRNA is a true positive	rfam alert	predicted mature seq. in accordance with miRBase mature seq.	total read count	mature read count	loop read count	star read count	significant randfold p-value	mature miRBase miRNA	example miRBase miRNA with the same seed	UCSC browser	NCBI blastn	consensus mature sequence	consensus star sequence	consensus precursor sequence	precursor coordinate
chr599_12185	280000	0.94 ± 0.02		TRUE	554283	519339	0	34944	yes	ame-miR-8-3p_MIMAT0001490_Apis_mellifera_miR-8-3p	dme-miR-8-3p_MIMAT0000113_Drosophila_melanogaster_miR-8-3p		blast	uaauacugucagguaaagaugu	caucuuaccgggcagcauuaga	caucuuaccgggcagcauuagauugaaguugaaccuucuaauacugucagguaaagaugu	chr599:85928..85988:+
chr104_3359	270000	0.94 ± 0.02		TRUE	545330	545143	0	187	yes	ame-miR-1-3p_MIMAT0001471_Apis_mellifera_miR-1-3p	cel-miR-1-3p_MIMAT0000003_Caenorhabditis_elegans_miR-1-3p		blast	uggaauguaaagaaguauggag	ccgugcuuccuuacuucccaua	ccgugcuuccuuacuucccauagugaaugugacguauggaauguaaagaaguauggag	chr104:223342..223400:+
chr638_12697	250000	0.94 ± 0.02		TRUE	507960	506505	0	1455	yes	ame-bantam-3p_MIMAT0001470_Apis_mellifera_bantam-3p	cel-miR-80-3p_MIMAT0000053_Caenorhabditis_elegans_miR-80-3p		blast	ugagaucauugugaaagcugauu	cugguuuucacaaugauuugaca	cugguuuucacaaugauuugacagauagauuugauucugagaucauugugaaagcugauu	chr638:757860..757920:+
chr535_9793	250000	0.94 ± 0.02		TRUE	498749	493654	0	5095	yes	ame-miR-276-3p_MIMAT0001480_Apis_mellifera_miR-276-3p	dme-miR-276a-3p_MIMAT0000337_Drosophila_melanogaster_miR-276a-3p		blast	uaggaacuucauaccgugcucu	agcgagguauagaguuccuacg	agcgagguauagaguuccuacguaguguucagaaaguaggaacuucauaccgugcucu	chr535:1102300..1102358:+
chr143_4238	210000	0.94 ± 0.02		TRUE	426855	426324	0	531	yes	ame-miR-2796-3p_MIMAT0018591_Apis_mellifera_miR-2796-3p	hsa-miR-1295a_MIMAT0005885_Homo_sapiens_miR-1295a		blast	guaggccggcggaaacuacuugc	agggguuucuaucggccuccagc	agggguuucuaucggccuccagcagcaacgaugguuguaggccggcggaaacuacuugc	chr143:17068..17127:-
chr18_777	170000	0.94 ± 0.02		TRUE	340924	340529	390	5	yes	ame-miR-317-3p_MIMAT0001488_Apis_mellifera_miR-317-3p	dme-miR-317-3p_MIMAT0000409_Drosophila_melanogaster_miR-317-3p		blast	ugaacacagcuggugguaucu	agccacucugcguucacucggu	agccacucugcguucacucgguggguaaugaagcgagugaacacagcuggugguaucu	chr18:1581822..1581880:+
chr534_9697	140000	0.94 ± 0.02		TRUE	291744	279570	0	12174	yes	ame-miR-9a-5p_MIMAT0001491_Apis_mellifera_miR-9a-5p	dme-miR-9a-5p_MIMAT0000114_Drosophila_melanogaster_miR-9a-5p		blast	ucuuugguuaucuagcuguauga	auaaagcuagguuaccggagu	ucuuugguuaucuagcuguaugaguauuauucgacaucauaaagcuagguuaccggagu	chr534:386115..386174:-
chr16_718	130000	0.94 ± 0.02		TRUE	274369	272022	25	2322	yes	ame-miR-3477-5p_MIMAT0018583_Apis_mellifera_miR-3477-5p	hsa-miR-216a-5p_MIMAT0000273_Homo_sapiens_miR-216a-5p		blast	uaaucucaugcgguaacugugag	ucauauuaccucgugggguuu	uaaucucaugcgguaacugugagcgugugaauuguaaaagcucauauuaccucgugggguuu	chr16:2209148..2209210:+
chr681_13527	130000	0.94 ± 0.02		TRUE	270254	234528	0	35726	yes	ame-miR-14-3p_MIMAT0004423_Apis_mellifera_miR-14-3p	dme-miR-14-3p_MIMAT0000120_Drosophila_melanogaster_miR-14-3p		blast	ucagucuuuuucucucuccuau	gggggugagaaacuggcuugg	gggggugagaaacuggcuuggcucucugugcuacgauagucagucuuuuucucucuccuau	chr681:187340..187401:+
chr37_1847	120000	0.94 ± 0.02		TRUE	252068	250605	4	1459	yes	ame-miR-252a-5p_MIMAT0010113_Apis_mellifera_miR-252a-5p	dme-miR-252-5p_MIMAT0005516_Drosophila_melanogaster_miR-252-5p		blast	auaaguacuagugccgcagga	cugcugcucaagugcuuauca	auaaguacuagugccgcaggagugacuagguuggguuagaaauuaccauaucuccugcugcucaagugcuuauca	chr37:1934616..1934691:-
chr18_779	120000	0.94 ± 0.02		TRUE	243901	243788	0	113	yes	ame-miR-277-3p_MIMAT0001481_Apis_mellifera_miR-277-3p	cel-miR-232-3p_MIMAT0000287_Caenorhabditis_elegans_miR-232-3p		blast	uaaaugcacuaucugguacgaca	cgugccagaugcgcguuuaca	cgugccagaugcgcguuuacacgggcccugaauacuguaaaugcacuaucugguacgaca	chr18:1607771..1607831:+
chr18_784	100000	0.94 ± 0.02		TRUE	211880	207425	0	4455	yes	ame-miR-34-5p_MIMAT0004430_Apis_mellifera_miR-34-5p	cel-miR-34-5p_MIMAT0000005_Caenorhabditis_elegans_miR-34-5p		blast	uggcaguguuguuagcugguugugu	cgaccgcuaucggcacugcaauu	uggcaguguuguuagcugguuguguggcuauauuguauauacgaccgcuaucggcacugcaauu	chr18:1613909..1613973:+
chr16_720	76000	0.94 ± 0.02		TRUE	150184	150029	0	155	yes	ame-miR-12-5p_MIMAT0001472_Apis_mellifera_miR-12-5p	dme-miR-12-5p_MIMAT0000117_Drosophila_melanogaster_miR-12-5p		blast	ugaguauuacaucagguacuggu	caguacuuguguuauacuuacg	ugaguauuacaucagguacuggugugauauucagauaaccaguacuuguguuauacuuacg	chr16:2209606..2209667:+
chr109_3525	42000	0.94 ± 0.02		TRUE	83138	82550	0	588	yes	ame-miR-210-3p_MIMAT0001477_Apis_mellifera_miR-210-3p	dme-miR-210-3p_MIMAT0000355_Drosophila_melanogaster_miR-210-3p		blast	cuugugcgugugacagcggcuau	agcugcuggccacugcacaaga	agcugcuggccacugcacaagauuagacauaagacucuugugcgugugacagcggcuau	chr109:528276..528335:+
chr37_1792	31000	0.94 ± 0.02		TRUE	61883	61703	0	180	yes	ame-miR-306-5p_MIMAT0018579_Apis_mellifera_miR-306-5p	dme-miR-275-3p_MIMAT0000333_Drosophila_melanogaster_miR-275-3p		blast	ucagguacugagugacucugag	caaagcaacuugguaccuaacu	ucagguacugagugacucugaguacacauuaaauuacucaaagcaacuugguaccuaacu	chr37:3093661..3093721:+
chr514_8463	30000	0.94 ± 0.02		TRUE	60283	60194	0	89	yes	ame-miR-375-3p_MIMAT0004431_Apis_mellifera_miR-375-3p	hsa-miR-375-3p_MIMAT0000728_Homo_sapiens_miR-375-3p		blast	uuuguucguucggcucgaguua	caucgaucccaacgaucaacaaacu	caucgaucccaacgaucaacaaacuuuucacuugaaaguuuguucguucggcucgaguua	chr514:1258742..1258802:+
chr151_4271	26000	0.94 ± 0.02		TRUE	51101	50848	0	253	yes	ame-miR-29b-3p_MIMAT0004427_Apis_mellifera_miR-29b-3p	cel-miR-49-3p_MIMAT0000020_Caenorhabditis_elegans_miR-49-3p		blast	uagcaccauuugaaaucagua	acugacuucugugcgugcuggg	acugacuucugugcgugcugggguuuaugauaaaccuccuagcaccauuugaaaucagua	chr151:294364..294424:+
chr516_8687	25000	0.94 ± 0.02		TRUE	49209	49195	0	14	yes	ame-miR-263b-5p_MIMAT0010116_Apis_mellifera_miR-263b-5p	hsa-miR-96-5p_MIMAT0000095_Homo_sapiens_miR-96-5p		blast	cuuggcacuggaagaauucaca	uggaucuugcaaugccaucacu	cuuggcacuggaagaauucacagaugugcaguguauaaucguggaucuugcaaugccaucacu	chr516:485544..485607:-
chr142_4220	21000	0.94 ± 0.02		TRUE	41995	41602	0	393	yes	ame-miR-279c-3p_MIMAT0018586_Apis_mellifera_miR-279c-3p	cel-miR-44-3p_MIMAT0000015_Caenorhabditis_elegans_miR-44-3p		blast	ugacuagagucacacucgucca	gacgggugcacucugguaucaug	gacgggugcacucugguaucauguagauuugaucaugacuagagucacacucgucca	chr142:380341..380398:-
chr171_4762	18000	0.94 ± 0.02		TRUE	37115	36775	0	340	yes	ame-let-7-5p_MIMAT0004418_Apis_mellifera_let-7-5p	cel-let-7-5p_MIMAT0000001_Caenorhabditis_elegans_let-7-5p		blast	ugagguaguagguuguauagu	cuguacaacuugcuaacuuucc	ugagguaguagguuguauaguagggaauggaaauucgcgauauacgaaguccacuguacaacuugcuaacuuucc	chr171:332032..332107:+
chr84_3008	17000	0.94 ± 0.02		TRUE	34980	34737	0	243	yes	ame-miR-315-5p_MIMAT0001487_Apis_mellifera_miR-315-5p	dme-miR-315-5p_MIMAT0000407_Drosophila_melanogaster_miR-315-5p		blast	uuuugauuguugcucagaaagcc	cuuucgggcaauaaucauaauc	uuuugauuguugcucagaaagccuugauuacgauauuggcuuucgggcaauaaucauaauc	chr84:53643..53704:+
chr51_2084	17000	0.94 ± 0.02		TRUE	33646	24927	0	8719	yes	ame-miR-71-5p_MIMAT0004432_Apis_mellifera_miR-71-5p	cel-miR-71-5p_MIMAT0000043_Caenorhabditis_elegans_miR-71-5p		blast	ugaaagacauggguagugagau	ucucacuaucuugucuuucau	ugaaagacauggguagugagauguucucacgcuaucgcgucucacuaucuugucuuucau	chr51:948158..948218:+
chr555_11000	14000	0.94 ± 0.02		TRUE	28175	27892	0	283	yes	ame-miR-307-3p_MIMAT0018509_Apis_mellifera_miR-307-3p	aae-miR-307_MIMAT0014296_Aedes_aegypti_miR-307		blast	cacaaccuuuuugagugagcga	acucacucaaccuggguguga	acucacucaaccugggugugaugcuugccuguacaccaggcccuaguggucaucacaaccuuuuugagugagcga	chr555:1118283..1118358:-
chr16_716	14000	0.94 ± 0.02		TRUE	27755	27651	0	104	yes	ame-miR-283-5p_MIMAT0004426_Apis_mellifera_miR-283-5p	dme-miR-283-5p_MIMAT0000347_Drosophila_melanogaster_miR-283-5p		blast	aaauaucagcugguaauucuggg	caggauucuugcugguauccgg	aaauaucagcugguaauucugggauuuugacaauagcccaggauucuugcugguauccgg	chr16:2208379..2208439:+
chr531_9470	12000	0.94 ± 0.02		TRUE	24233	21412	0	2821	yes	ame-miR-3786-5p_MIMAT0018565_Apis_mellifera_miR-3786-5p	bta-miR-2355-3p_MIMAT0011892_Bos_taurus_miR-2355-3p		blast	cuuguccugguucauguagggc	ucuguauggcucaggacgauac	cuuguccugguucauguagggcggaauguuacgcaaacacucuguauggcucaggacgauac	chr531:1656383..1656445:+
chr207_5219	12000	0.94 ± 0.02		TRUE	23911	11893	0	12018	yes	ame-miR-10-5p_MIMAT0004419_Apis_mellifera_miR-10-5p	cel-miR-57-5p_MIMAT0000029_Caenorhabditis_elegans_miR-57-5p		blast	uacccuguagauccgaauuugu	caaauucgguucuagagagguuu	uacccuguagauccgaauuuguuugauaagaggcgacaaauucgguucuagagagguuu	chr207:146566..146625:-
chr171_4760	11000	0.94 ± 0.02		TRUE	23287	22901	0	386	yes	ame-miR-100-5p_MIMAT0004420_Apis_mellifera_miR-100-5p	cel-miR-51-5p_MIMAT0000022_Caenorhabditis_elegans_miR-51-5p		blast	aacccguagauccgaacuugug	caagcuccuaucuaccgguaca	aacccguagauccgaacuugugggcuuuuuuauauguauaccgcaagcuccuaucuaccgguaca	chr171:331434..331499:+
chr547_10552	11000	0.94 ± 0.02		TRUE	22785	22778	0	7	yes	ame-miR-996-3p_MIMAT0010115_Apis_mellifera_miR-996-3p	cel-miR-44-3p_MIMAT0000015_Caenorhabditis_elegans_miR-44-3p		blast	ugacuagauacauacucgucua	ggcgaguaugaauguggugcgcg	ggcgaguaugaauguggugcgcguuaugguuuacuucgugacuagauacauacucgucua	chr547:612127..612187:-
chr51_2089	11000	0.94 ± 0.02		TRUE	21642	21389	0	253	yes	ame-miR-13b-3p_MIMAT0010114_Apis_mellifera_miR-13b-3p	cel-miR-2-3p_MIMAT0000004_Caenorhabditis_elegans_miR-2-3p		blast	uaucacagccauuuuugacgauu	ucgucaaauugguuguggcgug	ucgucaaauugguuguggcguguugcuuuuauaaaugucauaucacagccauuuuugacgauu	chr51:949425..949488:+
chr554_10837	10000	0.94 ± 0.02		TRUE	20908	20893	0	15	yes	ame-miR-279d-3p_MIMAT0037267_Apis_mellifera_miR-279d-3p	cel-miR-44-3p_MIMAT0000015_Caenorhabditis_elegans_miR-44-3p		blast	ugacuagauccacacucaucca	gauggguuugaauucaguccacg	gauggguuugaauucaguccacguuuuuuaauuuuauucgugacuagauccacacucaucca	chr554:708192..708254:+
chr534_9763	10000	0.94 ± 0.02		STAR	20755	10400	0	10355	yes	ame-miR-281-3p_MIMAT0001483_Apis_mellifera_miR-281-3p	cel-miR-46-5p_MIMAT0015096_Caenorhabditis_elegans_miR-46-5p		blast	aagagagcuauccaucgacagu	ugucauggaguugcucucuuug	aagagagcuauccaucgacaguauggugauaauagacacugucauggaguugcucucuuug	chr534:4681135..4681196:-
chr538_10026	10000	0.94 ± 0.02		TRUE	20083	19693	0	390	yes	ame-miR-87-3p_MIMAT0004434_Apis_mellifera_miR-87-3p	cel-miR-87-3p_MIMAT0000060_Caenorhabditis_elegans_miR-87-3p		blast	gugagcaaaguuucaggugugu	gggccugacucuuugcucugcc	gggccugacucuuugcucugcccguacuuuuccuucugggugagcaaaguuucaggugugu	chr538:208953..209014:-
chr518_8963	7300	0.94 ± 0.02		TRUE	14463	13779	0	684	yes	ame-miR-305-5p_MIMAT0001486_Apis_mellifera_miR-305-5p	cel-miR-238-3p_MIMAT0000293_Caenorhabditis_elegans_miR-238-3p		blast	auuguacuucaucaggugcucugg	cggcaccuguuggagcgcaauuc	auuguacuucaucaggugcucuggugaacucgauacccggcaccuguuggagcgcaauuc	chr518:590190..590250:-
chr5_74	7000	0.94 ± 0.02		TRUE	13842	13821	0	21	yes	ame-miR-2765-5p_MIMAT0023551_Apis_mellifera_miR-2765-5p	nve-miR-2032a-3p_MIMAT0009785_Nematostella_vectensis_miR-2032a-3p		blast	ugguaacuccaccaccguuggc	caaugggguacgaguuuccuuc	ugguaacuccaccaccguuggcggaaucuaauagccaaugggguacgaguuuccuuc	chr5:2089171..2089228:+
chr6_123	6700	0.94 ± 0.02		TRUE	13251	12690	40	521	yes	ame-miR-133-3p_MIMAT0001475_Apis_mellifera_miR-133-3p	dme-miR-133-3p_MIMAT0000340_Drosophila_melanogaster_miR-133-3p		blast	uugguccccuucaaccagcugu	agcugguugaacacgggucaaau	agcugguugaacacgggucaaauauaccgcacgauugacgcauuugguccccuucaaccagcugu	chr6:86024..86089:+
chr506_7972	6400	0.94 ± 0.02		TRUE	12685	7995	0	4690	yes	ame-miR-927a-5p_MIMAT0004438_Apis_mellifera_miR-927a-5p	dme-miR-927-5p_MIMAT0005501_Drosophila_melanogaster_miR-927-5p		blast	uuuagaauuccuacgcuuuacc	caaagcguuugaaaucugaaac	uuuagaauuccuacgcuuuaccgauguucgaaguggcaaagcguuugaaaucugaaac	chr506:58097..58155:+
chr725_14153	6200	0.94 ± 0.02		TRUE	12165	9371	0	2794	yes	ame-miR-278-3p_MIMAT0001482_Apis_mellifera_miR-278-3p	dme-miR-278-3p_MIMAT0000339_Drosophila_melanogaster_miR-278-3p		blast	ucggugggacuuucguccguuu	ccggaugaggucuccaucgacc	ccggaugaggucuccaucgaccgugauuuaauuucauaaggucggugggacuuucguccguuu	chr725:9386..9449:+
chr555_10963	5700	0.94 ± 0.02		TRUE	11344	9945	2	1397	yes	ame-miR-11-3p_MIMAT0018506_Apis_mellifera_miR-11-3p	cel-miR-2-3p_MIMAT0000004_Caenorhabditis_elegans_miR-2-3p		blast	caucacaggcagaguucuaguu	uggagcucuggcugugacuugu	uggagcucuggcugugacuuguguguuaaccaaaugaaagucacaucacaggcagaguucuaguu	chr555:693679..693744:+
chr534_9684	5300	0.94 ± 0.02		TRUE	10415	9773	10	632	yes	ame-miR-932-5p_MIMAT0004444_Apis_mellifera_miR-932-5p	ame-miR-932-5p_MIMAT0004444_Apis_mellifera_miR-932-5p		blast	ucaauuccguagugcauugcaga	ugcaagcaccgcgggagugagg	ucaauuccguagugcauugcagaugauuauucgauuaacgagaaagaaccugcaagcaccgcgggagugagg	chr534:5013921..5013993:+
chr521_9055	4700	0.94 ± 0.02		TRUE	9245	7333	0	1912	yes	ame-miR-3718a-3p_MIMAT0018520_Apis_mellifera_miR-3718a-3p	ame-miR-3718a-3p_MIMAT0018520_Apis_mellifera_miR-3718a-3p		blast	uccccuguccugucccgauagu	auugggucaggauaggguugggca	auugggucaggauaggguugggcagggccauucggcauaaauucuguccccuguccugucccgauagu	chr521:3826451..3826519:+
chr509_8169	4600	0.94 ± 0.02		TRUE	9141	6984	0	2157	yes	ame-miR-971-3p_MIMAT0018544_Apis_mellifera_miR-971-3p	dme-miR-971-3p_MIMAT0005487_Drosophila_melanogaster_miR-971-3p		blast	uugguguucuaccuuacaguga	cacuuuaaguucgaauaccaagc	cacuuuaaguucgaauaccaagccugucuauaaacaguuugguguucuaccuuacaguga	chr509:5206739..5206799:+
chr56_2334	4300	0.94 ± 0.02		TRUE	8615	6679	0	1936	yes	ame-miR-282-5p_MIMAT0001484_Apis_mellifera_miR-282-5p	dme-miR-282-5p_MIMAT0000346_Drosophila_melanogaster_miR-282-5p		blast	uagccucuccuaggcuuugucu	acauagccuagaauagguuagg	uagccucuccuaggcuuugucuguauauaaagaacggagacauagccuagaauagguuagg	chr56:1719121..1719182:+
chr37_1794	4200	0.94 ± 0.02		STAR	8253	4119	0	4134	yes	ame-miR-79-3p_MIMAT0004433_Apis_mellifera_miR-79-3p	tca-miR-9b-5p_MIMAT0019134_Tribolium_castaneum_miR-9b-5p		blast	cuuugguaauacagcucuauga	auaaagcuagauuaccaaagca	cuuugguaauacagcucuaugauuuuaauuaaggaucauaaagcuagauuaccaaagca	chr37:3093861..3093920:+
chr521_9053	4000	0.94 ± 0.02		STAR	7861	7333	0	528	yes	ame-miR-3718c-5p_MIMAT0037268_Apis_mellifera_miR-3718c-5p	ame-miR-3718a-3p_MIMAT0018520_Apis_mellifera_miR-3718a-3p		blast	uccccuguccugucccgauagu	uauugggucaggauagggcag	uauugggucaggauagggcagggcagggccguuuggcgaguauauuuuguccccuguccugucccgauagu	chr521:3826258..3826329:+
chr603_12263	3900	0.94 ± 0.02		TRUE	7716	6177	0	1539	yes	ame-miR-3049-5p_MIMAT0022968_Apis_mellifera_miR-3049-5p	api-miR-3049_MIMAT0014789_Acyrthosiphon_pisum_miR-3049		blast	ucgggaagguaguugcggcggauu	uccguccaacuccuuuccgucu	ucgggaagguaguugcggcggauuugaucagcuacgaaaguccguccaacuccuuuccgucu	chr603:48932..48994:-
chr509_8159	3900	0.94 ± 0.02		TRUE	7715	7373	0	342	yes	ame-miR-3785-3p_MIMAT0018564_Apis_mellifera_miR-3785-3p	cel-miR-57-5p_MIMAT0000029_Caenorhabditis_elegans_miR-57-5p		blast	uacccuguaacguccugagacu	ucucacgacgugauagcggcg	ucucacgacgugauagcggcgcccgacucucgaaacugugguacccuguaacguccugagacu	chr509:4298528..4298591:+
chr25_1130	3200	0.94 ± 0.02		TRUE	6422	6405	0	17	yes	ame-miR-981-3p_MIMAT0010121_Apis_mellifera_miR-981-3p	cel-miR-76-3p_MIMAT0000048_Caenorhabditis_elegans_miR-76-3p		blast	uucguugucaacgaaaccugc	uggguuucguggcaggcgag	uggguuucguggcaggcgagccguucuuuacgacuugguucguugucaacgaaaccugc	chr25:3011777..3011836:-
chr207_5209	2300	0.94 ± 0.02		TRUE	4636	3706	0	930	yes	ame-miR-993-3p_MIMAT0010123_Apis_mellifera_miR-993-3p	hsa-miR-99a-3p_MIMAT0004511_Homo_sapiens_miR-99a-3p		blast	gaagcucgucucuacagguaucu	uacccuguagauccgggcuuuug	uacccuguagauccgggcuuuuguagaauuguaaauaucagaagcucgucucuacagguaucu	chr207:71755..71818:+
chr510_8334	2100	0.94 ± 0.02		STAR	4248	2412	0	1836	no	ame-miR-316-5p_MIMAT0010122_Apis_mellifera_miR-316-5p	hsa-miR-545-3p_MIMAT0003165_Homo_sapiens_miR-545-3p		blast	ccagcaaaggggaacaggccga	ugucuuuuuccgcuuugcugc	ugucuuuuuccgcuuugcugccgcugaaaucgaguccgccagcaaaggggaacaggccga	chr510:484725..484785:-
chr603_12260	1700	0.94 ± 0.02		TRUE	3512	2721	0	791	yes	ame-miR-1000-5p_MIMAT0010119_Apis_mellifera_miR-1000-5p	dme-miR-1000-5p_MIMAT0005520_Drosophila_melanogaster_miR-1000-5p		blast	auauugucuugucacagcagua	cuggugugaugggacauugucc	auauugucuugucacagcaguacgccuuuaaagaguuacuggugugaugggacauugucc	chr603:155471..155531:+
chr534_9765	1600	0.94 ± 0.02		TRUE	3168	2314	0	854	yes	ame-miR-33-5p_MIMAT0004429_Apis_mellifera_miR-33-5p	hsa-miR-33a-5p_MIMAT0000091_Homo_sapiens_miR-33a-5p		blast	gugcauuguaguugcauugca	caauacuucuacagugcaacu	gugcauuguaguugcauugcauguaauauaacuaugcaauacuucuacagugcaacu	chr534:4833380..4833437:-
chr94_3314	1500	0.94 ± 0.02		TRUE	3096	2826	0	270	yes	ame-miR-3783-3p_MIMAT0018561_Apis_mellifera_miR-3783-3p	ame-miR-3783-3p_MIMAT0018561_Apis_mellifera_miR-3783-3p		blast	uacuuucaauuguuugaugagg	ccaccaaacaagugagagugug	ccaccaaacaagugagagugugucaauauaggucuauacuuucaauuguuugaugagg	chr94:293654..293712:-
chr109_3524	1500	0.94 ± 0.02		TRUE	3017	2911	0	106	yes	ame-miR-6038-5p_MIMAT0023658_Apis_mellifera_miR-6038-5p	mdo-miR-33-3p_MIMAT0026944_Monodelphis_domestica_miR-33-3p		blast	uauguuucugucuuauuucauu	ugaaauaugacauaaacuuaag	uauguuucugucuuauuucauuguaaaauugcgauaugaaauaugacauaaacuuaag	chr109:524118..524176:+
chr642_12807	1500	0.94 ± 0.02		TRUE	2995	2822	14	159	yes	ame-miR-6039-5p_MIMAT0023659_Apis_mellifera_miR-6039-5p	tur-miR-5729b-3p_MIMAT0023039_Tetranychus_urticae_miR-5729b-3p		blast	aaucgaacgcgugaguuuacgu	guagacgcacguguuggaccuu	aaucgaacgcgugaguuuacguguagcauugagcguuugagcgacguagacgcacguguuggaccuu	chr642:897210..897277:-
chr538_10029	1200	0.94 ± 0.02		TRUE	2491	2440	0	51	yes	ame-miR-190-5p_MIMAT0004440_Apis_mellifera_miR-190-5p	cel-miR-50-5p_MIMAT0000021_Caenorhabditis_elegans_miR-50-5p		blast	agauauguuugauauucuugguugu	accaggaaucaaacauauuauu	agauauguuugauauucuugguuguuuuuugaaagaaucgaccaggaaucaaacauauuauu	chr538:399392..399454:-
chr608_12366	730	0.94 ± 0.02		TRUE	1441	1407	0	34	yes	ame-miR-750-3p_MIMAT0018615_Apis_mellifera_miR-750-3p	sme-miR-750-3p_MIMAT0004017_Schmidtea_mediterranea_miR-750-3p		blast	ccagaucuaacucuuccagcuca	aguuggaagugaggaucuaggca	aguuggaagugaggaucuaggcagugagcagcagcgcucugauaacuugccagaucuaacucuuccagcuca	chr608:1103834..1103906:-
chr608_12337	600	0.94 ± 0.02		TRUE	1188	1159	0	29	yes	ame-miR-137-3p_MIMAT0004421_Apis_mellifera_miR-137-3p	mmu-miR-137-3p_MIMAT0000149_Mus_musculus_miR-137-3p		blast	uuauugcuugagaauacacgua	acgcguauucuuggggaauu	acgcguauucuuggggaauuaacacacauuugcgcuguuauugcuugagaauacacgua	chr608:471762..471821:+
chr37_1798	430	0.94 ± 0.02		STAR	839	753	0	86	yes	ame-miR-92a-3p_MIMAT0004435_Apis_mellifera_miR-92a-3p	asu-miR-92-5p_MIMAT0021485_Ascaris_suum_miR-92-5p		blast	aggccgagauuugugacaauguu	uauugcacuugucccggccuau	aggccgagauuugugacaauguuuuauaauauaauucucaauauugcacuugucccggccuau	chr37:3276372..3276435:+
chr538_10068	420	0.94 ± 0.02		STAR	829	601	0	228	yes	ame-miR-6001-5p_MIMAT0023541_Apis_mellifera_miR-6001-5p	mmu-miR-692_MIMAT0003471_Mus_musculus_miR-692		blast	uucucuuugguuguuaccacu	guagguaacgacugaugggaacau	guagguaacgacugaugggaacauccuuggguuuugguuaauguucucuuugguuguuaccacu	chr538:4294320..4294384:-
chr5_100	400	0.94 ± 0.02		TRUE	795	758	0	37	yes	ame-miR-92b-3p_MIMAT0010117_Apis_mellifera_miR-92b-3p	hsa-miR-25-3p_MIMAT0000081_Homo_sapiens_miR-25-3p		blast	aauugcacccgucccggccuga	aggucaggacuaaugcaaauaug	aggucaggacuaaugcaaauauguaguauugacaucaaauugcacccgucccggccuga	chr5:1511952..1512011:-
chr613_12418	320	0.94 ± 0.02		TRUE	625	622	0	3	yes	ame-miR-6012-3p_MIMAT0023670_Apis_mellifera_miR-6012-3p	tca-miR-6012-3p_MIMAT0023566_Tribolium_castaneum_miR-6012-3p		blast	uucggcgaugagaucagccugu	aggcugauauugucgggcggggug	aggcugauauugucgggcgggguguggaacaaguagucauuucggcgaugagaucagccugu	chr613:93082..93144:-
chr179_4885	260	0.94 ± 0.02		STAR	514	479	0	35	yes	ame-miR-3715-5p_MIMAT0018597_Apis_mellifera_miR-3715-5p	cel-miR-60-3p_MIMAT0000032_Caenorhabditis_elegans_miR-60-3p		blast	uauuaugcuccguuuaucguug	ucgguaagcagaguauaagaccuu	ucgguaagcagaguauaagaccuuugagaugcgaaauuuaaaguauuaugcuccguuuaucguug	chr179:285316..285381:+
chr504_7964	230	0.94 ± 0.02		TRUE	448	441	0	7	yes	ame-miR-193-3p_MIMAT0018508_Apis_mellifera_miR-193-3p	mmu-miR-193a-3p_MIMAT0000223_Mus_musculus_miR-193a-3p		blast	uacuggccugcuaagucccaag	ugggccuuagugguccuguggu	ugggccuuagugguccugugguggcuguguaugaauccuacuggccugcuaagucccaag	chr504:3910221..3910281:-
chr37_1799	200	0.94 ± 0.02		STAR	387	380	0	7	yes	ame-miR-92c-5p_MIMAT0023668_Apis_mellifera_miR-92c-5p	hsa-miR-25-3p_MIMAT0000081_Homo_sapiens_miR-25-3p		blast	aauugcacucgucccggccugc	agguugggaugugggcauuauuug	agguugggaugugggcauuauuuguugaagguuagaucaaauugcacucgucccggccugc	chr37:3276558..3276619:+
chr553_10722	170	0.94 ± 0.02		TRUE	328	323	0	5	yes	ame-miR-965-3p_MIMAT0022969_Apis_mellifera_miR-965-3p	dme-miR-965-3p_MIMAT0005480_Drosophila_melanogaster_miR-965-3p		blast	uaagcguauagcuuuuucccuu	gggaaaagguuauagcgauuaug	gggaaaagguuauagcgauuaugagaaauugagccauaagcguauagcuuuuucccuu	chr553:518781..518839:-
chr678_13502	98	0.94 ± 0.02		TRUE	184	119	0	65	yes	ame-miR-219-5p_MIMAT0001478_Apis_mellifera_miR-219-5p	hsa-miR-219a-5p_MIMAT0000276_Homo_sapiens_miR-219a-5p		blast	ugauuguccaaacgcaauucuug	agaauuguguggggacaucagc	ugauuguccaaacgcaauucuuguauaaacaauaugaaaucaagaauuguguggggacaucagc	chr678:227872..227936:+
chr86_3039	26	0.94 ± 0.02		TRUE	43	41	0	2	yes	ame-miR-6065-3p_MIMAT0023690_Apis_mellifera_miR-6065-3p	ppc-miR-2242_MIMAT0011707_Pristionchus_pacificus_miR-2242		blast	cuggaaugcgauccccccggu	cggggggaaccgcauuccaga	cggggggaaccgcauuccagagugggcggcauccuggaaugcgauccccccggu	chr86:1191660..1191714:+
chr518_8966	5.6	0.93 ± 0.01		TRUE	77407	76962	3	442	yes	ame-miR-275-3p_MIMAT0004424_Apis_mellifera_miR-275-3p	dme-miR-275-3p_MIMAT0000333_Drosophila_melanogaster_miR-275-3p		blast	ucagguaccugaaguagcgcg	cgcguuacucggguacuucaggcu	cgcguuacucggguacuucaggcugugccaauuucgagucagucagguaccugaaguagcgcg	chr518:590399..590462:-
chr521_9039	5.5	0.93 ± 0.01		TRUE	2348	2059	0	289	yes	ame-miR-3719-3p_MIMAT0018531_Apis_mellifera_miR-3719-3p	ame-miR-3719-3p_MIMAT0018531_Apis_mellifera_miR-3719-3p		blast	uacggauugcgugacuuuucg	ugaaaugucgcgcaaacuguau	ugaaaugucgcgcaaacuguauugaaacgacuauuaggauacggauugcgugacuuuucg	chr521:2801657..2801717:+
chr51_2091	5.5	0.93 ± 0.01		TRUE	62188	62184	0	4	yes	ame-miR-2-3p_MIMAT0001485_Apis_mellifera_miR-2-3p	cel-miR-2-3p_MIMAT0000004_Caenorhabditis_elegans_miR-2-3p		blast	uaucacagccagcuuugauga	ucacaaagugguugugauaug	ucacaaagugguugugauaugcugaugcaagcguucauaucacagccagcuuugauga	chr51:949683..949741:+
chr509_8209	5.3	0.93 ± 0.01		TRUE	54692	54668	3	21	yes	ame-miR-263a-5p_MIMAT0001479_Apis_mellifera_miR-263a-5p	mmu-miR-183-5p_MIMAT0000212_Mus_musculus_miR-183-5p		blast	aauggcacuggaagaauucacg	cguggagcucccgugucauaca	aauggcacuggaagaauucacgggggauuuaagaaacgggcccguggagcucccgugucauaca	chr509:2691572..2691636:-
chr538_10058	5.3	0.93 ± 0.01		TRUE	255243	255106	3	134	yes	ame-miR-184-3p_MIMAT0001476_Apis_mellifera_miR-184-3p	mmu-miR-184-3p_MIMAT0000213_Mus_musculus_miR-184-3p		blast	uggacggagaacugauaagg	ccuuaucauucuccuguccggu	ccuuaucauucuccuguccgguguagaauuguuagacgacuggacggagaacugauaagg	chr538:3363746..3363806:-
chr37_1853	5.3	0.93 ± 0.01		TRUE	4747	4127	18	602	yes	ame-miR-929-5p_MIMAT0004441_Apis_mellifera_miR-929-5p	dme-miR-929-5p_MIMAT0020892_Drosophila_melanogaster_miR-929-5p		blast	aaauugacucuaguagggag	cuuccuaauagagucaggcug	aaauugacucuaguagggagucccugcauucaauauggcgacuuccuaauagagucaggcug	chr37:1989988..1990050:-
chr51_2093	5.2	0.93 ± 0.01		TRUE	63152	62162	0	990	yes	ame-miR-2-3p_MIMAT0001485_Apis_mellifera_miR-2-3p	cel-miR-2-3p_MIMAT0000004_Caenorhabditis_elegans_miR-2-3p		blast	uaucacagccagcuuugauga	cuaucagagugguugugaugug	cuaucagagugguugugauguggugacuuggacucguaucacagccagcuuugauga	chr51:950953..951010:+
chr46_2071	5.1	0.93 ± 0.01		TRUE	13329	13329	0	0	yes	ame-miR-31a-5p_MIMAT0004428_Apis_mellifera_miR-31a-5p	cel-miR-72-5p_MIMAT0000044_Caenorhabditis_elegans_miR-72-5p		blast	aggcaagaugucggcauagcuga	ggcugugucacauccagccagc	aggcaagaugucggcauagcugaugcuuuucaaaauucggcugugucacauccagccagc	chr46:2719816..2719876:-
chr504_7962	5.1	0.93 ± 0.01		TRUE	364	278	0	86	yes	ame-miR-2788-3p_MIMAT0018510_Apis_mellifera_miR-2788-3p	hsa-miR-365a-3p_MIMAT0000710_Homo_sapiens_miR-365a-3p		blast	caaugcccuucgaaauccca	ugggguuucuaugcggcaugugc	ugggguuucuaugcggcaugugccuugcuuuuacaaaugcaaugcccuucgaaauccca	chr504:3900627..3900686:-
chr171_4764	5.1	0.93 ± 0.01		TRUE	35823	34187	0	1636	yes	ame-miR-125-5p_MIMAT0001474_Apis_mellifera_miR-125-5p	cel-lin-4-5p_MIMAT0000002_Caenorhabditis_elegans_lin-4-5p		blast	ccccugagacccuaacuuguga	acaggcuagauucucugguau	ccccugagacccuaacuugugacgucgcgaccgauaucucacaggcuagauucucugguau	chr171:332538..332599:+
chr547_10554	4.9	0.89 ± 0.02		TRUE	43213	41194	0	2019	yes	ame-miR-279a-3p_MIMAT0004425_Apis_mellifera_miR-279a-3p	cel-miR-44-3p_MIMAT0000015_Caenorhabditis_elegans_miR-44-3p		blast	ugacuagauccacacucauu	aaugagugaaggucuagugcaca	aaugagugaaggucuagugcacaggagaucaaauugugacuagauccacacucauu	chr547:612338..612394:-
chr51_2085	4.6	0.89 ± 0.02		TRUE	67856	67537	0	319	yes	ame-miR-2-3p_MIMAT0001485_Apis_mellifera_miR-2-3p	cel-miR-2-3p_MIMAT0000004_Caenorhabditis_elegans_miR-2-3p		blast	uaucacagccagcuuugauga	ccaucaaaguugguuuguuaua	ccaucaaaguugguuuguuauagaguuggacuaucacagccagcuuugauga	chr51:948655..948707:+
chr507_8067	4.6	0.89 ± 0.02		TRUE	246	211	0	35	yes	ame-miR-980-3p_MIMAT0018614_Apis_mellifera_miR-980-3p	hsa-miR-22-3p_MIMAT0000077_Homo_sapiens_miR-22-3p		blast	aagcugccuuuugaagggcaa	cggcucgucaucgggcacuuugc	cggcucgucaucgggcacuuugcugcuuuacaaacgcaagcugccuuuugaagggcaa	chr507:412739..412797:+
chr5_97	4.5	0.89 ± 0.02		TRUE	386526	384961	0	1565	yes	ame-miR-7-5p_MIMAT0001489_Apis_mellifera_miR-7-5p	dme-miR-7-5p_MIMAT0000112_Drosophila_melanogaster_miR-7-5p		blast	uggaagacuagugauuuuguuguu	caaagaaucacuaaucauccua	uggaagacuagugauuuuguuguucuacuuucgauauaacaaagaaucacuaaucauccua	chr5:1419787..1419848:-

## Sheet: M2
Survey of miRDeep2 performance for score cut-offs -10 to 10
	novel miRNAs			known miRBase miRNAs
miRDeep2 score	predicted by miRDeep2	estimated false positives	estimated true positives	in species	in data	detected by miRDeep2	estimated signal-to-noise	excision gearing
10	170	10 ± 3	160 ± 3 (94 ± 2%)	262	92	74 (80%)	23.6	2
9	175	10 ± 3	165 ± 3 (94 ± 2%)	262	92	74 (80%)	23.8	2
8	179	10 ± 3	169 ± 3 (94 ± 2%)	262	92	74 (80%)	24	2
7	182	10 ± 3	172 ± 3 (94 ± 2%)	262	92	74 (80%)	24	2
6	186	11 ± 3	175 ± 3 (94 ± 2%)	262	92	74 (80%)	23.6	2
5	259	16 ± 4	243 ± 4 (94 ± 2%)	262	92	82 (89%)	20.8	2
4	278	27 ± 5	251 ± 5 (90 ± 2%)	262	92	85 (92%)	13.3	2
3	286	52 ± 7	234 ± 7 (82 ± 2%)	262	92	85 (92%)	7.1	2
2	319	69 ± 8	250 ± 8 (78 ± 2%)	262	92	85 (92%)	5.8	2
1	358	87 ± 10	271 ± 10 (76 ± 3%)	262	92	86 (93%)	5	2
0	403	116 ± 10	287 ± 10 (71 ± 2%)	262	92	86 (93%)	4.2	2
-1	426	158 ± 10	268 ± 10 (63 ± 2%)	262	92	86 (93%)	3.2	2
-2	445	201 ± 12	244 ± 12 (55 ± 3%)	262	92	86 (93%)	2.7	2
-3	480	231 ± 12	249 ± 12 (52 ± 3%)	262	92	86 (93%)	2.5	2
-4	522	259 ± 13	263 ± 13 (50 ± 3%)	262	92	86 (93%)	2.4	2
-5	554	290 ± 14	264 ± 14 (48 ± 3%)	262	92	87 (95%)	2.2	2
-6	578	314 ± 14	264 ± 14 (46 ± 3%)	262	92	87 (95%)	2.1	2
-7	597	334 ± 14	263 ± 14 (44 ± 2%)	262	92	87 (95%)	2.1	2
-8	620	351 ± 14	269 ± 14 (43 ± 2%)	262	92	87 (95%)	2	2
-9	638	366 ± 14	272 ± 14 (43 ± 2%)	262	92	87 (95%)	2	2
-10	654	380 ± 15	274 ± 15 (42 ± 2%)	262	92	87 (95%)	2	2
novel miRNAs predicted by miRDeep2
provisional id	miRDeep2 score	estimated probability that the miRNA candidate is a true positive	rfam alert	total read count	mature read count	loop read count	star read count	significant randfold p-value	miRBase miRNA	example miRBase miRNA with the same seed	UCSC browser	NCBI blastn	consensus mature sequence	consensus star sequence	consensus precursor sequence	precursor coordinate
chr51_2277	53000	0.94 ± 0.02		105862	100311	0	5551	yes		cel-miR-2-3p_MIMAT0000004_Caenorhabditis_elegans_miR-2-3p		blast	uaucacagccauuuuguugacu	acaucaaauugguuguggaaug	acaucaaauugguuguggaauguuucgagucauaucacagccauuuuguugacu	chr51:949038..949092:+
chr16_703	15000	0.94 ± 0.02		30902	19147	0	11755	yes		ame-miR-6058-5p_MIMAT0023682_Apis_mellifera_miR-6058-5p		blast	gugacaauuacagcggaccagu	cugguccguuguaauugucacu	gugacaauuacagcggaccaguguaguaauugggccugguccguuguaauugucacu	chr16:496072..496129:+
chr629_13553	11000	0.94 ± 0.02		22663	18660	0	4003	yes		hsa-miR-3151-5p_MIMAT0015024_Homo_sapiens_miR-3151-5p		blast	uguggggcggcguccgggucacu	ugacccaucgccgccccucggg	uguggggcggcguccgggucacugcauauuuugcaugugugacccaucgccgccccucggg	chr629:846170..846231:-
chr18_786	6200	0.94 ± 0.02		12293	11978	0	315	yes		bmo-miR-3414-5p_MIMAT0015620_Bombyx_mori_miR-3414-5p		blast	uccuuaaguuuuucgaguuggg	caacucgaaaaacuuaaagaag	uccuuaaguuuuucgaguugggugaaaaauauugcacccaacucgaaaaacuuaaagaag	chr18:872983..873043:+
chr521_9730	4000	0.94 ± 0.02		8006	7873	0	133	yes		aqu-miR-2019-5p_MIMAT0009696_Amphimedon_queenslandica_miR-2019-5p		blast	uaagugauugcggauuuuguca	caaauucgggaaucacuuaguu	uaagugauugcggauuuugucauuagaugguauugacaaauucgggaaucacuuaguu	chr521:2970021..2970079:-
chr779_16072	4000	0.94 ± 0.02		7908	7874	0	34	yes		aqu-miR-2019-5p_MIMAT0009696_Amphimedon_queenslandica_miR-2019-5p		blast	uaagugauugcggauuuuguca	caaaauccgcauucacuuaguu	uaagugauugcggauuuugucauuaggucguauugacaaaauccgcauucacuuaguu	chr779:80472..80530:+
chr555_11780	4000	0.94 ± 0.02		7898	7874	0	24	yes		aqu-miR-2019-5p_MIMAT0009696_Amphimedon_queenslandica_miR-2019-5p		blast	uaagugauugcggauuuuguca	gcaaaguccgcaaucgcuuagu	uaagugauugcggauuuugucauuaggugguauuggcaaaguccgcaaucgcuuagu	chr555:319449..319506:-
chr46_2207	4000	0.94 ± 0.02		7898	7875	0	23	yes		aqu-miR-2019-5p_MIMAT0009696_Amphimedon_queenslandica_miR-2019-5p		blast	uaagugauugcggauuuuguca	caagacccgcaaucacuuaguu	uaagugauugcggauuuugucauuaccaccuaaugacaagacccgcaaucacuuaguu	chr46:3114038..3114096:+
chr179_5216	4000	0.94 ± 0.02		7892	7874	0	18	yes		aqu-miR-2019-5p_MIMAT0009696_Amphimedon_queenslandica_miR-2019-5p		blast	uaagugauugcggauuuuguca	auaaaauucgcaaucacuuagu	uaagugauugcggauuuugucauuaggugguauugauaaaauucgcaaucacuuagu	chr179:34503..34560:-
chr109_3830	4000	0.94 ± 0.02		7887	7874	0	13	yes		aqu-miR-2019-5p_MIMAT0009696_Amphimedon_queenslandica_miR-2019-5p		blast	uaagugauugcggauuuuguca	acaaacuccacaaucacuuagu	uaagugauugcggauuuugucauuaggugguauugacaaacuccacaaucacuuagu	chr109:456739..456796:-
chr662_14315	4000	0.94 ± 0.02		7887	7873	0	14	yes		aqu-miR-2019-5p_MIMAT0009696_Amphimedon_queenslandica_miR-2019-5p		blast	uaagugauugcggauuuuguca	acagaauccgcaaucauuuagu	uaagugauugcggauuuugucauuagcugguauugacagaauccgcaaucauuuagu	chr662:18046..18103:+
chr502_8336	4000	0.94 ± 0.02		7883	7874	0	9	yes		aqu-miR-2019-5p_MIMAT0009696_Amphimedon_queenslandica_miR-2019-5p		blast	uaagugauugcggauuuuguca	acaauacccgcaaucauuuagu	uaagugauugcggauuuugucauuaggugguacugacaauacccgcaaucauuuagu	chr502:1250988..1251045:-
chr62_2797	4000	0.94 ± 0.02		7882	7874	0	8	yes		aqu-miR-2019-5p_MIMAT0009696_Amphimedon_queenslandica_miR-2019-5p		blast	uaagugauugcggauuuuguca	acaaaauccguaaucgcuuagu	uaagugauugcggauuuugucauuagguaguauugacaaaauccguaaucgcuuagu	chr62:708846..708903:+
chr69_2988	4000	0.94 ± 0.02		7880	7874	0	6	yes		aqu-miR-2019-5p_MIMAT0009696_Amphimedon_queenslandica_miR-2019-5p		blast	uaagugauugcggauuuuguca	acagaacccgcaaucacuuagu	uaagugauugcggauuuugucauuaggugguaaugacagaacccgcaaucacuuagu	chr69:1080070..1080127:-
chr510_8974	3900	0.94 ± 0.02		7659	7642	0	17	yes		aqu-miR-2019-5p_MIMAT0009696_Amphimedon_queenslandica_miR-2019-5p		blast	uaagugauugcggauuuuguca	acaaaguucgcaaucacuuagu	uaagugauugcggauuuugucauuaggugguaucgacaaaguucgcaaucacuuagu	chr510:3350711..3350768:-
chr635_13614	3800	0.94 ± 0.02		7585	5638	0	1947	yes		gra-miR8675a_MIMAT0034046_Gossypium_raimondii_miR8675a		blast	uaggugauugcggauuuuguga	acaaaauccgcaaucacuuagu	uaggugauugcggauuuugugauuaggugguauugacaaaauccgcaaucacuuagu	chr635:86735..86792:+
chr553_11548	3600	0.94 ± 0.02		7103	7063	0	40	yes		aqu-miR-2019-5p_MIMAT0009696_Amphimedon_queenslandica_miR-2019-5p		blast	uaagugauugcggauuuuguca	ucaaaauccgcgaucacuuagu	uaagugauugcggauuuugucauuaagugguauugucaaaauccgcgaucacuuagu	chr553:984405..984462:-
chr37_2001	3500	0.94 ± 0.02		7019	6968	0	51	yes		cel-miR-251_MIMAT0000307_Caenorhabditis_elegans_miR-251		blast	uuaaguaguagugccguagauga	accucggcacgauuacuucuca	uuaaguaguagugccguagaugaugauuuagaaauucaccucggcacgauuacuucuca	chr37:1940376..1940435:-
chr724_15213	3000	0.94 ± 0.02		5911	3964	0	1947	yes		hsa-miR-4765_MIMAT0019916_Homo_sapiens_miR-4765		blast	ugagugauugcggauuuuguca	acaaaauccgcaaucacuuagu	ugagugauugcggauuuugucauagaugguaaugacaaaauccgcaaucacuuagu	chr724:81823..81879:-
chr59_2699	3000	0.94 ± 0.02		5887	5839	0	48	yes		aqu-miR-2019-5p_MIMAT0009696_Amphimedon_queenslandica_miR-2019-5p		blast	uaagugauugcggauuuuguca	ccaaaaucugcaaucacuuagu	uaagugauugcggauuuugucaauacuaccuaaugccaaaaucugcaaucacuuagu	chr59:1737015..1737072:+
chr681_14541	2900	0.94 ± 0.02		5861	5838	0	23	yes		aqu-miR-2019-5p_MIMAT0009696_Amphimedon_queenslandica_miR-2019-5p		blast	uaagugauugcggauuuuguca	caagacccgcaaucacuuaguu	uaagugauugcggauuuugucaauaccaccuaaugacaagacccgcaaucacuuaguu	chr681:433189..433247:+
chr14_313	2900	0.94 ± 0.02		5797	5779	0	18	yes		gra-miR8675a_MIMAT0034046_Gossypium_raimondii_miR8675a		blast	uaggugauugcggauuuuguca	ccagaauccgcaaucacuuaau	uaggugauugcggauuuugucauuagauggcaaugccagaauccgcaaucacuuaau	chr14:1705680..1705737:+
chr151_4595	2500	0.94 ± 0.02		5033	5029	0	4	yes		aqu-miR-2019-5p_MIMAT0009696_Amphimedon_queenslandica_miR-2019-5p		blast	uaagugauugcggauuuuguca	caaaguccgcgaucacuuaauu	uaagugauugcggauuuugucaauaccgcuuaaugacaaaguccgcgaucacuuaauu	chr151:625192..625250:+
chr55_2384	2100	0.94 ± 0.02		4153	4150	0	3	yes		hsa-miR-4765_MIMAT0019916_Homo_sapiens_miR-4765		blast	ugagugauugcggauuuuguca	acaaaauccguaaucacuuaau	ugagugauugcggauuuugucauuaggugauaauaacaaaauccguaaucacuuaau	chr55:239893..239950:+
chr682_14567	2000	0.94 ± 0.02		4081	3991	0	90	yes				blast	ugacccaucgccgccccucggg	cguggggcggcucugggucacu	cguggggcggcucugggucacuaccuauuuugugaaauacacgugugacccaucgccgccccucggg	chr682:180225..180292:+
chr6_167	1800	0.94 ± 0.02		3611	2297	0	1314	yes		oni-miR-10695_MIMAT0043196_Oreochromis_niloticus_miR-10695		blast	uaugugauuguggauuuuguca	acaaaauccgcaaucacuuagu	uaugugauuguggauuuugucauuaccaccuaaugacaaaauccgcaaucacuuagu	chr6:248823..248880:-
chr643_13877	1400	0.94 ± 0.02		2890	2886	0	4	no		gra-miR8737_MIMAT0034149_Gossypium_raimondii_miR8737		blast	guguaucuacaucugacaauc	ucuguuggaaggguagagucgu	guguaucuacaucugacaaucaucuguuggaaggguagagucgu	chr643:171455..171499:-
chr46_2214	1400	0.94 ± 0.02		2833	1947	0	886	yes		ath-miR866-3p_MIMAT0004316_Arabidopsis_thaliana_miR866-3p		blast	acaaaauccgcaaucacuuagu	uaaaugauugcggguuuugucg	uaaaugauugcggguuuugucguuaggucguauugacaaaauccgcaaucacuuagu	chr46:3284587..3284644:+
chr638_13688	1300	0.94 ± 0.02		2721	2698	0	23	yes		aqu-miR-2019-5p_MIMAT0009696_Amphimedon_queenslandica_miR-2019-5p		blast	uaagugauugcggauuuuguc	acaaaguccgcaaucauuuagu	uaagugauugcggauuuugucguuagaugguauugacaaaguccgcaaucauuuagu	chr638:1317361..1317418:-
chr807_16328	1300	0.94 ± 0.02		2708	2702	0	6	yes		ame-miR-927a-5p_MIMAT0004438_Apis_mellifera_miR-927a-5p		blast	uuuuagaauuuguacguucugu	cagagcguaccgauucuuu	uuuuagaauuuguacguucuguugucacaaacgaucucacagagcguaccgauucuuu	chr807:23496..23554:+
chr664_14402	1300	0.94 ± 0.02		2633	2557	0	76	yes		aqu-miR-2019-5p_MIMAT0009696_Amphimedon_queenslandica_miR-2019-5p		blast	uaagugauugcggauuuuguc	aaaguccgcaaucacuuaguugc	uaagugauugcggauuuugucgauaccaccuaaugauaaaguccgcaaucacuuaguugc	chr664:18560..18620:-
chr507_8629	1300	0.94 ± 0.02		2595	2557	0	38	yes		aqu-miR-2019-5p_MIMAT0009696_Amphimedon_queenslandica_miR-2019-5p		blast	uaagugauugcggauuuuguc	acaagauccgcaaucacauagu	uaagugauugcggauuuugucgauaccagcuaaugacaagauccgcaaucacauagu	chr507:1316446..1316503:+
chr507_8662	1300	0.94 ± 0.02		2580	2557	0	23	yes		aqu-miR-2019-5p_MIMAT0009696_Amphimedon_queenslandica_miR-2019-5p		blast	uaagugauugcggauuuuguc	caagacccgcaaucacuuaguu	uaagugauugcggauuuugucgaugcaaccuaaugacaagacccgcaaucacuuaguu	chr507:1508134..1508192:-
chr506_8559	1200	0.94 ± 0.02		2427	2317	0	110	yes				blast	uacgugauugcggauuuuguca	acaaaauccgcaaucacuuggu	uacgugauugcggauuuugucauuagcgguauugacaaaauccgcaaucacuuggu	chr506:1342370..1342426:-
chr638_13666	1100	0.94 ± 0.02		2214	1941	0	273	yes		ath-miR866-3p_MIMAT0004316_Arabidopsis_thaliana_miR866-3p		blast	acaaaauccgcaaucacuuagu	cuaaaugauugcggacuuuguc	cuaaaugauugcggacuuugucaauaccaucuaacgacaaaauccgcaaucacuuagu	chr638:1317362..1317420:+
chr553_11450	1100	0.94 ± 0.02		2202	1947	0	255	yes		ath-miR866-3p_MIMAT0004316_Arabidopsis_thaliana_miR866-3p		blast	acaaaauccgcaaucacuuagu	cuaaaugauugcggauuuucuc	cuaaaugauugcggauuuucucaauaccaccuaaugacaaaauccgcaaucacuuagu	chr553:1868534..1868592:+
chr92_3539	1100	0.94 ± 0.02		2168	1947	0	221	yes		ath-miR866-3p_MIMAT0004316_Arabidopsis_thaliana_miR866-3p		blast	acaaaauccgcaaucacuuagu	auuaagugauugcggcuuuugu	auuaagugauugcggcuuuugucaauaccaccuaaugacaaaauccgcaaucacuuagu	chr92:989558..989617:-
chr664_14405	1000	0.94 ± 0.02		2123	1947	0	176	yes		ath-miR866-3p_MIMAT0004316_Arabidopsis_thaliana_miR866-3p		blast	acaaaauccgcaaucacuuagu	uaggugauugcggauuguguca	uaggugauugcggauugugucaauaccacuuaaugacaaaauccgcaaucacuuagu	chr664:35091..35148:-
chr509_8733	1000	0.94 ± 0.02		2073	1947	0	126	yes		ath-miR866-3p_MIMAT0004316_Arabidopsis_thaliana_miR866-3p		blast	acaaaauccgcaaucacuuagu	uaggugauugcggauauuguca	uaggugauugcggauauugucauuagaugguauugacaaaauccgcaaucacuuagu	chr509:577846..577903:-
chr547_11347	1000	0.94 ± 0.02		2052	1947	0	105	yes		ath-miR866-3p_MIMAT0004316_Arabidopsis_thaliana_miR866-3p		blast	acaaaauccgcaaucacuuagu	uaagugauuacggauuuuguca	uaagugauuacggauuuugucauuacgugguauugacaaaauccgcaaucacuuagu	chr547:1130628..1130685:-
chr538_10732	1000	0.94 ± 0.02		2048	1813	0	235	yes		ath-miR866-3p_MIMAT0004316_Arabidopsis_thaliana_miR866-3p		blast	acaaaauccgcaaucacuuagu	cuaaacgauugcggauuuuguc	cuaaacgauugcggauuuugucaucagguguuauugacaaaauccgcaaucacuuagu	chr538:1362936..1362994:+
chr507_8616	1000	0.94 ± 0.02		2030	1947	0	83	yes		ath-miR866-3p_MIMAT0004316_Arabidopsis_thaliana_miR866-3p		blast	acaaaauccgcaaucacuuagu	uaagugauugcggguuguguca	uaagugauugcggguugugucaauaccaucuaaugacaaaauccgcaaucacuuagu	chr507:1019973..1020030:+
chr165_4974	1000	0.94 ± 0.02		2030	1947	0	83	yes		ath-miR866-3p_MIMAT0004316_Arabidopsis_thaliana_miR866-3p		blast	acaaaauccgcaaucacuuagu	uaagugauuacggauuuuguca	uaagugauuacggauuuugucauuaggugguauugacaaaauccgcaaucacuuagu	chr165:404839..404896:+
chr681_14559	1000	0.94 ± 0.02		2014	1947	0	67	yes		ath-miR866-3p_MIMAT0004316_Arabidopsis_thaliana_miR866-3p		blast	acaaaauccgcaaucacuuagu	aagugauugcgggucuugucau	aagugauugcgggucuugucauuaggugguauugacaaaauccgcaaucacuuagu	chr681:433187..433243:-
chr507_8634	1000	0.94 ± 0.02		2008	1941	0	67	yes		ath-miR866-3p_MIMAT0004316_Arabidopsis_thaliana_miR866-3p		blast	acaaaauccgcaaucacuuagu	aagugauugcgggucuugucau	aagugauugcgggucuugucauuagguugcaucgacaaaauccgcaaucacuuagu	chr507:1508138..1508194:+
chr510_8935	1000	0.94 ± 0.02		2003	1947	0	56	yes		ath-miR866-3p_MIMAT0004316_Arabidopsis_thaliana_miR866-3p		blast	acaaaauccgcaaucacuuagu	uaagugaucgcggauuguguca	uaagugaucgcggauugugucaauaccaccuaaugacaaaauccgcaaucacuuagu	chr510:2087597..2087654:-
chr46_2267	1000	0.94 ± 0.02		2000	1933	0	67	yes		ath-miR866-3p_MIMAT0004316_Arabidopsis_thaliana_miR866-3p		blast	acaaaauccgcaaucacuuagu	aagugauugcgggucuugucau	aagugauugcgggucuugucauuaggugguaaugacaaaauccgcaaucacuuagu	chr46:3114036..3114092:-
chr174_5118	1000	0.94 ± 0.02		1995	1871	0	124	yes		ath-miR866-3p_MIMAT0004316_Arabidopsis_thaliana_miR866-3p		blast	acaaaauccgcaaucacuuagu	uaagugauugcgaauuuuguca	uaagugauugcgaauuuugucaauaucaccuaauaacaaaauccgcaaucacuuagu	chr174:236987..237044:+
chr32_1484	1000	0.94 ± 0.02		1989	1947	0	42	yes		ath-miR866-3p_MIMAT0004316_Arabidopsis_thaliana_miR866-3p		blast	acaaaauccgcaaucacuuagu	aagugacugcggacuuugucau	aagugacugcggacuuugucauuagguaguauugacaaaauccgcaaucacuuagu	chr32:1408589..1408645:+
chr553_11438	1000	0.94 ± 0.02		1988	1947	0	41	yes		ath-miR866-3p_MIMAT0004316_Arabidopsis_thaliana_miR866-3p		blast	acaaaauccgcaaucacuuagu	ugagcgauugcggauuuuguca	ugagcgauugcggauuuugucauuagaugguauugacaaaauccgcaaucacuuagu	chr553:1383422..1383479:+
chr644_13914	1000	0.94 ± 0.02		1977	1947	0	30	yes		ath-miR866-3p_MIMAT0004316_Arabidopsis_thaliana_miR866-3p		blast	acaaaauccgcaaucacuuagu	uaaguaauugcggauguuguca	uaaguaauugcggauguugucauuaggugguauugacaaaauccgcaaucacuuagu	chr644:311687..311744:+
chr521_9664	1000	0.94 ± 0.02		1976	1871	0	105	yes		ath-miR866-3p_MIMAT0004316_Arabidopsis_thaliana_miR866-3p		blast	acaaaauccgcaaucacuuagu	uaagugauuacggauuuuguca	uaagugauuacggauuuugucauuaggugguauuaacaaaauccgcaaucacuuagu	chr521:2872150..2872207:+
chr509_8753	1000	0.94 ± 0.02		1969	1947	0	22	yes		ath-miR866-3p_MIMAT0004316_Arabidopsis_thaliana_miR866-3p		blast	acaaaauccgcaaucacuuagu	uagugauugcggauuuuguca	uagugauugcggauuuugucaauaccaccuaaugacaaaauccgcaaucacuuagu	chr509:1269277..1269333:-
chr115_3975	1000	0.94 ± 0.02		1966	1947	0	19	yes		ath-miR866-3p_MIMAT0004316_Arabidopsis_thaliana_miR866-3p		blast	acaaaauccgcaaucacuuagu	auuaaguaauugcggauuuugu	auuaaguaauugcggauuuugugauuagguggcauugacaaaauccgcaaucacuuagu	chr115:1054505..1054564:-
chr506_8575	1000	0.94 ± 0.02		1964	1947	0	17	yes		ath-miR866-3p_MIMAT0004316_Arabidopsis_thaliana_miR866-3p		blast	acaaaauccgcaaucacuuagu	uaagugaucgcggauucuguca	uaagugaucgcggauucugucauuaaguaguauugacaaaauccgcaaucacuuagu	chr506:2178988..2179045:-
chr721_15163	1000	0.94 ± 0.02		1960	1947	0	13	yes		ath-miR866-3p_MIMAT0004316_Arabidopsis_thaliana_miR866-3p		blast	acaaaauccgcaaucacuuagu	acuaagcgauugcgggguuugu	acuaagcgauugcgggguuugucaguaucggcugaugacaaaauccgcaaucacuuagu	chr721:15848..15907:-
chr211_5706	1000	0.94 ± 0.02		1959	1941	0	18	yes		ath-miR866-3p_MIMAT0004316_Arabidopsis_thaliana_miR866-3p		blast	acaaaauccgcaaucacuuagu	uaagugauugcggaccuuguca	uaagugauugcggaccuugucaauacuaucuaacgacaaaauccgcaaucacuuagu	chr211:217853..217910:+
chr510_8911	1000	0.94 ± 0.02		1956	1947	0	9	yes		ath-miR866-3p_MIMAT0004316_Arabidopsis_thaliana_miR866-3p		blast	acaaaauccgcaaucacuuagu	uaagugauuguagauuuuguca	uaagugauuguagauuuugucaauaccaccuaaugacaaaauccgcaaucacuuagu	chr510:1112494..1112551:-
chr55_2382	990	0.94 ± 0.02		1952	1947	0	5	yes		ath-miR866-3p_MIMAT0004316_Arabidopsis_thaliana_miR866-3p		blast	acaaaauccgcaaucacuuagu	cgagcgauugcggauuuugcc	cgagcgauugcggauuuugccguugauugguauugacaaaauccgcaaucacuuagu	chr55:86702..86759:+
chr211_5719	990	0.94 ± 0.02		1951	1947	0	4	yes		ath-miR866-3p_MIMAT0004316_Arabidopsis_thaliana_miR866-3p		blast	acaaaauccgcaaucacuuagu	uaagugacugcggacuuuguca	uaagugacugcggacuuugucaauaccaccuaaugacaaaauccgcaaucacuuagu	chr211:232716..232773:-
chr554_11616	990	0.94 ± 0.02		1949	1947	0	2	yes		ath-miR866-3p_MIMAT0004316_Arabidopsis_thaliana_miR866-3p		blast	acaaaauccgcaaucacuuagu	uaagcgauugcagauuuugucau	uaagcgauugcagauuuugucauuaggugguauugacaaaauccgcaaucacuuagu	chr554:260588..260645:+
chr69_2944	990	0.94 ± 0.02		1933	1880	0	53	yes		ath-miR866-3p_MIMAT0004316_Arabidopsis_thaliana_miR866-3p		blast	acaaaauccgcaaucacuuagu	aagugauugcggguucugucau	aagugauugcggguucugucauuaccaccuaaugacaaaauccgcaaucacuuagu	chr69:1080073..1080129:+
chr14_298	980	0.94 ± 0.02		1933	1813	0	120	yes		ath-miR866-3p_MIMAT0004316_Arabidopsis_thaliana_miR866-3p		blast	acaaaauccgcaaucacuuagu	aagugauugccgauuuuaucau	aagugauugccgauuuuaucauuaggugguauugacaaaauccgcaaucacuuagu	chr14:903046..903102:+
chr658_14216	980	0.94 ± 0.02		1923	1870	0	53	yes		ath-miR866-3p_MIMAT0004316_Arabidopsis_thaliana_miR866-3p		blast	acaaaauccgcaaucacuuagu	aagugauugcggguucugucau	aagugauugcggguucugucauuaggugguauucacaaaauccgcaaucacuuagu	chr658:702952..703008:+
chr10_261	940	0.94 ± 0.02		1846	1778	0	68	yes		aqu-miR-2019-5p_MIMAT0009696_Amphimedon_queenslandica_miR-2019-5p		blast	uaagugaucgcggauguuguca	acaaaauccgcaaucacuuauu	uaagugaucgcggauguugucauuaggugguauugacaaaauccgcaaucacuuauu	chr10:72101..72158:-
chr37_2003	790	0.94 ± 0.02		1546	1541	0	5	yes		dme-miR-274-5p_MIMAT0000332_Drosophila_melanogaster_miR-274-5p		blast	cuugugaccguaacaacgggcg	cucguugucauguucgcaaauu	cuugugaccguaacaacgggcgggaaaagaacacacucguugucauguucgcaaauu	chr37:1940753..1940810:-
chr2_19	780	0.94 ± 0.02		1522	1514	0	8	yes		osa-miR810b.2_MIMAT0005978_Oryza_sativa_miR810b.2		blast	gagugauugcggauuuugucau	ugauaaaauccgcaaucacucgg	gagugauugcggauuuugucauuaccacuuaaugauaaaauccgcaaucacucgg	chr2:253298..253353:-
chr92_3462	770	0.94 ± 0.02		1516	1498	0	18	yes		ath-miR866-3p_MIMAT0004316_Arabidopsis_thaliana_miR866-3p		blast	acaaaauccgcaaucacuuagu	uaagugaucgcagauuuuguca	uaagugaucgcagauuuugucauuaccaccuaauggcaacuaauggcauuaggcauuaggugguaaugacaaaauccgcaaucacuuagu	chr92:1614771..1614861:+
chr504_8370	770	0.94 ± 0.02		1511	1510	0	1	yes		osa-miR810b.2_MIMAT0005978_Oryza_sativa_miR810b.2		blast	gagugauugcggauuuugucau	auaaaauccacagucacuuag	gagugauugcggauuuugucauuagaugguauugauaaaauccacagucacuuag	chr504:1478834..1478889:+
chr581_12571	740	0.94 ± 0.02		1459	1330	0	129	yes		ath-miR866-3p_MIMAT0004316_Arabidopsis_thaliana_miR866-3p		blast	acaaaauccgcaaucacuuagu	agguuauugcggauuuugucau	agguuauugcggauuuugucauuagguuguauugacaaaauccgcaaucacuuagu	chr581:601076..601132:-
chr315_7979	740	0.94 ± 0.02		1471	1409	20	42	yes				blast	aguaauaugucugaaaaagaua	uauuuaaaauuauacuauuacu	aguaauaugucugaaaaagauauauuuugauaaaauauuuauguauauauuuaaaauuauacuauuacu	chr315:7401..7470:-
chr233_6180	740	0.94 ± 0.02		1471	1409	20	42	yes				blast	aguaauaugucugaaaaagaua	uauuuaaaauuauacuauuacu	aguaauaugucugaaaaagauauauuuugauaaaauauuuauguauauauuuaaaauuauacuauuacu	chr233:48025..48094:+
chr233_6034	740	0.94 ± 0.02		1471	1409	20	42	yes				blast	aguaauaugucugaaaaagaua	uauuuaaaauuauacuauuacu	aguaauaugucugaaaaagauauauuuugauaaaauauuuauguauauauuuaaaauuauacuauuacu	chr233:24662..24731:+
chr525_9892	640	0.94 ± 0.02		1265	1255	0	10	yes		tca-miR-3850-3p_MIMAT0018755_Tribolium_castaneum_miR-3850-3p		blast	uucgagacuacacgcugauuuu	agucagcuuguggucuagggguac	agucagcuuguggucuagggguacgaaucaccaccguagauccgauauguggauacaaacggguauucgagacuacacgcugauuuu	chr525:1680419..1680506:-
chr55_2507	560	0.94 ± 0.02		1090	947	0	143	yes		hsa-miR-4668-3p_MIMAT0019746_Homo_sapiens_miR-4668-3p		blast	caaaauccgcaaucacuuaguu	uaagugagugcggauuuuguua	uaagugagugcggauuuuguuauuagaugguaaugucaaaauccgcaaucacuuaguu	chr55:1923568..1923626:-
chr115_3971	550	0.94 ± 0.02		1075	947	0	128	yes		hsa-miR-4668-3p_MIMAT0019746_Homo_sapiens_miR-4668-3p		blast	caaaauccgcaaucacuuaguu	uaagugauugcgaauuuuguca	uaagugauugcgaauuuugucaauaccaccuaaugucaaaauccgcaaucacuuaguu	chr115:873161..873219:-
chr704_15090	480	0.94 ± 0.02		937	836	0	101	yes		aqu-miR-2019-5p_MIMAT0009696_Amphimedon_queenslandica_miR-2019-5p		blast	uaagugauugcggguuuuguca	acaaaacccgcaaucacuuagu	uaagugauugcggguuuugucaauaccaccuaaugacaaaacccgcaaucacuuagu	chr704:34537..34594:+
chr119_4056	470	0.94 ± 0.02		935	905	0	30	yes		bdi-miR9497_MIMAT0035506_Brachypodium_distachyon_miR9497		blast	uuucugaauugcuagacacacu	auguguuuugcauucaguaa	auguguuuugcauucaguaauagaaaauuaucuuucugaauugcuagacacacu	chr119:446425..446479:-
chr507_8657	460	0.94 ± 0.02		909	896	0	13	yes		aqu-miR-2019-5p_MIMAT0009696_Amphimedon_queenslandica_miR-2019-5p		blast	uaagugauugcggcuugugucg	acaaaagccgcaaucacuuaau	uaagugauugcggcuugugucgaugccacuuaacgacaaaagccgcaaucacuuaau	chr507:1471170..1471227:-
chr779_16081	460	0.94 ± 0.02		905	259	0	646	yes		mtr-miR2593a_MIMAT0013280_Medicago_truncatula_miR2593a		blast	cuaaaugauugcggacuuuguc	aaaauccgcaaucacuuaguugc	cuaaaugauugcggacuuugucgauaccaucaaaugagaaaauccgcaaucacuuaguugc	chr779:168755..168816:-
chr92_3550	400	0.94 ± 0.02		787	782	0	5	yes		mtr-miR2593a_MIMAT0013280_Medicago_truncatula_miR2593a		blast	uuaaaugauugcggauuuuguc	acaauaucugcaaucacuuagu	uuaaaugauugcggauuuugucauuaagugguauugaauugacaauaucugcaaucacuuagu	chr92:1496733..1496796:-
chr211_5718	380	0.94 ± 0.02		737	731	0	6	yes		aqu-miR-2019-5p_MIMAT0009696_Amphimedon_queenslandica_miR-2019-5p		blast	uaagugauugcggguuuugucg	acagaacccgcaaucacuuagu	uaagugauugcggguuuugucguuaccaccuaaugacagaacccgcaaucacuuagu	chr211:214175..214232:-
chr629_13550	350	0.94 ± 0.02		687	672	0	15	yes		aqu-miR-2019-5p_MIMAT0009696_Amphimedon_queenslandica_miR-2019-5p		blast	uaagugauugcggauuuugcca	acaaaguccgcaaucacuuggu	uaagugauugcggauuuugccauuaggugauauuaacaaaguccgcaaucacuuggu	chr629:693347..693404:-
chr638_13685	340	0.94 ± 0.02		664	659	0	5	yes		oni-miR-10695_MIMAT0043196_Oreochromis_niloticus_miR-10695		blast	uaugugauugcggguuuuguc	acaaaaccgcaaucacuuagu	uaugugauugcggguuuugucgauaccaucuaaugacaaaaccgcaaucacuuagu	chr638:1313806..1313862:-
chr117_3994	340	0.94 ± 0.02		664	659	0	5	yes		oni-miR-10695_MIMAT0043196_Oreochromis_niloticus_miR-10695		blast	uaugugauugcggguuuuguc	acaaaaccgcaaucacuuagu	uaugugauugcggguuuugucgauaccaucuaaugacaaaaccgcaaucacuuagu	chr117:1178..1234:+
chr510_8869	310	0.94 ± 0.02		627	624	0	3	no		cin-miR-4153-3p_MIMAT0016757_Ciona_intestinalis_miR-4153-3p		blast	cucgcguucgucguucgaucgu	agucgaacgucgagcgcgguca	agucgaacgucgagcgcggucauccacgcuacguuuaucuuacuugugcucgcguucgucguucgaucgu	chr510:3519061..3519131:+
chr666_14450	290	0.94 ± 0.02		567	558	0	9	yes		hsa-miR-5011-5p_MIMAT0021045_Homo_sapiens_miR-5011-5p		blast	uauauauauaguuuaagcgguu	ccgcuuaaacuauauauauaua	ccgcuuaaacuauauauauauauauauauauauauauauauaguuuaagcgguu	chr666:106178..106232:-
chr666_14435	290	0.94 ± 0.02		567	558	0	9	yes		hsa-miR-5011-5p_MIMAT0021045_Homo_sapiens_miR-5011-5p		blast	uauauauauaguuuaagcgguu	ccgcuuaaacuauauauauaua	ccgcuuaaacuauauauauauauauauauauauauauauauaguuuaagcgguu	chr666:106180..106234:+
chr59_2703	280	0.94 ± 0.02		552	549	0	3	yes		aqu-miR-2019-5p_MIMAT0009696_Amphimedon_queenslandica_miR-2019-5p		blast	uaagugauugcggacuuuguca	gaaaaaucugcgaucacuuagu	uaagugauugcggacuuugucaauaggugauauugaaaaaucugcgaucacuuagu	chr59:1850721..1850777:+
chr46_2210	280	0.94 ± 0.02		545	468	0	77	yes		ath-miR866-3p_MIMAT0004316_Arabidopsis_thaliana_miR866-3p		blast	acaaaauccgcaaucgcuuagu	uaagugaucgcggaauuuguca	uaagugaucgcggaauuugucauuagguggcauugacaaaauccgcaaucgcuuagu	chr46:3274705..3274762:+
chr39_2061	270	0.94 ± 0.02		532	531	0	1	yes		cel-miR-49-3p_MIMAT0000020_Caenorhabditis_elegans_miR-49-3p		blast	uagcaccacauuauucagcuugu	agcugaaucugcaggggcc	agcugaaucugcaggggccacguuacacuaaauuuucguagcaccacauuauucagcuugu	chr39:412405..412466:+
chr662_14331	250	0.94 ± 0.02		494	481	0	13	yes		aqu-miR-2019-5p_MIMAT0009696_Amphimedon_queenslandica_miR-2019-5p		blast	uaagugauugcggaguuuguca	acaaacuccacaaucacuuagu	uaagugauugcggaguuugucauuagauggcauugacaaacuccacaaucacuuagu	chr662:332793..332850:+
chr69_2983	240	0.94 ± 0.02		474	468	0	6	yes		ath-miR866-3p_MIMAT0004316_Arabidopsis_thaliana_miR866-3p		blast	acaaaauccgcaaucgcuuagu	uaagcgacugcggauuuuguca	uaagcgacugcggauuuugucaauaccaccuaaugacaaaauccgcaaucgcuuagu	chr69:1030321..1030378:-
chr581_12534	240	0.94 ± 0.02		473	468	0	5	yes		hsa-miR-11399_MIMAT0044656_Homo_sapiens_miR-11399		blast	aucaggucgcucgauagagg	cuguauccggcgaacugaccc	aucaggucgcucgauagaggccagccggcuaucgcguuccuguauccggcgaacugaccc	chr581:827688..827748:+
chr109_3806	210	0.94 ± 0.02		414	383	0	31	yes		bta-miR-331-5p_MIMAT0026716_Bos_taurus_miR-331-5p		blast	acuagguaauugcggauuuugu	aaaauccgcaaacacuuaguugc	acuagguaauugcggauuuugucauugagugguauugacaaaauccgcaaacacuuaguugc	chr109:932439..932501:+
chr507_8632	200	0.94 ± 0.02		384	381	0	3	yes		lja-miR11108w-5p_MIMAT0043966_Lotus_japonicus_miR11108w-5p		blast	auuaagugauugcggcuuuugu	acaagccgcaaucacuuaguug	auuaagugauugcggcuuuugucguuaaguggcaucgacacaagccgcaaucacuuaguug	chr507:1471170..1471231:+
chr639_13694	190	0.94 ± 0.02		368	270	0	98	yes		ath-miR827_MIMAT0004243_Arabidopsis_thaliana_miR827		blast	cuagaugauugcggauuuuguc	acaaaauccgcgaucacuuagu	cuagaugauugcggauuuugucauuagaugguauugacaaaauccgcgaucacuuagu	chr639:282629..282687:+
chr32_1514	160	0.94 ± 0.02		317	294	0	23	yes		aqu-miR-2019-5p_MIMAT0009696_Amphimedon_queenslandica_miR-2019-5p		blast	uaagugauugcggauucuguca	acaaaguccgcaaucauuuagu	uaagugauugcggauucugucauuaggugguauugacaaaguccgcaaucauuuagu	chr32:742855..742912:-
chr662_14361	140	0.94 ± 0.02		282	251	0	31	yes		hsa-miR-4765_MIMAT0019916_Homo_sapiens_miR-4765		blast	ugagugauugcggcuuuuguca	acaaauuccgcaaucacuuagu	ugagugauugcggcuuuugucauuagauggcaaugacaaauuccgcaaucacuuagu	chr662:363223..363280:-
chr663_14367	140	0.94 ± 0.02		282	251	0	31	yes		hsa-miR-4765_MIMAT0019916_Homo_sapiens_miR-4765		blast	ugagugauugcggcuuuuguca	acaaauuccgcaaucacuuagu	ugagugauugcggcuuuugucauuagauggcaaugacaaauuccgcaaucacuuagu	chr663:2011..2068:-
chr661_14313	140	0.94 ± 0.02		282	251	0	31	yes		hsa-miR-4765_MIMAT0019916_Homo_sapiens_miR-4765		blast	ugagugauugcggcuuuuguca	acaaauuccgcaaucacuuagu	ugagugauugcggcuuuugucauuagauggcaaugacaaauuccgcaaucacuuagu	chr661:3604..3661:-
chr662_14359	140	0.94 ± 0.02		282	251	0	31	yes		hsa-miR-4765_MIMAT0019916_Homo_sapiens_miR-4765		blast	ugagugauugcggcuuuuguca	acaaauuccgcaaucacuuagu	ugagugauugcggcuuuugucauuagauggcaaugacaaauuccgcaaucacuuagu	chr662:348505..348562:-
chr6_161	140	0.94 ± 0.02		278	249	0	29	yes		mtr-miR2593a_MIMAT0013280_Medicago_truncatula_miR2593a		blast	cuaaaugauugcagauuuuguc	acaagauccgcaaucgcuuagu	cuaaaugauugcagauuuugucauuagguaguauugacaagauccgcaaucgcuuagu	chr6:1878044..1878102:+
chr534_10350	130	0.94 ± 0.02		265	259	0	6	yes		osa-miR810b.2_MIMAT0005978_Oryza_sativa_miR810b.2		blast	aagugauugcggauuuuguca	acaaaauccgcaaucguuuaau	aagugauugcggauuuugucaauaccgucuaauuuuaccaucuaaugacaaaauccgcaaucguuuaau	chr534:1607422..1607491:+
chr678_14514	130	0.94 ± 0.02		258	246	0	12	yes		mtr-miR2593a_MIMAT0013280_Medicago_truncatula_miR2593a		blast	cuaaaugauuacggauuuuguc	agaaaauccguaaucacuuagu	cuaaaugauuacggauuuugucauuaggugguaaugagaaaauccguaaucacuuagu	chr678:119168..119226:-
chr537_10570	130	0.94 ± 0.02		268	264	0	4	no		mtr-miR2593a_MIMAT0013280_Medicago_truncatula_miR2593a		blast	cuaaaugacugcggauuuuguc	gcaaaacccgcaaucgcuuaau	cuaaaugacugcggauuuugucauuaggugguauuggcaaaacccgcaaucgcuuaau	chr537:439452..439510:+
chr509_8761	130	0.94 ± 0.02		255	246	0	9	yes		mtr-miR2593a_MIMAT0013280_Medicago_truncatula_miR2593a		blast	cuaaaugauugcggauguuguc	acaaaagccgcaaucacuuagu	cuaaaugauugcggauguugucauuaggugguauugacaaaagccgcaaucacuuagu	chr509:2476658..2476716:-
chr157_4828	130	0.94 ± 0.02		251	188	0	63	yes		hsa-miR-4668-3p_MIMAT0019746_Homo_sapiens_miR-4668-3p		blast	caaaauccgcaaucauuuaguu	uaagugauugcggauauuguca	uaagugauugcggauauugucaauaccaucuaaugacaaaauccgcaaucauuuaguu	chr157:74913..74971:+
chr514_9126	130	0.94 ± 0.02		250	237	0	13	yes		mtr-miR2593a_MIMAT0013280_Medicago_truncatula_miR2593a		blast	cuaaaugauugcguauuuuguc	acaaaauccgcgaucgcuuagu	cuaaaugauugcguauuuugucauuagguuguauugacaaaauccgcgaucgcuuagu	chr514:2446904..2446962:-
chr37_1964	120	0.94 ± 0.02		237	236	0	1	yes		cel-miR-44-3p_MIMAT0000015_Caenorhabditis_elegans_miR-44-3p		blast	ugacuagaucgaaauacucguccu	gacgaaguauucaucuaguacuacg	gacgaaguauucaucuaguacuacguugcaaagaaaucgugacuagaucgaaauacucguccu	chr37:27261..27324:-
chr723_15183	120	0.94 ± 0.02		231	218	0	13	yes		aca-miR-449c-3p_MIMAT0022015_Anolis_carolinensis_miR-449c-3p		blast	gcaacuaagugauugcggauuu	uccgcaaucacuuaguugcc	gcaacuaagugauugcggauuuucucaauaccaucuaaugacaagguccgcaaucacuuaguugcc	chr723:28067..28133:+
chr724_15219	110	0.94 ± 0.02		221	220	0	1	yes		abu-miR-10549_MIMAT0042241_Astatotilapia_burtoni_miR-10549		blast	uagguaauugcggauuuuguca	acaaauuccauaaucacuuagu	uagguaauugcggauuuugucauuuuguauugacaaauuccauaaucacuuagu	chr724:177099..177153:-
chr46_2246	110	0.94 ± 0.02		217	214	0	3	yes				blast	acagacgcugauuggcugcga	cucggccaaucggcaucuauugu	cucggccaaucggcaucuauuguucguagaaaauccauugauagacagacgcugauuggcugcga	chr46:2116629..2116694:-
chr506_8579	100	0.94 ± 0.02		204	197	0	7	yes		bta-miR-2285ag-3p_MIMAT0040923_Bos_taurus_miR-2285ag-3p		blast	accaagugauugcggcuuuugu	aaaauccgcaaucauuuaguugc	accaagugauugcggcuuuugucauuaggugguaaugcuaaaauccgcaaucauuuaguugc	chr506:2293540..2293602:-
chr643_13777	100	0.94 ± 0.02		188	173	0	15	yes		str-miR-7880m-5p_MIMAT0033364_Strongyloides_ratti_miR-7880m-5p		blast	ugucgguagcaaagaggugguag	cccacucuuugacuaccgacaua	cccacucuuugacuaccgacauauauauauagaacacugucgguagcaaagaggugguag	chr643:116812..116872:+
chr664_14389	98	0.94 ± 0.02		185	180	0	5	yes		dme-miR-2281-5p_MIMAT0011788_Drosophila_melanogaster_miR-2281-5p		blast	auuaucugaaccauuuaguugc	aacugaaugauugcggauauug	aacugaaugauugcggauauugcgauuagguugcauugacaauuaucugaaccauuuaguugc	chr664:81225..81288:+
chr560_11997	90	0.94 ± 0.02		169	118	0	51	yes		ame-miR-6000a-5p_MIMAT0023539_Apis_mellifera_miR-6000a-5p		blast	uguggguacuagucgucucuaua	uaguacgaaaaguacccauaaga	uguggguacuagucgucucuauauuaucgaauuuauaguacgaaaaguacccauaaga	chr560:82636..82694:-
chr642_13768	85	0.94 ± 0.02		161	155	0	6	yes		cel-miR-51-3p_MIMAT0015099_Caenorhabditis_elegans_miR-51-3p		blast	gauggaagcuuucuuugauacu	guaacaaagaagaguuuccuacgu	guaacaaagaagaguuuccuacguucgcaggaaacgauggaagcuuucuuugauacu	chr642:838699..838756:-
chr504_8366	82	0.94 ± 0.02		159	121	0	38	yes				blast	acaaaguccgcaaucacuuagu	uacgugauuggggauuuuguca	uacgugauuggggauuuugucauuagauggcauugacaaaguccgcaaucacuuagu	chr504:991094..991151:+
chr55_2424	82	0.94 ± 0.02		153	150	1	2	yes		ame-miR-3770-5p_MIMAT0018545_Apis_mellifera_miR-3770-5p		blast	aauccugcaucaagugcguugcu	aaugcauugcacgcaggguagcg	aauccugcaucaagugcguugcuuuguuucucuguaaucagcaaugcauugcacgcaggguagcg	chr55:1311724..1311789:+
chr538_10802	81	0.94 ± 0.02		151	149	0	2	yes		mtr-miR2611_MIMAT0013320_Medicago_truncatula_miR2611		blast	uauuugucgagagucauucuga	agaaugacucucgacaaauaua	agaaugacucucgacaaauauauauauauauuuauaaaaacaguauuugucgagagucauucuga	chr538:993425..993490:-
chr506_8583	78	0.94 ± 0.02		145	87	0	58	yes		esi-miR8619_MIMAT0033954_Ectocarpus_siliculosus_miR8619		blast	acaagauccgcaaucacuuagu	aagugauugccgacuuugucau	aagugauugccgacuuugucauuaccaccuaaugacaagauccgcaaucacuuagu	chr506:2325798..2325854:-
chr136_4308	75	0.94 ± 0.02		145	96	0	49	yes				blast	uuauuucgauuuuuucauuuca	gaaaugaaaagauuggaauaau	gaaaugaaaagauuggaauaauauauaauaauuauguauuauuucgauuuuuucauuuca	chr136:136219..136279:-
chr555_11794	73	0.94 ± 0.02		143	141	0	2	yes				blast	uuauuccggugaaccacucuuc	cgaguaguucaccgaaacaauc	cgaguaguucaccgaaacaaucacuauccaucgagccgauuauuccggugaaccacucuuc	chr555:788893..788954:-
chr560_12000	71	0.94 ± 0.02		132	101	0	31	yes		aae-miR-2941_MIMAT0014286_Aedes_aegypti_miR-2941		blast	uaguacggguaguacugaggga	cgucagucgaccuuguacuaug	cgucagucgaccuuguacuauguuacguaauucauaguacggguaguacugaggga	chr560:83022..83078:-
chr2_8	67	0.94 ± 0.02		122	111	0	11	yes		osa-miR810b.2_MIMAT0005978_Oryza_sativa_miR810b.2		blast	gagugauugcggauuuuaucau	acaaaauccgcaaucacucggu	gagugauugcggauuuuaucauuaagugguaaugacaaaauccgcaaucacucggu	chr2:253300..253356:+
chr152_4659	57	0.94 ± 0.02		110	101	0	9	yes				blast	acaaaacccgcaaucacuuagu	uaagagacugcggauuuuguca	uaagagacugcggauuuugucauuaggugguacugacaaaacccgcaaucacuuagu	chr152:637729..637786:-
chr510_8852	56	0.94 ± 0.02		109	67	0	42	yes				blast	acuaagugauuguagauuuucuc	caaaauccgcgaucacuuaaugg	acuaagugauuguagauuuucuccauacaaucuauugacaaaauccgcgaucacuuaaugg	chr510:2717135..2717196:+
chr18_903	54	0.94 ± 0.02		97	89	0	8	yes		lja-miR11122-3p_MIMAT0043861_Lotus_japonicus_miR11122-3p		blast	uuuaaguuuuucgaguuggg	caacucgaaaaacuuaaggaag	uuuaaguuuuucgaguugggugcaauauuuuucacccaacucgaaaaacuuaaggaag	chr18:872981..873039:-
chr37_1966	54	0.94 ± 0.02		97	95	0	2	yes		cel-miR-35-3p_MIMAT0000006_Caenorhabditis_elegans_miR-35-3p		blast	ucaccggguugaauucaucca	gaugaaaucucauccgguguggu	gaugaaaucucauccggugugguugguaaagaagccucaccggguugaauucaucca	chr37:27390..27447:-
chr663_14373	51	0.94 ± 0.02		92	46	0	46	yes		ath-miR866-3p_MIMAT0004316_Arabidopsis_thaliana_miR866-3p		blast	acaaaauccgcaaucaccuagu	uaggugauugcagauuuuguca	uaggugauugcagauuuugucaauaucaccuaaugacaaaauccgcaaucaccuagu	chr663:51506..51563:-
chr151_4605	51	0.94 ± 0.02		92	56	0	36	yes		hsa-miR-1245a_MIMAT0005897_Homo_sapiens_miR-1245a		blast	aagugaucgcggacuuugucau	gacaaaauccgcaaucacuua	aagugaucgcggacuuugucauuaagcgguauugacaaaauccgcaaucacuua	chr151:625192..625246:-
chr179_5201	47	0.94 ± 0.02		85	84	0	1	yes		cel-miR-60-3p_MIMAT0000032_Caenorhabditis_elegans_miR-60-3p		blast	cauuaugcuaggaauaugugguau	ucccauauucuagcauaauauugu	ucccauauucuagcauaauauugucgggcugugaaguggcauuaugcuaggaauaugugguau	chr179:285461..285524:+
chr506_8557	46	0.94 ± 0.02		82	73	0	9	yes		aqu-miR-2019-5p_MIMAT0009696_Amphimedon_queenslandica_miR-2019-5p		blast	uaagugauugcggauauuguca	acaaaagccgcaaucacucagu	uaagugauugcggauauugucauuaagugguauugacaaaagccgcaaucacucagu	chr506:1320219..1320276:-
chr69_3013	45	0.94 ± 0.02		80	70	0	10	yes		hsa-miR-548as-3p_MIMAT0022268_Homo_sapiens_miR-548as-3p		blast	caaaacccgcaaucacuuaguu	uaagugacugcugguuuuguca	uaagugacugcugguuuugucauuaccaccuaauggcaaaacccgcaaucacuuaguu	chr69:2184100..2184158:-
chr152_4632	42	0.94 ± 0.02		76	69	0	7	yes		hsa-miR-548as-3p_MIMAT0022268_Homo_sapiens_miR-548as-3p		blast	caaaacccgcaaucacuuaguu	uaaguuguugcggaguuugu	uaaguuguugcggaguuugucgauaccauccaauggcaaaacccgcaaucacuuaguu	chr152:686467..686525:+
chr581_12546	41	0.94 ± 0.02		79	68	0	11	yes				blast	ucauguaaacagaucucgauacu	gucgagaucuauuuauaugacc	gucgagaucuauuuauaugaccgugaucggaauauuuauuauaaggacccacgaucauguaaacagaucucgauacu	chr581:399608..399685:-
chr683_14639	38	0.94 ± 0.02		89	77	0	12	no		lja-miR11066-3p_MIMAT0043699_Lotus_japonicus_miR11066-3p		blast	aacauaggauuagcagacuacaauu	ugucugcagaagcuaauguuuac	ugucugcagaagcuaauguuuacauugaacuuauaaauuuaaacauaggauuagcagacuacaauu	chr683:807892..807958:+
chr555_11785	36	0.94 ± 0.02		62	56	0	6	yes		aqu-miR-2019-5p_MIMAT0009696_Amphimedon_queenslandica_miR-2019-5p		blast	uaagugaucgcggauuguguca	auaagauccgcaaucauuuagu	uaagugaucgcggauugugucaauacuaucuauugauaagauccgcaaucauuuagu	chr555:608812..608869:-
chr86_3313	34	0.94 ± 0.02		58	55	0	3	yes		aqu-miR-2019-5p_MIMAT0009696_Amphimedon_queenslandica_miR-2019-5p		blast	uaagugaucgcggauuguguca	acaaaaucugcaaucauuuagu	uaagugaucgcggauugugucauuuggugguaucgacaaaaucugcaaucauuuagu	chr86:1710498..1710555:-
chr555_11759	30	0.94 ± 0.02		52	51	0	1	yes		hpo-miR-10110-5p_MIMAT0040799_Heligmosomoides_polygyrus_miR-10110-5p		blast	aauuucucccauaagcaucgg	cggugcuuaucguugguaauucg	cggugcuuaucguugguaauucgcuuacuuuugacugaauuucucccauaagcaucgg	chr555:1076933..1076991:+
chr86_3283	30	0.94 ± 0.02		51	33	0	18	yes		dsi-miR-2579_MIMAT0012512_Drosophila_simulans_miR-2579		blast	cuaagugauugcgcauuuuguc	auaaaauucgcaaucacuuagu	cuaagugauugcgcauuuugucaauaccaucuaaugauaaaauucgcaaucacuuagu	chr86:1241466..1241524:+
chr152_4630	29	0.94 ± 0.02		48	43	0	5	yes		hsa-miR-4668-3p_MIMAT0019746_Homo_sapiens_miR-4668-3p		blast	uaaaauccgcagucacuuaguu	uaagugacugcgcauuuugucguu	uaagugacugcgcauuuugucguuaggugguaaugcuaaaauccgcagucacuuaguu	chr152:583391..583449:+
chr504_8459	28	0.94 ± 0.02		46	40	0	6	yes		hsa-miR-548as-3p_MIMAT0022268_Homo_sapiens_miR-548as-3p		blast	caaaacccgcagucacuuaguu	uaagcgacugcggauuuuguca	uaagcgacugcggauuuugucauuaggugauauugacaaaacccgcagucacuuaguu	chr504:3067921..3067979:-
chr514_9117	27	0.94 ± 0.02		46	28	0	18	yes		ath-miR866-3p_MIMAT0004316_Arabidopsis_thaliana_miR866-3p		blast	acaaaauccgcaaucgcucggu	uaaguuauugcgguuuuuguca	uaaguuauugcgguuuuugucauuaccaucuaaugacaaaauccgcaaucgcucggu	chr514:1845287..1845344:-
chr509_8685	27	0.94 ± 0.02		47	42	0	5	yes		hpo-miR-10124-5p_MIMAT0040827_Heligmosomoides_polygyrus_miR-10124-5p		blast	uaagcauagcucuugucugua	auggcaagugcuguugcaaacu	auggcaagugcuguugcaaacugucuaaaagaagucaguaagcauagcucuugucugua	chr509:2655127..2655186:+
chr14_445	25	0.94 ± 0.02		41	33	0	8	yes		gra-miR8675a_MIMAT0034046_Gossypium_raimondii_miR8675a		blast	uaggugauugcagauuuuguca	acaaaauuggcaaucacuuagu	uaggugauugcagauuuugucauuagaugauauugacaaaauuggcaaucacuuagu	chr14:3288843..3288900:-
chr571_12312	25	0.94 ± 0.02		48	30	0	18	yes				blast	uguugcgaggucgaagggcagu	agcccuucauccuuguagcacg	agcccuucauccuuguagcacgugguguccauuagugacaaaguauugaguguugcgaggucgaagggcagu	chr571:110288..110360:-
chr555_11762	25	0.94 ± 0.02		41	32	0	9	yes		hsa-miR-4668-3p_MIMAT0019746_Homo_sapiens_miR-4668-3p		blast	caaaauccucagucacuuaguu	acuaagugaucgcggguuuugu	acuaagugaucgcggguuuugucguuauuacgaauaauaaauaauaguuaacauuaagugguacugacaaaauccucagucacuuaguu	chr555:1150631..1150720:+
chr534_10441	23	0.94 ± 0.02		45	42	0	3	yes				blast	uugcgaucguacguuugucuuc	aagagagacgcacgaucgcagc	uugcgaucguacguuugucuucguuguuuuuaauugggaagagagacgcacgaucgcagc	chr534:3230441..3230501:-
chr683_14645	21	0.94 ± 0.02		35	34	0	1	yes		aqu-miR-2019-5p_MIMAT0009696_Amphimedon_queenslandica_miR-2019-5p		blast	uaagugaucacggauuuuguua	acaaaauccauaaucacuuaau	uaagugaucacggauuuuguuauuaccaccuaaugacaaaauccauaaucacuuaau	chr683:265078..265135:-
chr55_2430	19	0.94 ± 0.02		33	24	0	9	yes		gga-miR-6677-3p_MIMAT0025781_Gallus_gallus_miR-6677-3p		blast	ugcucagaagacugucccagg	ugguccaguuggucuggucugga	ugcucagaagacugucccaggagccuuuaaauccugguccaguuggucuggucugga	chr55:1546952..1547009:+
chr568_12281	18	0.94 ± 0.02		26	25	0	1	yes		cin-miR-4143-5p_MIMAT0016744_Ciona_intestinalis_miR-4143-5p		blast	uauguuuuguagggccuugcgu	caaggcccuacaaaauauag	caaggcccuacaaaauauaguauguuuuguacuaguuacuauguuuuguagggccuugcgu	chr568:37157..37218:+
chr211_5708	17	0.94 ± 0.02		32	25	0	7	yes				blast	acuaagugguuguggauuuugu	aaaguccgcaaccacuuaguugc	acuaagugguuguggauuuugucauuagauggcauuggcaaaguccgcaaccacuuaguugc	chr211:308998..309060:+
chr510_8865	17	0.94 ± 0.02		57	56	0	1	no				blast	uauuaaucuagaacacauuaca	uaaaguuaucuagaugaauagu	uaaaguuaucuagaugaauaguuuguuuaaaaauauuaaucuagaacacauuaca	chr510:3299481..3299536:+
chr514_9040	16	0.94 ± 0.02		28	27	0	1	yes		ath-miR396a-5p_MIMAT0000944_Arabidopsis_thaliana_miR396a-5p		blast	uuccacaguagacggcugauuca	aucaguucacucuuuguggaaau	uuccacaguagacggcugauucaaguuacacacuuuggaucaguucacucuuuguggaaau	chr514:462131..462192:+
chr504_8359	15	0.94 ± 0.02		22	12	0	10	yes		mtr-miR2646a_MIMAT0013415_Medicago_truncatula_miR2646a		blast	uaugacauauaagagguguuuc	gaagcaucucuuacaugucaua	gaagcaucucuuacaugucauaugcauauauggaauauaugacauauaagagguguuuc	chr504:865388..865447:+
chr37_1962	15	0.94 ± 0.02		22	21	0	1	yes		dme-miR-9a-3p_MIMAT0020792_Drosophila_melanogaster_miR-9a-3p		blast	uaaagcuagaccagcaaggugg	uccuuggugaucuauuuauaug	uccuuggugaucuauuuauauggugaaucgaaaaaccauaaagcuagaccagcaaggugg	chr37:27124..27184:-
chr534_10315	14	0.94 ± 0.02		20	19	0	1	yes		eca-miR-8959_MIMAT0034493_Equus_caballus_miR-8959		blast	uucgaauccgagucccagucga	uagcuggggcuuggauucguaac	uagcuggggcuuggauucguaaccgagagauccauagguucgaauccgagucccagucga	chr534:998596..998656:+
chr129_4228	13	0.94 ± 0.02		17	9	0	8	yes		dps-miR-iab-8-3p_MIMAT0012285_Drosophila_pseudoobscura_miR-iab-8-3p		blast	aggauacauucaguauacguaca	uuacguauacugaagguauaccgga	uuacguauacugaagguauaccggacagaaauacacucaggauacauucaguauacguaca	chr129:610053..610114:-
chr509_8778	12	0.94 ± 0.02		21	18	0	3	yes		dre-miR-26a-2-3p_MIMAT0031948_Danio_rerio_miR-26a-2-3p		blast	ucuauucaguuuuccuucgagu	ucgagugagaacaugaauagauc	ucgagugagaacaugaauagaucaauaaacuucgacgucuauucaguuuuccuucgagu	chr509:3293070..3293129:-
chr56_2581	11	0.94 ± 0.02		23	19	0	4	yes				blast	ucgaacaacgaacgguaaucg	gaucuaccguuugcuauucgacg	ucgaacaacgaacgguaaucguuucaaguuugaagaacgaucuaccguuugcuauucgacg	chr56:1872551..1872612:-
chr56_2566	11	0.94 ± 0.02		20	16	0	4	yes				blast	auuaagcgacugcggauuuuguc	acaaacuccgcagucgcuuagu	auuaagcgacugcggauuuugucauuaccaccuaacgacaaacuccgcagucgcuuagu	chr56:549247..549306:-
chr538_10745	11	0.94 ± 0.02		15	14	0	1	yes		stu-miR8016_MIMAT0030913_Solanum_tuberosum_miR8016		blast	auuuuugaaaaauauuuucagg	guaaaauaucuuucaagaauau	guaaaauaucuuucaagaauauucucgaaccugucggaagcugagcaauauuuuugaaaaauauuuucagg	chr538:3536576..3536647:+
chr207_5586	11	0.94 ± 0.02		22	17	0	5	yes				blast	aacuaauugauugcggauuugu	aaaguccgcaaccacuuaguugc	aacuaauugauugcggauuugucaauaccagcuaaugacaaaguccgcaaccacuuaguugc	chr207:214161..214223:-
chr153_4682	11	0.94 ± 0.02		14	11	0	3	yes		tgu-miR-2954-5p_MIMAT0014623_Taeniopygia_guttata_miR-2954-5p		blast	ucugagagaagcaagguuagu	uaaaucuugcugcgucccauacu	uaaaucuugcugcgucccauacuguucaaagucugagagaagcaagguuagu	chr153:535936..535988:-
chr143_4544	11	0.94 ± 0.02		14	7	0	7	yes		prd-miR-7956-5p_MIMAT0030798_Panagrellus_redivivus_miR-7956-5p		blast	uugucuaacaacgcguguacga	ucuauacgccugauuagaca	uugucuaacaacgcguguacgauccuacgauaaauacacgaguguaacaccgaucuauacgccugauuagaca	chr143:369402..369475:+
chr92_3559	10	0.94 ± 0.02		13	8	0	5	yes		cel-miR-75-5p_MIMAT0015108_Caenorhabditis_elegans_miR-75-5p		blast	aagucggugcgcgcgaucuac	uagacacgcguacagacuagu	aagucggugcgcgcgaucuacaguaguguagacacgcguacagacuagu	chr92:1789010..1789059:-
chr574_12444	10	0.94 ± 0.02		11	9	0	2	yes		osa-miR437_MIMAT0001586_Oryza_sativa_miR437		blast	aaaguuagauauaugaucgcag	ugcgaccauauguuuuucuuugu	ugcgaccauauguuuuucuuuguuuuccuguuaaauacgacaaaguuagauauaugaucgcag	chr574:217446..217509:-
chr39_2069	10	0.94 ± 0.02		18	17	0	1	yes				blast	agaaucggccagugacguugcc	caacggcgcugaccgagucu	agaaucggccagugacguugccgacauauuggaagggcaacggcgcugaccgagucu	chr39:601394..601451:-
chr709_15097	9.6	0.94 ± 0.02		19	18	0	1	yes				blast	aaagcgguuuuuuauauuugca	caaauauaaaaauuguuuuaau	caaauauaaaaauuguuuuaauucaauuaaagcgguuuuuuauauuugca	chr709:97974..98024:+
chr504_8454	9.2	0.94 ± 0.02		9	2	0	7	yes		oan-miR-1393_MIMAT0007191_Ornithorhynchus_anatinus_miR-1393		blast	ucaccuucgaucguucgaucgc	ggaacgaucguucgaaggugaa	ggaacgaucguucgaaggugaaaagguacgcguaucgagacguucaccuucgaucguucgaucgc	chr504:2603518..2603583:-
chr46_2199	9.1	0.94 ± 0.02		9	6	0	3	yes		bfl-miR-2071-3p_MIMAT0009999_Branchiostoma_floridae_miR-2071-3p		blast	auuguuacgaaaauacuuugua	caaaguauuuucguaacaaua	caaaguauuuucguaacaauaaauauauauugcauuuauuguuacgaaaauacuuugua	chr46:2802297..2802356:+
chr547_11289	9	0.94 ± 0.02		9	8	0	1	yes		hsa-miR-1273c_MIMAT0015017_Homo_sapiens_miR-1273c		blast	cgcgacaagcaaauauccaua	uggguauuugcuuguuaaguga	uggguauuugcuuguuaagugacaguauugacgcgcgcgacaagcaaauauccaua	chr547:401889..401945:+
chr658_14218	9	0.94 ± 0.02		9	8	0	1	yes		cel-miR-787-5p_MIMAT0020348_Caenorhabditis_elegans_miR-787-5p		blast	caagauacucagacauauuagag	uaauaugucugaguauuuucugc	caagauacucagacauauuagagauucgugcgaaucuaauaugucugaguauuuucugc	chr658:708124..708183:+
chr514_9114	8.7	0.94 ± 0.02		9	8	0	1	yes		pla-miR11599_MIMAT0045452_Paeonia_lactiflora_miR11599		blast	uucaaccgauucguuucuuugg	uaagcgacguaucgaucgauac	uaagcgacguaucgaucgauacgcaaucuauucauacgcguucaaccgauucguuucuuugg	chr514:967345..967407:-
chr534_10326	8.2	0.94 ± 0.02		7	4	0	3	yes		hpo-miR-10123-3p_MIMAT0040826_Heligmosomoides_polygyrus_miR-10123-3p		blast	auucgcucgguucguuucgauu	uucgguucgaccgaucgauuccu	auucgcucgguucguuucgauucgucgauuaggauuuggcguucgguucgaccgaucgauuccu	chr534:1121517..1121581:+
chr55_2385	8.2	0.94 ± 0.02		27	16	0	11	no				blast	aacguucgacucguuucgcaga	ucuugcgaaacgagccguuugua	ucuugcgaaacgagccguuuguacaaguuuuucuuaccagauguaaaacguucgacucguuucgcaga	chr55:262208..262276:+
chr10_255	8	0.94 ± 0.02		20	15	0	5	yes				blast	uuggcaaaccuaaacgagacuu	agcuucguucagauuagucaagu	agcuucguucagauuagucaagucguuggaauucgaguaacuuggcaaaccuaaacgagacuu	chr10:984505..984568:+
chr560_11991	7.9	0.94 ± 0.02		7	6	0	1	yes		gma-miR5675_MIMAT0022460_Glycine_max_miR5675		blast	uagagacgacuaguacccacaag	uauggguacuuuucguacuaua	uauggguacuuuucguacuauaaauucgauaauauagagacgacuaguacccacaag	chr560:82639..82696:+
chr644_13916	7.5	0.94 ± 0.02		6	5	0	1	yes		hco-miR-5953_MIMAT0023455_Haemonchus_contortus_miR-5953		blast	uuucgugcgguguaacugaccugu	cauaaguugcgccgcgcggcga	uuucgugcgguguaacugaccugucucgaagaaacauaaguugcgccgcgcggcga	chr644:395182..395238:+
chr510_8901	7.4	0.94 ± 0.02		6	4	0	2	yes		hsa-miR-6788-3p_MIMAT0027477_Homo_sapiens_miR-6788-3p		blast	uucgccacgucuguuuccuuuc	aaagacacacgcguggcgagaa	uucgccacgucuguuuccuuuccaaagacguuuguguacguguacacuagcgugcacgauaaagacacacgcguggcgagaa	chr510:665982..666064:-
chr504_8456	6.8	0.94 ± 0.02		11	6	0	5	yes				blast	acuaaguuaaugcggauuuugu	aaaauccguaaucacuuaguugc	acuaaguuaaugcggauuuugugauuaggugguaaugauaaaauccguaaucacuuaguugc	chr504:2938184..2938246:-
chr535_10507	6.4	0.94 ± 0.02		4	3	0	1	yes		bta-miR-2319b_MIMAT0011843_Bos_taurus_miR-2319b		blast	aacucugucucuuugaaucuau	aagguucaaggagacagacuug	aagguucaaggagacagacuuggucucgcacgauuccaacucugucucuuugaaucuau	chr535:1052487..1052546:+
chr510_8850	6.1	0.94 ± 0.02		107	107	0	0	yes		mmu-miR-140-5p_MIMAT0000151_Mus_musculus_miR-140-5p		blast	aagugguugcggauuuugucau	gacaaaauccgcaaccacuuaa	aagugguugcggauuuugucauuagaugguaaugacaaaauccgcaaccacuuaa	chr510:2503954..2504009:+
chr510_8945	6	0.94 ± 0.02		107	107	0	0	yes		mmu-miR-140-5p_MIMAT0000151_Mus_musculus_miR-140-5p		blast	aagugguugcggauuuugucau	gacaaaauccgcaaccacuuaa	aagugguugcggauuuugucauuaccaucuaaugacaaaauccgcaaccacuuaa	chr510:2503952..2504007:-
chr14_492	5.9	0.94 ± 0.02		5917	5780	0	137	yes		gra-miR8675a_MIMAT0034046_Gossypium_raimondii_miR8675a		blast	uaggugauugcggauuuuguca	aauccgcaaucacuuaguugcc	uaggugauugcggauuuugucauuaggugguauugacauaauccgcaaucacuuaguugcc	chr14:4353495..4353556:-
chr18_933	5.9	0.94 ± 0.02		1964	1947	0	17	yes		ath-miR866-3p_MIMAT0004316_Arabidopsis_thaliana_miR866-3p		blast	acaaaauccgcaaucacuuagu	acuaaguggucgcggauuuugu	acuaaguggucgcggauuuugucaauagcgucuaaugacaaaauccgcaaucacuuagu	chr18:2376286..2376345:-
chr806_16323	5.9	0.94 ± 0.02		34	16	0	18	no				blast	uauccauguuucaggguguaucu	uacuaucguaaacauggaaga	uauccauguuucaggguguaucuuagaauugucuuauuaucuuaugauacuaucguaaacauggaaga	chr806:5342..5410:+
chr510_8839	5.8	0.94 ± 0.02		7878	7874	0	4	yes		aqu-miR-2019-5p_MIMAT0009696_Amphimedon_queenslandica_miR-2019-5p		blast	uaagugauugcggauuuuguca	acacaauccgcgaucacuuagu	uaagugauugcggauuuugucauuaggugguauugacacaauccgcgaucacuuagu	chr510:2087599..2087656:+
chr507_8650	5.8	0.94 ± 0.02		7875	7873	0	2	yes		aqu-miR-2019-5p_MIMAT0009696_Amphimedon_queenslandica_miR-2019-5p		blast	uaagugauugcggauuuuguca	acaacccgcaaucacuuagugg	uaagugauugcggauuuugucauuagaugguauugacacaacccgcaaucacuuagugg	chr507:1019969..1020028:-
chr538_10729	5.7	0.94 ± 0.02		150	150	0	0	yes		mtr-miR2611_MIMAT0013320_Medicago_truncatula_miR2611		blast	uauuugucgagagucauucuga	agaaugacucucgacaaauacu	agaaugacucucgacaaauacuguuuuuauaaauauauauauauauuugucgagagucauucuga	chr538:993427..993492:+
chr14_460	5.7	0.94 ± 0.02		7896	7874	0	22	yes		aqu-miR-2019-5p_MIMAT0009696_Amphimedon_queenslandica_miR-2019-5p		blast	uaagugauugcggauuuuguca	uccgcaaucacuuaguugcc	uaagugauugcggauuuugucauuaggugguguugauaaacuccgcaaucacuuaguugcc	chr14:3837670..3837731:-
chr92_3543	5.7	0.94 ± 0.02		136	96	0	40	yes		bdi-miR5049-3p_MIMAT0030163_Brachypodium_distachyon_miR5049-3p		blast	uaaguaauugcggauuuuguca	auccgcaaucacuuaguugc	uaaguaauugcggauuuugucaguaccaccuaaugacaacauccgcaaucacuuaguugc	chr92:1225119..1225179:-
chr504_8387	5.7	0.94 ± 0.02		62	62	0	0	yes		aqu-miR-2019-5p_MIMAT0009696_Amphimedon_queenslandica_miR-2019-5p		blast	uaagugauuguggauuuugucau	gacaaagucggcaaucacuuaau	uaagugauuguggauuuugucauuagcugguaaugacaaagucggcaaucacuuaau	chr504:3210983..3211040:+
chr55_2390	5.7	0.94 ± 0.02		861	817	0	44	yes		hsa-miR-4668-3p_MIMAT0019746_Homo_sapiens_miR-4668-3p		blast	caaaauccgcaaucacuuaguu	aagugauuacggguuuugucau	aagugauuacggguuuugucauuaggugguaauggcaaaauccgcaaucacuuaguu	chr55:397958..398015:+
chr69_2921	5.7	0.94 ± 0.02		7902	7874	0	28	yes		aqu-miR-2019-5p_MIMAT0009696_Amphimedon_queenslandica_miR-2019-5p		blast	uaagugauugcggauuuuguca	gcaaacuccgcaaucacuuagu	uaagugauugcggauuuugucauuaggugguaauggcaaacuccgcaaucacuuagu	chr69:186924..186981:+
chr779_16076	5.6	0.94 ± 0.02		51	49	0	2	yes		oni-miR-10800_MIMAT0043309_Oreochromis_niloticus_miR-10800		blast	uaggugacugcggauuuuguca	aaaauccgcaauuacuuaguug	uaggugacugcggauuuugucauuaggcgguaaugauaaaauccgcaauuacuuaguug	chr779:182023..182082:+
chr74_3037	5.6	0.94 ± 0.02		5843	5838	0	5	yes		aqu-miR-2019-5p_MIMAT0009696_Amphimedon_queenslandica_miR-2019-5p		blast	uaagugauugcggauuuuguca	aaaauccguaaucacuuaguugc	uaagugauugcggauuuugucaauaccacauaaugauaaaauccguaaucacuuaguugc	chr74:2115276..2115336:+
chr510_8933	5.6	0.94 ± 0.02		1950	1947	0	3	yes		ath-miR866-3p_MIMAT0004316_Arabidopsis_thaliana_miR866-3p		blast	acaaaauccgcaaucacuuagu	acuaagugguugcagauuuugucaa	acuaagugguugcagauuuugucaauaccaucuaaugacaaaauccgcaaucacuuagu	chr510:2036615..2036674:-
chr152_4639	5.6	0.94 ± 0.02		5917	5780	0	137	yes		gra-miR8675a_MIMAT0034046_Gossypium_raimondii_miR8675a		blast	uaggugauugcggauuuuguca	aauccgcaaucacuuaguugcc	uaggugauugcggauuuugucauuagguggcacugacauaauccgcaaucacuuaguugcc	chr152:730026..730087:+
chr509_8758	5.6	0.94 ± 0.02		11	10	0	1	yes				blast	uuguaaguuuguaguuguacg	agcagcuacuggcuuuaccacu	agcagcuacuggcuuuaccacuguaccguuaugaauaguuguaaguuuguaguuguacg	chr509:1589829..1589888:-
chr779_16086	5.6	0.94 ± 0.02		276	230	0	46	yes		gga-miR-1627-5p_MIMAT0007497_Gallus_gallus_miR-1627-5p		blast	uaagugacugcggauuuugucg	aaaauccgcagucacuuaguug	uaagugacugcggauuuugucgauaccagcuaaugggaaaauccgcagucacuuaguug	chr779:247598..247657:-
chr532_10263	5.6	0.94 ± 0.02		13	13	0	0	yes		hpo-miR-10152-5p_MIMAT0040886_Heligmosomoides_polygyrus_miR-10152-5p		blast	aacggucgaucggucggucggu	cgaccguugaucggucguucg	cgaccguugaucggucguucggucgcacggucguuggaacggucgaucggucggucggu	chr532:1126700..1126759:+
chr46_2264	5.6	0.94 ± 0.02		9	6	0	3	yes				blast	uauuguuacgaaaauacuuugu	caaaguauuuucguaacaaua	caaaguauuuucguaacaauaaaugcaauauauauuuauuguuacgaaaauacuuugu	chr46:2802296..2802354:-
chr55_2444	5.6	0.94 ± 0.02		130	116	0	14	yes		nve-miR-2037-3p_MIMAT0009797_Nematostella_vectensis_miR-2037-3p		blast	agugauugcggauuuugucauu	acaaaaucugcaaucacuuagu	agugauugcggauuuugucauuagguaguauugacaaaaucugcaaucacuuagu	chr55:1927459..1927514:+
chr678_14515	5.6	0.94 ± 0.02		1959	1947	0	12	yes		ath-miR866-3p_MIMAT0004316_Arabidopsis_thaliana_miR866-3p		blast	acaaaauccgcaaucacuuagu	agugauugcggauuuugucaau	agugauugcggauuuugucaauaucaccuaaugacaaaauccgcaaucacuuagu	chr678:156117..156172:-
chr32_1460	5.5	0.94 ± 0.02		420	274	0	146	yes		mtr-miR2593a_MIMAT0013280_Medicago_truncatula_miR2593a		blast	cuaaaugauugcggacuuuguc	aauccgcaaucacuuaguugcc	cuaaaugauugcggacuuugucaauaccaccuaaugacagaauccgcaaucacuuaguugcc	chr32:742856..742918:+
chr92_3456	5.5	0.94 ± 0.02		69	42	0	27	yes		mtr-miR2593a_MIMAT0013280_Medicago_truncatula_miR2593a		blast	cuaaaugauugcggacuuugu	acaaauuccgcaaucacuuagu	cuaaaugauugcggacuuuguaauuacgugguauugacaaauuccgcaaucacuuagu	chr92:1518342..1518400:+
chr46_2215	5.5	0.94 ± 0.02		5030	4976	0	54	yes		aqu-miR-2019-5p_MIMAT0009696_Amphimedon_queenslandica_miR-2019-5p		blast	uaagugauugcggauuuuguca	acccgcgaucacuuaguugcca	uaagugauugcggauuuugucaacaccacccaaugucgaaacccgcgaucacuuaguugcca	chr46:3285147..3285209:+
chr658_14261	5.5	0.94 ± 0.02		50	49	0	1	yes		mtr-miR2593a_MIMAT0013280_Medicago_truncatula_miR2593a		blast	cuaaaugacugcggauuuugu	acaaaacccgcaaucauuuagu	cuaaaugacugcggauuuugugaauaccaccuaaugacaaaacccgcaaucauuuagu	chr658:703344..703402:-
chr664_14415	5.5	0.94 ± 0.02		76	59	0	17	yes		osa-miR810b.2_MIMAT0005978_Oryza_sativa_miR810b.2		blast	aagugauugcagauuuuguuau	acaaaaucugcaaucacuuagu	aagugauugcagauuuuguuauuacaugcuauagacaaaaucugcaaucacuuagu	chr664:123129..123185:-
chr504_8463	5.5	0.94 ± 0.02		58	58	0	0	yes		osa-miR810b.2_MIMAT0005978_Oryza_sativa_miR810b.2		blast	aagugauugccgacuuugucau	gacaaaauccacaaucacuuaa	aagugauugccgacuuugucauuaccagcuaaugacaaaauccacaaucacuuaa	chr504:3210982..3211037:-
chr104_3646	5.5	0.94 ± 0.02		19	19	0	0	yes		dse-miR-9685-5p_MIMAT0039162_Drosophila_sechellia_miR-9685-5p		blast	ucgacgucggccgagagcagg	uguucgcggccggcgucuucg	uguucgcggccggcgucuucgucgcggacgucgacgucggccgagagcagg	chr104:148174..148225:-
chr510_8809	5.5	0.94 ± 0.02		7876	7874	0	2	yes		aqu-miR-2019-5p_MIMAT0009696_Amphimedon_queenslandica_miR-2019-5p		blast	uaagugauugcggauuuuguca	aaagucggcaaucacuuaguugc	uaagugauugcggauuuugucauuaggugguaaugaaaaagucggcaaucacuuaguugc	chr510:1109620..1109680:+
chr211_5715	5.5	0.94 ± 0.02		467	394	0	73	yes		mdo-miR-7313-5p_MIMAT0028626_Monodelphis_domestica_miR-7313-5p		blast	aaaauccgcaaucacuuaguag	uaagugauugcggauauuguca	uaagugauugcggauauugucauuaggugguauuggcaaaauccgcaaucacuuaguag	chr211:158338..158397:-
chr651_14069	5.5	0.94 ± 0.02		402	364	0	38	yes		mdo-miR-7313-5p_MIMAT0028626_Monodelphis_domestica_miR-7313-5p		blast	aaaauccgcaaucgcuuagucg	uaagugauugcugauuuuguca	uaagugauugcugauuuugucauuaggugguauuggcaaaauccgcaaucgcuuagucg	chr651:845353..845412:+
chr638_13668	5.5	0.94 ± 0.02		48	48	0	0	yes		hsa-miR-1245a_MIMAT0005897_Homo_sapiens_miR-1245a		blast	aagugaucgcggguuuugucau	ggaaaaaucugcagucacuuag	aagugaucgcggguuuugucauugccaccuaauggaaaaaucugcagucacuuag	chr638:1322440..1322495:+
chr133_4263	5.4	0.94 ± 0.02		296	264	0	32	yes		mtr-miR2593a_MIMAT0013280_Medicago_truncatula_miR2593a		blast	cuaaaugacugcggauuuuguc	gacaaaauccgcaaucacuua	cuaaaugacugcggauuuugucauugggugguacugacaaaauccgcaaucacuua	chr133:870295..870351:-
chr507_8618	5.4	0.94 ± 0.02		2147	1514	0	633	yes		osa-miR810b.2_MIMAT0005978_Oryza_sativa_miR810b.2		blast	gagugauugcggauuuugucau	aaaauccgcaaucacuuaguugc	gagugauugcggauuuugucauuagguggcaaugagaaaauccgcaaucacuuaguugc	chr507:1034413..1034472:+
chr506_8551	5.4	0.94 ± 0.02		33	33	0	0	yes		hpo-miR-10051-5p_MIMAT0040628_Heligmosomoides_polygyrus_miR-10051-5p		blast	aauagguggccgaaccguggua	ccaaaguuuggccacuuauuuc	aauagguggccgaaccgugguauaguguagaauacgauaccaaaguuuggccacuuauuuc	chr506:133490..133551:-
chr504_8400	5.4	0.94 ± 0.02		34	33	0	1	yes		bmo-miR-3358_MIMAT0015544_Bombyx_mori_miR-3358		blast	uuuuguuauuaagugguaauu	cgcuuaaugacaaaauccgcua	uuuuguuauuaagugguaauuugucauugacaaauuaccgcuuaaugacaaaauccgcua	chr504:3410005..3410065:+
chr635_13611	5.4	0.94 ± 0.02		15	14	0	1	yes		cel-miR-8207-3p_MIMAT0032832_Caenorhabditis_elegans_miR-8207-3p		blast	aauuggaacuagagagaauacu	ucucuaguuccaacuacuugga	ucucuaguuccaacuacuuggaguaauuggaacuagagagaauacu	chr635:6326..6372:+
chr663_14369	5.4	0.94 ± 0.02		35	34	1	0	yes		tca-miR-3877-3p_MIMAT0018847_Tribolium_castaneum_miR-3877-3p		blast	aaccaagugauuacggauuuug	aaauccgccaucgcuuaguugc	aaccaagugauuacggauuuugucauuaggugagguuagguugggguuaaguuggcaaaauccgccaucgcuuaguugc	chr663:22508..22587:-
chr152_4655	5.4	0.94 ± 0.02		2088	2045	0	43	yes		oni-miR-10695_MIMAT0043196_Oreochromis_niloticus_miR-10695		blast	uaugugauugcggauauuguca	acccgcgaucacuuaguugcca	uaugugauugcggauauugucaauaccaccuaaugauaaaacccgcgaucacuuaguugcca	chr152:462368..462430:-
chr510_8956	5.4	0.94 ± 0.02		258	258	0	0	yes		dps-miR-2573-5p_MIMAT0012416_Drosophila_pseudoobscura_miR-2573-5p		blast	cggagccgagucgagccgag	cgucucgucucgucucgucu	cgucucgucucgucucgucucgucucgucuuguggauaagucggcucgagcggagccgagucgagccgag	chr510:3027325..3027395:-
chr56_2512	5.4	0.94 ± 0.02		86	50	0	36	yes		hsa-miR-4765_MIMAT0019916_Homo_sapiens_miR-4765		blast	ugagugauuguggauuuuguca	auccgcaaucacuuaguugc	ugagugauuguggauuuugucaauagccucuaaugaugacauccgcaaucacuuaguugc	chr56:247628..247688:+
chr32_1535	5.4	0.94 ± 0.02		53	53	0	0	yes		ath-miR827_MIMAT0004243_Arabidopsis_thaliana_miR827		blast	cuagaugauugcggauuuugu	aaaaucugcaauuacuuaguu	cuagaugauugcggauuuuguuauuaggugguauugacaaaaucugcaauuacuuaguu	chr32:1093472..1093531:-
chr664_14403	5.4	0.94 ± 0.02		21	19	0	2	yes		aqu-miR-2019-5p_MIMAT0009696_Amphimedon_queenslandica_miR-2019-5p		blast	uaagugauuguggacuuugucg	acaaaauccgccaucacuuagu	uaagugauuguggacuuugucguuagguggcauugacaaaauccgccaucacuuagu	chr664:22512..22569:-
chr553_11560	5.4	0.94 ± 0.02		37	37	0	0	yes		ath-miR866-3p_MIMAT0004316_Arabidopsis_thaliana_miR866-3p		blast	acaaaauccgcgaucacauagu	aaagcgacugcggguuuuguca	aaagcgacugcggguuuugucauuagcugguaaagacaaaauccgcgaucacauagu	chr553:1587244..1587301:-
chr553_11444	5.4	0.94 ± 0.02		631	631	0	0	yes		oni-miR-10695_MIMAT0043196_Oreochromis_niloticus_miR-10695		blast	uaugugaucgcggauuuuguc	caaaacccgcagucgcuuugu	uaugugaucgcggauuuugucuuuaccagcuaaugacaaaacccgcagucgcuuugu	chr553:1587246..1587303:+
chr55_2450	5.4	0.94 ± 0.02		2025	2024	0	1	yes		osa-miR810b.2_MIMAT0005978_Oryza_sativa_miR810b.2		blast	aagugauugcggauuuugucau	auccgcgucacuuaguuucc	aagugauugcggauuuugucauuaggugguauugagaaaauccgcgucacuuaguuucc	chr55:2170720..2170779:+
chr569_12283	5.3	0.94 ± 0.02		25	25	0	0	yes		cin-miR-4143-5p_MIMAT0016744_Ciona_intestinalis_miR-4143-5p		blast	uauguuuuguagggccuugcgu	acaagccccuacaaaauauagu	acaagccccuacaaaauauaguauguuuuguacuaguuacuauguuuuguagggccuugcgu	chr569:3397..3459:+
chr69_2928	5.3	0.94 ± 0.02		2026	1813	0	213	yes		ath-miR866-3p_MIMAT0004316_Arabidopsis_thaliana_miR866-3p		blast	acaaaauccgcaaucacuuagu	aguaagugauuacggguuuugu	aguaagugauuacggguuuuguuauuaguugguauugacaaaauccgcaaucacuuagu	chr69:419940..419999:+
chr514_9058	5.3	0.94 ± 0.02		197	197	0	0	yes		aau-miR168_MIMAT0022678_Acacia_auriculiformis_miR168		blast	uuucaguuugcgggaacacguc	cguguucuugcaaaaugaagca	uuucaguuugcgggaacacgucguuuucgagaaggucguguucuugcaaaaugaagca	chr514:1107330..1107388:+
chr514_9129	5.3	0.94 ± 0.02		230	222	0	8	yes		lja-miR11108w-5p_MIMAT0043966_Lotus_japonicus_miR11108w-5p		blast	auuaagugauugcggcuuuugu	acaaaauucgcaaucacuuacu	auuaagugauugcggcuuuugucaauaccaccuaaugacaaaauucgcaaucacuuacu	chr514:2876273..2876332:-
chr642_13769	5.3	0.94 ± 0.02		15	15	0	0	yes		mdo-miR-7367-3p_MIMAT0028757_Monodelphis_domestica_miR-7367-3p		blast	uuugcuccaacgcgccgcgau	ccuggccgauggagcuuucg	uuugcuccaacgcgccgcgaucguucgaaauuucgagcgauccuggccgauggagcuuucg	chr642:852680..852741:-
chr663_14366	5.3	0.94 ± 0.02		20	18	0	2	yes		aqu-miR-2019-5p_MIMAT0009696_Amphimedon_queenslandica_miR-2019-5p		blast	uaagugaucgcagauuuuguca	gcaaaaucugcaaucauuuagu	uaagugaucgcagauuuugucauuaggugguaauagcaaaaucugcaaucauuuagu	chr663:47558..47615:+
chr510_8961	5.3	0.94 ± 0.02		22	22	0	0	yes		hsa-miR-6788-3p_MIMAT0027477_Homo_sapiens_miR-6788-3p		blast	uucgccacgacccgacacgg	gugucccuuuguugcgaaau	uucgccacgacccgacacggggguggaugcacgcucgugucccuuuguugcgaaau	chr510:3164400..3164456:-
chr55_2509	5.3	0.94 ± 0.02		117	117	0	0	yes		aqu-miR-2019-5p_MIMAT0009696_Amphimedon_queenslandica_miR-2019-5p		blast	uaagugauuccggauuuuguua	acaaaaucuacagucacuuagu	uaagugauuccggauuuuguuauuagauaguauugacaaaaucuacagucacuuagu	chr55:2216461..2216518:-
chr553_11452	5.3	0.94 ± 0.02		769	648	0	121	yes		mdo-miR-7313-5p_MIMAT0028626_Monodelphis_domestica_miR-7313-5p		blast	aaaauccgcaaucacuuaguugc	uaauugauugcggauuuuguca	uaauugauugcggauuuugucauuaggugguauuguuaaaauccgcaaucacuuaguugc	chr553:1868694..1868754:+
chr139_4403	5.2	0.94 ± 0.02		3082	3082	0	0	yes		hsa-miR-4765_MIMAT0019916_Homo_sapiens_miR-4765		blast	ugagugauugcggauuuuguca	auauauccgcagccacuuagu	ugagugauugcggauuuugucaauagaugguauugauauauccgcagccacuuagu	chr139:48130..48186:-
chr152_4622	5.2	0.94 ± 0.02		540	513	0	27	yes		mdo-miR-7313-5p_MIMAT0028626_Monodelphis_domestica_miR-7313-5p		blast	aaaauccgcaaucacuuaguugu	ugagugauuacggauuuuguca	ugagugauuacggauuuugucaauaucaccuaaugagaaaauccgcaaucacuuaguugu	chr152:342618..342678:+
chr56_2514	5.2	0.94 ± 0.02		50	50	0	0	yes		hsa-miR-4765_MIMAT0019916_Homo_sapiens_miR-4765		blast	ugagugauuguggauuuuguca	auaacauccgcaaucacugagu	ugagugauuguggauuuugucaauacccucuaaugauaacauccgcaaucacugagu	chr56:300897..300954:+
chr664_14394	5.2	0.94 ± 0.02		363	334	0	29	yes		hsa-miR-605-5p_MIMAT0003273_Homo_sapiens_miR-605-5p		blast	aaaauccccaaucacuuagucg	uaggugauugcagauuuuguca	uaggugauugcagauuuugucacuagguggcauugacaaaauccccaaucacuuagucg	chr664:137674..137733:+
chr639_13697	5.2	0.94 ± 0.02		443	443	0	0	yes		ptc-miR476b_MIMAT0002072_Populus_trichocarpa_miR476b		blast	aaguaauugcggauuuugucau	gacaauuaccgcaaucacuuag	aaguaauugcggauuuugucauuaccaccuaaugacaauuaccgcaaucacuuag	chr639:206565..206620:-
chr56_2516	5.2	0.94 ± 0.02		50	50	0	0	yes		hsa-miR-4765_MIMAT0019916_Homo_sapiens_miR-4765		blast	ugagugauuguggauuuuguca	auaacauccgcaaucacugagu	ugagugauuguggauuuugucaauacccucuaaugauaacauccgcaaucacugagu	chr56:308012..308069:+
chr15_549	5.2	0.94 ± 0.02		19	19	0	0	yes		mja-miR-6492_MIMAT0025300_Marsupenaeus_japonicus_miR-6492		blast	uuugaccgaacuuauuuauguu	cguaaguaaguucgguuaaacu	cguaaguaaguucgguuaaacucaauacauauuuuucuuuauuugaccgaacuuauuuauguu	chr15:3733438..3733501:+
chr37_1960	5.1	0.94 ± 0.02		93	93	0	0	yes		cel-miR-2-3p_MIMAT0000004_Caenorhabditis_elegans_miR-2-3p		blast	uaucacagcaguaguuaccuagga	cgaagggacucuugcugugaugug	cgaagggacucuugcugugaugugucgcccuaagagauucauaucacagcaguaguuaccuagga	chr37:26907..26972:-
chr14_425	5.1	0.94 ± 0.02		55	55	0	0	yes		mse-miR-6098_MIMAT0024506_Manduca_sexta_miR-6098		blast	uuagugauugcggauuuuguca	auaaaauccgcaaucaauugcc	uuagugauugcggauuuugucaauaccaccuagugauaaaauccgcaaucaauugcc	chr14:2293692..2293749:-
chr86_3289	5.1	0.94 ± 0.02		405	274	0	131	yes		mtr-miR2593a_MIMAT0013280_Medicago_truncatula_miR2593a		blast	cuaaaugauugcagauuuuguc	aauccgcgaucacuuagucgcc	cuaaaugauugcagauuuugucgauaccaccaaaugacacaauccgcgaucacuuagucgcc	chr86:1710499..1710561:+
chr55_2455	5.1	0.94 ± 0.02		52	25	0	27	yes		ath-miR866-3p_MIMAT0004316_Arabidopsis_thaliana_miR866-3p		blast	acaaaauccguaaucacuuagu	acuaaguaauuggggauuuugu	acuaaguaauuggggauuuugucaaugccaucuaaugacaaaauccguaaucacuuagu	chr55:357513..357572:-
chr506_8501	5.1	0.94 ± 0.02		30	30	0	0	yes		mdo-miR-7313-5p_MIMAT0028626_Monodelphis_domestica_miR-7313-5p		blast	aaaauccgcaaucgcuuaguu	ccaaguuguugcggauuuugu	ccaaguuguugcggauuuuguguauaccaccuaaugagaaaauccgcaaucgcuuaguu	chr506:1710930..1710989:+
chr69_2999	5.1	0.94 ± 0.02		28	20	0	8	yes		hsa-miR-4668-3p_MIMAT0019746_Homo_sapiens_miR-4668-3p		blast	caaaauccgcauucacuuaguu	aacuaagcgauugcagauuuug	aacuaagcgauugcagauuuugucaucaggugguaauagcaaaauccgcauucacuuaguu	chr69:1560148..1560209:-
chr506_8496	5.1	0.94 ± 0.02		446	425	0	21	yes		eca-miR-9141_MIMAT0034693_Equus_caballus_miR-9141		blast	acugagugauugcggcuuuugu	auccgcaaucacuuaaucgc	acugagugauugcggcuuuugucaauaccacuuaaugacaauauccgcaaucacuuaaucgc	chr506:1320219..1320281:+
chr55_2415	5	0.94 ± 0.02		30	30	0	0	yes		ppc-miR-8335-3p_MIMAT0033215_Pristionchus_pacificus_miR-8335-3p		blast	auuguuguuaugugagcaagaga	ucuugccaaaugguaacaauca	ucuugccaaaugguaacaaucacaagauuguuguuaugugagcaagaga	chr55:1067975..1068024:+
chr18_826	5	0.94 ± 0.02		876	601	0	275	yes		mdo-miR-7313-5p_MIMAT0028626_Monodelphis_domestica_miR-7313-5p		blast	aaaauccgcaaucacuuaguugu	uaagugauuacggauuuuguua	uaagugauuacggauuuuguuauuaagugguaaugauaaaauccgcaaucacuuaguugu	chr18:2464054..2464114:+
chr502_8338	5	0.94 ± 0.02		14	14	0	0	yes		oni-miR-10814_MIMAT0043324_Oreochromis_niloticus_miR-10814		blast	uauaguucaccuaaauuauugga	caauaauuuagauaaacuauaug	caauaauuuagauaaacuauauguauauauauacauacauauauaguucaccuaaauuauugga	chr502:1260982..1261046:-
chr211_5711	5	0.94 ± 0.02		62	62	0	0	yes		tca-miR-3877-3p_MIMAT0018847_Tribolium_castaneum_miR-3877-3p		blast	aaccaagugauugcagauuuug	ggcauugacaaucacguaguugc	aaccaagugauugcagauuuugucauuagguggcauugacaaucacguaguugc	chr211:102432..102486:-
chr664_14386	4.9	0.90 ± 0.02		37	37	0	0	yes		ame-miR-3766-3p_MIMAT0018540_Apis_mellifera_miR-3766-3p		blast	uaggugguugcggauuuugcca	gcauugacaaaaccacuuagu	uaggugguugcggauuuugccauuagauggcauugacaaaaccacuuagu	chr664:79444..79494:+
chr640_13702	4.9	0.90 ± 0.02		1870	1737	0	133	yes		ath-miR866-3p_MIMAT0004316_Arabidopsis_thaliana_miR866-3p		blast	acaaaauccgcaaucacuuagu	accaagugauugcggcuuuugu	accaagugauugcggcuuuugucaauaucaccuaauaacaaaauccgcaaucacuuagu	chr640:38128..38187:+
chr638_13650	4.9	0.90 ± 0.02		106	71	0	35	yes		pab-miR11410_MIMAT0044910_Picea_abies_miR11410		blast	uagaggccgagcuuuguaaacu	uucgaaacucggcgucuauguaa	uagaggccgagcuuuguaaacuggaguucccagguucgaaacucggcgucuauguaa	chr638:978324..978381:+
chr662_14353	4.9	0.90 ± 0.02		46	36	0	10	yes		ppc-miR-8313-5p_MIMAT0033156_Pristionchus_pacificus_miR-8313-5p		blast	auccgcaaucacuuaguugc	aaaaugauugcagauuuuguca	aaaaugauugcagauuuugucauuaccaucuaaugacaacauccgcaaucacuuaguugc	chr662:329515..329575:-
chr18_817	4.9	0.90 ± 0.02		11	11	0	0	yes		hsa-miR-455-3p_MIMAT0004784_Homo_sapiens_miR-455-3p		blast	acaguccacgagaacagagcgu	gcucuguucucaugggccggucg	gcucuguucucaugggccggucgccgucgccgacaguccacgagaacagagcgu	chr18:2073803..2073857:+
chr507_8605	4.8	0.90 ± 0.02		17	17	0	0	yes		hpo-miR-10142-3p_MIMAT0040865_Heligmosomoides_polygyrus_miR-10142-3p		blast	uagacacacguguacgaaccau	acuucgugcucgugugucuucu	acuucgugcucgugugucuucugcugcacauagacacacguguacgaaccau	chr507:633564..633616:+
chr56_2563	4.8	0.90 ± 0.02		546	543	0	3	yes		aqu-miR-2019-5p_MIMAT0009696_Amphimedon_queenslandica_miR-2019-5p		blast	uaagugauugcggacuuuguca	uccacaaucacuuaguugcca	uaagugauugcggacuuugucaauaccaucuaaugacacaauccacaaucacuuaguugcca	chr56:458480..458542:-
chr92_3438	4.7	0.90 ± 0.02		4149	4149	0	0	yes		hsa-miR-4765_MIMAT0019916_Homo_sapiens_miR-4765		blast	ugagugauugcggauuuuguca	gcauugacaaaaucacuuagu	ugagugauugcggauuuugucauuagauggcauugacaaaaucacuuagu	chr92:1159665..1159715:+
chr712_15133	4.7	0.90 ± 0.02		132	132	0	0	yes		mse-miR-2779_MIMAT0024425_Manduca_sexta_miR-2779		blast	auccggcucgaaggacca	guuuuuccgagcuaauugc	auccggcucgaaggaccauguuuuuccgagcuaauugc	chr712:13903..13941:-
chr18_797	4.6	0.90 ± 0.02		8	7	0	1	yes				blast	uuucuccaaagugaaacagggua	cgcuguuucacuuugcaggaau	cgcuguuucacuuugcaggaauacgaaacaaggacucauccgccaucuuucuccaaagugaaacagggua	chr18:1549166..1549236:+
chr37_1958	4.6	0.90 ± 0.02		19	19	0	0	yes		dme-miR-3-3p_MIMAT0000108_Drosophila_melanogaster_miR-3-3p		blast	ucacuggguuuuguuuguccca	ggauaaacgugauccuguuugacg	ggauaaacgugauccuguuugacgguaauaauugaucgucacuggguuuuguuuguccca	chr37:26728..26788:-
chr55_2443	4.4	0.90 ± 0.02		116	116	0	0	yes		nve-miR-2037-3p_MIMAT0009797_Nematostella_vectensis_miR-2037-3p		blast	agugauugcggauuuugucauu	uggcagaaacugugguaccaa	uggcagaaacugugguaccaaaaugccgacgcucuguaguagaugcuauuggguuggcaacuuagugauugcggauuuugucauu	chr55:1927396..1927481:+
chr510_8958	4.4	0.90 ± 0.02		12	12	0	0	yes		tca-miR-3823-5p_MIMAT0018672_Tribolium_castaneum_miR-3823-5p		blast	caaggucgucucguacacga	guguacauaugcaccucgug	guguacauaugcaccucgugcaucgcgcaaucacaaggucgucucguacacga	chr510:3034846..3034899:-
chr608_13292	4.4	0.90 ± 0.02		79	79	0	0	yes		dme-miR-958-3p_MIMAT0005471_Drosophila_melanogaster_miR-958-3p		blast	ugagauucaacuccuccaacuua	aguggagaaguggucucuacgcu	aguggagaaguggucucuacgcuuugaauuaaagugagauucaacuccuccaacuua	chr608:1103647..1103704:-
chr119_4070	4.3	0.90 ± 0.02		11	10	0	1	yes		gga-miR-1728-5p_MIMAT0007627_Gallus_gallus_miR-1728-5p		blast	ugguugauaaaaagguacgcgu	aaucuuuuuaucaaccacgcg	aaucuuuuuaucaaccacgcguugauaaaacgugguugauaaaaagguacgcgu	chr119:552942..552996:-
chr109_3804	4.2	0.90 ± 0.02		865	818	0	47	yes		hsa-miR-4668-3p_MIMAT0019746_Homo_sapiens_miR-4668-3p		blast	caaaauccgcaaucacuuaguu	aaccaagugauugcagauuuug	aaccaagugauugcagauuuugucaauaccaacuaauagcaaaauccgcaaucacuuaguu	chr109:834093..834154:+
chr703_15086	4.2	0.90 ± 0.02		352	270	0	82	yes		lja-miR11108w-5p_MIMAT0043966_Lotus_japonicus_miR11108w-5p		blast	auuaagugauugcggcuuuugu	acaaaauccgcaaucacuuagc	auuaagugauugcggcuuuugucauuggaugguauuaacaaaauccgcaaucacuuagc	chr703:12085..12144:+
chr714_15142	4.1	0.90 ± 0.02		1759	1625	0	134	yes		ath-miR866-3p_MIMAT0004316_Arabidopsis_thaliana_miR866-3p		blast	acaaaauccgcaaucacuuagu	acuaagugaucgcggcuuuugu	acuaagugaucgcggcuuuugucaauaaaugauauuuugucaauaaauaaauuuugcaccuaaugacaaaauccgcaaucacuuagu	chr714:27468..27555:+
chr32_1429	4	0.90 ± 0.02		9	9	0	0	yes		cin-miR-5596a-3p_MIMAT0022316_Ciona_intestinalis_miR-5596a-3p		blast	uaggguggcgguggugggga	cccaccacucuaccgacc	cccaccacucuaccgaccgaucucuggcucgagucuagaaaagugguaggguggcgguggugggga	chr32:137215..137281:+
mature miRBase miRNAs detected by miRDeep2
tag id	miRDeep2 score	estimated probability that the miRNA is a true positive	rfam alert	predicted mature seq. in accordance with miRBase mature seq.	total read count	mature read count	loop read count	star read count	significant randfold p-value	mature miRBase miRNA	example miRBase miRNA with the same seed	UCSC browser	NCBI blastn	consensus mature sequence	consensus star sequence	consensus precursor sequence	precursor coordinate
chr104_3629	440000	0.94 ± 0.02		TRUE	864846	864464	0	382	yes	ame-miR-1-3p_MIMAT0001471_Apis_mellifera_miR-1-3p	cel-miR-1-3p_MIMAT0000003_Caenorhabditis_elegans_miR-1-3p		blast	uggaauguaaagaaguauggag	ccgugcuuccuuacuucccaua	ccgugcuuccuuacuucccauagugaaugugacguauggaauguaaagaaguauggag	chr104:223342..223400:+
chr535_10509	350000	0.94 ± 0.02		TRUE	697224	691533	0	5691	yes	ame-miR-276-3p_MIMAT0001480_Apis_mellifera_miR-276-3p	dme-miR-276a-3p_MIMAT0000337_Drosophila_melanogaster_miR-276a-3p		blast	uaggaacuucauaccgugcucu	agcgagguauagaguuccuacg	agcgagguauagaguuccuacguaguguucagaaaguaggaacuucauaccgugcucu	chr535:1102300..1102358:+
chr599_13057	320000	0.94 ± 0.02		TRUE	640699	600998	0	39701	yes	ame-miR-8-3p_MIMAT0001490_Apis_mellifera_miR-8-3p	dme-miR-8-3p_MIMAT0000113_Drosophila_melanogaster_miR-8-3p		blast	uaauacugucagguaaagaugu	caucuuaccgggcagcauuaga	caucuuaccgggcagcauuagauugaaguugaaccuucuaauacugucagguaaagaugu	chr599:85928..85988:+
chr638_13643	270000	0.94 ± 0.02		TRUE	544624	543239	0	1385	yes	ame-bantam-3p_MIMAT0001470_Apis_mellifera_bantam-3p	cel-miR-80-3p_MIMAT0000053_Caenorhabditis_elegans_miR-80-3p		blast	ugagaucauugugaaagcugauu	cugguuuucacaaugauuugaca	cugguuuucacaaugauuugacagauagauuugauucugagaucauugugaaagcugauu	chr638:757860..757920:+
chr681_14529	220000	0.94 ± 0.02		TRUE	449486	420545	0	28941	yes	ame-miR-14-3p_MIMAT0004423_Apis_mellifera_miR-14-3p	dme-miR-14-3p_MIMAT0000120_Drosophila_melanogaster_miR-14-3p		blast	ucagucuuuuucucucuccuau	gggggugagaaacuggcuugg	gggggugagaaacuggcuuggcucucugugcuacgauagucagucuuuuucucucuccuau	chr681:187340..187401:+
chr18_803	210000	0.94 ± 0.02		TRUE	418488	418406	1	81	no	ame-miR-277-3p_MIMAT0001481_Apis_mellifera_miR-277-3p	cel-miR-232-3p_MIMAT0000287_Caenorhabditis_elegans_miR-232-3p		blast	uaaaugcacuaucugguacgaca	cgugccagaugcgcguuuaca	cgugccagaugcgcguuuacacgggcccugaauacuguaaaugcacuaucugguacgaca	chr18:1607771..1607831:+
chr18_801	200000	0.94 ± 0.02		TRUE	397814	397354	456	4	yes	ame-miR-317-3p_MIMAT0001488_Apis_mellifera_miR-317-3p	dme-miR-317-3p_MIMAT0000409_Drosophila_melanogaster_miR-317-3p		blast	ugaacacagcuggugguaucu	agccacucugcguucacucggu	agccacucugcguucacucgguggguaaugaagcgagugaacacagcuggugguaucu	chr18:1581822..1581880:+
chr143_4556	170000	0.94 ± 0.02		TRUE	345538	345163	0	375	yes	ame-miR-2796-3p_MIMAT0018591_Apis_mellifera_miR-2796-3p	hsa-miR-1295a_MIMAT0005885_Homo_sapiens_miR-1295a		blast	guaggccggcggaaacuacuugc	agggguuucuaucggccuccagc	agggguuucuaucggccuccagcagcaacgaugguuguaggccggcggaaacuacuugc	chr143:17068..17127:-
chr534_10399	150000	0.94 ± 0.02		TRUE	300715	285436	0	15279	yes	ame-miR-9a-5p_MIMAT0001491_Apis_mellifera_miR-9a-5p	dme-miR-9a-5p_MIMAT0000114_Drosophila_melanogaster_miR-9a-5p		blast	ucuuugguuaucuagcuguauga	auaaagcuagguuaccggagu	ucuuugguuaucuagcuguaugaguauuauucgacaucauaaagcuagguuaccggagu	chr534:386115..386174:-
chr16_734	130000	0.94 ± 0.02		TRUE	260627	257664	32	2931	yes	ame-miR-3477-5p_MIMAT0018583_Apis_mellifera_miR-3477-5p	hsa-miR-216a-5p_MIMAT0000273_Homo_sapiens_miR-216a-5p		blast	uaaucucaugcgguaacugugag	ucauauuaccucgugggguuu	uaaucucaugcgguaacugugagcgugugaauuguaaaagcucauauuaccucgugggguuu	chr16:2209148..2209210:+
chr37_1999	110000	0.94 ± 0.02		TRUE	225377	223875	10	1492	yes	ame-miR-252a-5p_MIMAT0010113_Apis_mellifera_miR-252a-5p	dme-miR-252-5p_MIMAT0005516_Drosophila_melanogaster_miR-252-5p		blast	auaaguacuagugccgcagga	cugcugcucaagugcuuauca	auaaguacuagugccgcaggagugacuagguuggguuagaaauuaccauaucuccugcugcucaagugcuuauca	chr37:1934616..1934691:-
chr18_808	110000	0.94 ± 0.02		TRUE	220063	215492	0	4571	yes	ame-miR-34-5p_MIMAT0004430_Apis_mellifera_miR-34-5p	cel-miR-34-5p_MIMAT0000005_Caenorhabditis_elegans_miR-34-5p		blast	uggcaguguuguuagcugguugugu	cgaccgcuaucggcacugcaauu	uggcaguguuguuagcugguuguguggcuauauuguauauacgaccgcuaucggcacugcaauu	chr18:1613909..1613973:+
chr16_736	83000	0.94 ± 0.02		TRUE	164024	163845	0	179	yes	ame-miR-12-5p_MIMAT0001472_Apis_mellifera_miR-12-5p	dme-miR-12-5p_MIMAT0000117_Drosophila_melanogaster_miR-12-5p		blast	ugaguauuacaucagguacuggu	caguacuuguguuauacuuacg	ugaguauuacaucagguacuggugugauauucagauaaccaguacuuguguuauacuuacg	chr16:2209606..2209667:+
chr514_9059	33000	0.94 ± 0.02		TRUE	65349	65263	0	86	yes	ame-miR-375-3p_MIMAT0004431_Apis_mellifera_miR-375-3p	hsa-miR-375-3p_MIMAT0000728_Homo_sapiens_miR-375-3p		blast	uuuguucguucggcucgaguua	caucgaucccaacgaucaacaaacu	caucgaucccaacgaucaacaaacuuuucacuugaaaguuuguucguucggcucgaguua	chr514:1258742..1258802:+
chr109_3799	31000	0.94 ± 0.02		TRUE	62443	62027	0	416	yes	ame-miR-210-3p_MIMAT0001477_Apis_mellifera_miR-210-3p	dme-miR-210-3p_MIMAT0000355_Drosophila_melanogaster_miR-210-3p		blast	cuugugcgugugacagcggcuau	agcugcuggccacugcacaaga	agcugcuggccacugcacaagauuagacauaagacucuugugcgugugacagcggcuau	chr109:528276..528335:+
chr37_1932	28000	0.94 ± 0.02		TRUE	55778	55607	0	171	yes	ame-miR-306-5p_MIMAT0018579_Apis_mellifera_miR-306-5p	dme-miR-275-3p_MIMAT0000333_Drosophila_melanogaster_miR-275-3p		blast	ucagguacugagugacucugag	caaagcaacuugguaccuaacu	ucagguacugagugacucugaguacacauuaaauuacucaaagcaacuugguaccuaacu	chr37:3093661..3093721:+
chr151_4589	27000	0.94 ± 0.02		TRUE	54154	53954	0	200	yes	ame-miR-29b-3p_MIMAT0004427_Apis_mellifera_miR-29b-3p	cel-miR-49-3p_MIMAT0000020_Caenorhabditis_elegans_miR-49-3p		blast	uagcaccauuugaaaucagua	acugacuucugugcgugcuggg	acugacuucugugcgugcugggguuuaugauaaaccuccuagcaccauuugaaaucagua	chr151:294364..294424:+
chr516_9283	23000	0.94 ± 0.02		TRUE	45694	45665	1	28	yes	ame-miR-263b-5p_MIMAT0010116_Apis_mellifera_miR-263b-5p	hsa-miR-96-5p_MIMAT0000095_Homo_sapiens_miR-96-5p		blast	cuuggcacuggaagaauucaca	uggaucuugcaaugccaucac	cuuggcacuggaagaauucacagaugugcaguguauaaucguggaucuugcaaugccaucac	chr516:485545..485607:-
chr171_5090	22000	0.94 ± 0.02		TRUE	43280	42914	0	366	yes	ame-let-7-5p_MIMAT0004418_Apis_mellifera_let-7-5p	cel-let-7-5p_MIMAT0000001_Caenorhabditis_elegans_let-7-5p		blast	ugagguaguagguuguauagu	cuguacaacuugcuaacuuucc	ugagguaguagguuguauaguagggaauggaaauucgcgauauacgaaguccacuguacaacuugcuaacuuucc	chr171:332032..332107:+
chr51_2274	18000	0.94 ± 0.02		TRUE	36907	23075	0	13832	yes	ame-miR-71-5p_MIMAT0004432_Apis_mellifera_miR-71-5p	cel-miR-71-5p_MIMAT0000043_Caenorhabditis_elegans_miR-71-5p		blast	ugaaagacauggguagugagau	ucucacuaucuugucuuucauc	ugaaagacauggguagugagauguucucacgcuaucgcgucucacuaucuugucuuucauc	chr51:948158..948219:+
chr142_4532	18000	0.94 ± 0.02		TRUE	36547	36052	0	495	yes	ame-miR-279c-3p_MIMAT0018586_Apis_mellifera_miR-279c-3p	cel-miR-44-3p_MIMAT0000015_Caenorhabditis_elegans_miR-44-3p		blast	ugacuagagucacacucgucca	gacgggugcacucugguaucaug	gacgggugcacucugguaucauguagauuugaucaugacuagagucacacucgucca	chr142:380341..380398:-
chr84_3250	17000	0.94 ± 0.02		TRUE	33667	33329	0	338	yes	ame-miR-315-5p_MIMAT0001487_Apis_mellifera_miR-315-5p	dme-miR-315-5p_MIMAT0000407_Drosophila_melanogaster_miR-315-5p		blast	uuuugauuguugcucagaaagcc	cuuucgggcaauaaucauaauc	uuuugauuguugcucagaaagccuugauuacgauauuggcuuucgggcaauaaucauaauc	chr84:53643..53704:+
chr207_5581	16000	0.94 ± 0.02		TRUE	32369	14163	0	18206	yes	ame-miR-10-5p_MIMAT0004419_Apis_mellifera_miR-10-5p	cel-miR-57-5p_MIMAT0000029_Caenorhabditis_elegans_miR-57-5p		blast	uacccuguagauccgaauuugu	caaauucgguucuagagagguuu	uacccuguagauccgaauuuguuugauaagaggcgacaaauucgguucuagagagguuu	chr207:146566..146625:-
chr531_10188	15000	0.94 ± 0.02		TRUE	31046	21890	0	9156	yes	ame-miR-3786-5p_MIMAT0018565_Apis_mellifera_miR-3786-5p	bta-miR-2355-3p_MIMAT0011892_Bos_taurus_miR-2355-3p		blast	cuuguccugguucauguagggc	ucuguauggcucaggacgauac	cuuguccugguucauguagggcggaauguuacgcaaacacucuguauggcucaggacgauac	chr531:1656383..1656445:+
chr554_11629	14000	0.94 ± 0.02		TRUE	27538	27511	0	27	yes	ame-miR-279d-3p_MIMAT0037267_Apis_mellifera_miR-279d-3p	cel-miR-44-3p_MIMAT0000015_Caenorhabditis_elegans_miR-44-3p		blast	ugacuagauccacacucaucca	gauggguuugaauucaguccacg	gauggguuugaauucaguccacguuuuuuaauuuuauucgugacuagauccacacucaucca	chr554:708192..708254:+
chr51_2279	12000	0.94 ± 0.02		TRUE	25102	24813	0	289	yes	ame-miR-13b-3p_MIMAT0010114_Apis_mellifera_miR-13b-3p	cel-miR-2-3p_MIMAT0000004_Caenorhabditis_elegans_miR-2-3p		blast	uaucacagccauuuuugacgauu	ucgucaaauugguuguggcgug	ucgucaaauugguuguggcguguugcuuuuauaaaugucauaucacagccauuuuugacgauu	chr51:949425..949488:+
chr555_11802	12000	0.94 ± 0.02		TRUE	24796	24553	0	243	yes	ame-miR-307-3p_MIMAT0018509_Apis_mellifera_miR-307-3p	aae-miR-307_MIMAT0014296_Aedes_aegypti_miR-307		blast	cacaaccuuuuugagugagcga	acucacucaaccuggguguga	acucacucaaccugggugugaugcuugccuguacaccaggcccuaguggucaucacaaccuuuuugagugagcga	chr555:1118283..1118358:-
chr16_732	12000	0.94 ± 0.02		TRUE	24232	24153	0	79	yes	ame-miR-283-5p_MIMAT0004426_Apis_mellifera_miR-283-5p	dme-miR-283-5p_MIMAT0000347_Drosophila_melanogaster_miR-283-5p		blast	aaauaucagcugguaauucuggg	caggauucuugcugguauccgg	aaauaucagcugguaauucugggauuuugacaauagcccaggauucuugcugguauccgg	chr16:2208379..2208439:+
chr6_123	11000	0.94 ± 0.02		TRUE	22048	21345	56	647	yes	ame-miR-133-3p_MIMAT0001475_Apis_mellifera_miR-133-3p	dme-miR-133-3p_MIMAT0000340_Drosophila_melanogaster_miR-133-3p		blast	uugguccccuucaaccagcugu	agcugguugaacacgggucaaau	agcugguugaacacgggucaaauauaccgcacgauugacgcauuugguccccuucaaccagcugu	chr6:86024..86089:+
chr171_5088	10000	0.94 ± 0.02		TRUE	20870	20360	1	509	yes	ame-miR-100-5p_MIMAT0004420_Apis_mellifera_miR-100-5p	cel-miR-51-5p_MIMAT0000022_Caenorhabditis_elegans_miR-51-5p		blast	aacccguagauccgaacuugug	caagcuccuaucuaccgguaca	aacccguagauccgaacuugugggcuuuuuuauauguauaccgcaagcuccuaucuaccgguaca	chr171:331434..331499:+
chr547_11318	10000	0.94 ± 0.02		TRUE	20624	20619	0	5	yes	ame-miR-996-3p_MIMAT0010115_Apis_mellifera_miR-996-3p	cel-miR-44-3p_MIMAT0000015_Caenorhabditis_elegans_miR-44-3p		blast	ugacuagauacauacucgucua	ggcgaguaugaauguggugcgcg	ggcgaguaugaauguggugcgcguuaugguuuacuucgugacuagauacauacucgucua	chr547:612127..612187:-
chr538_10782	10000	0.94 ± 0.02		TRUE	20393	20084	0	309	yes	ame-miR-87-3p_MIMAT0004434_Apis_mellifera_miR-87-3p	cel-miR-87-3p_MIMAT0000060_Caenorhabditis_elegans_miR-87-3p		blast	gugagcaaaguuucaggugugu	gggccugacucuuugcucugcc	gggccugacucuuugcucugcccguacuuuuccuucugggugagcaaaguuucaggugugu	chr538:208953..209014:-
chr534_10481	9500	0.94 ± 0.02		STAR	18679	9239	0	9440	yes	ame-miR-281-3p_MIMAT0001483_Apis_mellifera_miR-281-3p	cel-miR-46-5p_MIMAT0015096_Caenorhabditis_elegans_miR-46-5p		blast	aagagagcuauccaucgacagu	ugucauggaguugcucucuuug	aagagagcuauccaucgacaguauggugauaauagacacugucauggaguugcucucuuug	chr534:4681135..4681196:-
chr506_8486	8100	0.94 ± 0.02		TRUE	15932	11921	0	4011	yes	ame-miR-927a-5p_MIMAT0004438_Apis_mellifera_miR-927a-5p	dme-miR-927-5p_MIMAT0005501_Drosophila_melanogaster_miR-927-5p		blast	uuuagaauuccuacgcuuuacc	caaagcguuugaaaucugaaac	uuuagaauuccuacgcuuuaccgauguucgaaguggcaaagcguuugaaaucugaaac	chr506:58097..58155:+
chr518_9553	7900	0.94 ± 0.02		TRUE	15545	14869	0	676	yes	ame-miR-305-5p_MIMAT0001486_Apis_mellifera_miR-305-5p	cel-miR-238-3p_MIMAT0000293_Caenorhabditis_elegans_miR-238-3p		blast	auuguacuucaucaggugcucugg	cggcaccuguuggagcgcaauuc	auuguacuucaucaggugcucuggugaacucgauacccggcaccuguuggagcgcaauuc	chr518:590190..590250:-
chr725_15233	7700	0.94 ± 0.02		TRUE	15126	12210	0	2916	yes	ame-miR-278-3p_MIMAT0001482_Apis_mellifera_miR-278-3p	dme-miR-278-3p_MIMAT0000339_Drosophila_melanogaster_miR-278-3p		blast	ucggugggacuuucguccguuu	ccggaugaggucuccaucgacc	ccggaugaggucuccaucgaccgugauuuaauuucauaaggucggugggacuuucguccguuu	chr725:9386..9449:+
chr46_2259	6700	0.94 ± 0.02		TRUE	13186	13184	0	2	yes	ame-miR-31a-5p_MIMAT0004428_Apis_mellifera_miR-31a-5p	cel-miR-72-5p_MIMAT0000044_Caenorhabditis_elegans_miR-72-5p		blast	aggcaagaugucggcauagcuga	ggcugugucacauccagccagc	aggcaagaugucggcauagcugaugcuuuucaaaauucggcugugucacauccagccagc	chr46:2719816..2719876:-
chr555_11751	6500	0.94 ± 0.02		TRUE	12799	11391	7	1401	yes	ame-miR-11-3p_MIMAT0018506_Apis_mellifera_miR-11-3p	cel-miR-2-3p_MIMAT0000004_Caenorhabditis_elegans_miR-2-3p		blast	caucacaggcagaguucuaguu	uggagcucuggcugugacuugu	uggagcucuggcugugacuuguguguuaaccaaaugaaagucacaucacaggcagaguucuaguu	chr555:693679..693744:+
chr56_2534	5800	0.94 ± 0.02		TRUE	11518	9890	2	1626	yes	ame-miR-282-5p_MIMAT0001484_Apis_mellifera_miR-282-5p	dme-miR-282-5p_MIMAT0000346_Drosophila_melanogaster_miR-282-5p		blast	uagccucuccuaggcuuugucu	acauagccuagaauagguuagg	uagccucuccuaggcuuugucuguauauaaagaacggagacauagccuagaauagguuagg	chr56:1719121..1719182:+
chr5_64	5200	0.94 ± 0.02		TRUE	10291	10283	0	8	yes	ame-miR-2765-5p_MIMAT0023551_Apis_mellifera_miR-2765-5p	nve-miR-2032a-3p_MIMAT0009785_Nematostella_vectensis_miR-2032a-3p		blast	ugguaacuccaccaccguuggc	caaugggguacgaguuuccuuc	ugguaacuccaccaccguuggcggaaucuaauagccaaugggguacgaguuuccuuc	chr5:2089171..2089228:+
chr521_9673	4700	0.94 ± 0.02		TRUE	9377	7372	0	2005	yes	ame-miR-3718a-3p_MIMAT0018520_Apis_mellifera_miR-3718a-3p	ame-miR-3718a-3p_MIMAT0018520_Apis_mellifera_miR-3718a-3p		blast	uccccuguccugucccgauagu	auugggucaggauaggguugggca	auugggucaggauaggguugggcagggccauucggcauaaauucuguccccuguccugucccgauagu	chr521:3826451..3826519:+
chr509_8699	4500	0.94 ± 0.02		TRUE	8917	8577	4	336	yes	ame-miR-3785-3p_MIMAT0018564_Apis_mellifera_miR-3785-3p	cel-miR-57-5p_MIMAT0000029_Caenorhabditis_elegans_miR-57-5p		blast	uacccuguaacguccugagacu	ucucacgacgugauagcggcg	ucucacgacgugauagcggcgcccgacucucgaaacugugguacccuguaacguccugagacu	chr509:4298528..4298591:+
chr37_1933	4300	0.94 ± 0.02		TRUE	8541	4694	0	3847	yes	ame-miR-79-3p_MIMAT0004433_Apis_mellifera_miR-79-3p	cel-miR-75-3p_MIMAT0000047_Caenorhabditis_elegans_miR-75-3p		blast	auaaagcuagauuaccaaagca	cuuugguaauacagcucuauga	cuuugguaauacagcucuaugauuuuaauuaaggaucauaaagcuagauuaccaaagca	chr37:3093861..3093920:+
chr534_10390	4300	0.94 ± 0.02		TRUE	8501	8082	3	416	yes	ame-miR-932-5p_MIMAT0004444_Apis_mellifera_miR-932-5p	ame-miR-932-5p_MIMAT0004444_Apis_mellifera_miR-932-5p		blast	ucaauuccguagugcauugcaga	ugcaagcaccgcgggagugagg	ucaauuccguagugcauugcagaugauuauucgauuaacgagaaagaaccugcaagcaccgcgggagugagg	chr534:5013921..5013993:+
chr521_9671	4000	0.94 ± 0.02		STAR	7894	7372	0	522	yes	ame-miR-3718c-5p_MIMAT0037268_Apis_mellifera_miR-3718c-5p	ame-miR-3718a-3p_MIMAT0018520_Apis_mellifera_miR-3718a-3p		blast	uccccuguccugucccgauagu	uauugggucaggauagggcag	uauugggucaggauagggcagggcagggccguuuggcgaguauauuuuguccccuguccugucccgauagu	chr521:3826258..3826329:+
chr509_8715	3900	0.94 ± 0.02		TRUE	7701	5615	0	2086	yes	ame-miR-971-3p_MIMAT0018544_Apis_mellifera_miR-971-3p	dme-miR-971-3p_MIMAT0005487_Drosophila_melanogaster_miR-971-3p		blast	uugguguucuaccuuacaguga	cacuuuaaguucgaauaccaagc	cacuuuaaguucgaauaccaagccugucuauaaacaguuugguguucuaccuuacaguga	chr509:5206739..5206799:+
chr510_8892	3600	0.94 ± 0.02		STAR	7089	3157	0	3932	no	ame-miR-316-5p_MIMAT0010122_Apis_mellifera_miR-316-5p	hsa-miR-545-3p_MIMAT0003165_Homo_sapiens_miR-545-3p		blast	ccagcaaaggggaacaggccga	ugucuuuuuccgcuuugcugc	ugucuuuuuccgcuuugcugccgcugaaaucgaguccgccagcaaaggggaacaggccga	chr510:484725..484785:-
chr603_13177	3000	0.94 ± 0.02		TRUE	6029	4489	0	1540	yes	ame-miR-3049-5p_MIMAT0022968_Apis_mellifera_miR-3049-5p	api-miR-3049_MIMAT0014789_Acyrthosiphon_pisum_miR-3049		blast	ucgggaagguaguugcggcggauu	uccguccaacuccuuuccgucu	ucgggaagguaguugcggcggauuugaucagcuacgaaaguccguccaacuccuuuccgucu	chr603:48932..48994:-
chr207_5571	2800	0.94 ± 0.02		TRUE	5507	4696	0	811	yes	ame-miR-993-3p_MIMAT0010123_Apis_mellifera_miR-993-3p	hsa-miR-99a-3p_MIMAT0004511_Homo_sapiens_miR-99a-3p		blast	gaagcucgucucuacagguaucu	uacccuguagauccgggcuuuug	uacccuguagauccgggcuuuuguagaauuguaaauaucagaagcucgucucuacagguaucu	chr207:71755..71818:+
chr25_1214	2700	0.94 ± 0.02		TRUE	5423	5398	0	25	yes	ame-miR-981-3p_MIMAT0010121_Apis_mellifera_miR-981-3p	cel-miR-76-3p_MIMAT0000048_Caenorhabditis_elegans_miR-76-3p		blast	uucguugucaacgaaaccugc	uggguuucguggcaggcgagcc	uggguuucguggcaggcgagccguucuuuacgacuugguucguugucaacgaaaccugc	chr25:3011777..3011836:-
chr109_3798	1600	0.94 ± 0.02		TRUE	3258	3147	0	111	yes	ame-miR-6038-5p_MIMAT0023658_Apis_mellifera_miR-6038-5p	mdo-miR-33-3p_MIMAT0026944_Monodelphis_domestica_miR-33-3p		blast	uauguuucugucuuauuucauu	ugaaauaugacauaaacuuaag	uauguuucugucuuauuucauuguaaaauugcgauaugaaauaugacauaaacuuaag	chr109:524118..524176:+
chr538_10789	1600	0.94 ± 0.02		TRUE	3165	3070	0	95	yes	ame-miR-190-5p_MIMAT0004440_Apis_mellifera_miR-190-5p	cel-miR-50-5p_MIMAT0000021_Caenorhabditis_elegans_miR-50-5p		blast	agauauguuugauauucuugguugu	accaggaaucaaacauauuauu	agauauguuugauauucuugguuguuuuuugaaagaaucgaccaggaaucaaacauauuauu	chr538:399392..399454:-
chr603_13168	1300	0.94 ± 0.02		TRUE	2736	2212	0	524	yes	ame-miR-1000-5p_MIMAT0010119_Apis_mellifera_miR-1000-5p	dme-miR-1000-5p_MIMAT0005520_Drosophila_melanogaster_miR-1000-5p		blast	auauugucuugucacagcagua	cuggugugaugggacauugucc	auauugucuugucacagcaguacgccuuuaaagaguuacuggugugaugggacauugucc	chr603:155471..155531:+
chr94_3590	1300	0.94 ± 0.02		TRUE	2603	2414	0	189	yes	ame-miR-3783-3p_MIMAT0018561_Apis_mellifera_miR-3783-3p	ame-miR-3783-3p_MIMAT0018561_Apis_mellifera_miR-3783-3p		blast	uacuuucaauuguuugaugagg	ccaccaaacaagugagagugug	ccaccaaacaagugagagugugucaauauaggucuauacuuucaauuguuugaugagg	chr94:293654..293712:-
chr642_13773	1100	0.94 ± 0.02		TRUE	2241	2123	13	105	yes	ame-miR-6039-5p_MIMAT0023659_Apis_mellifera_miR-6039-5p	tur-miR-5729b-3p_MIMAT0023039_Tetranychus_urticae_miR-5729b-3p		blast	aaucgaacgcgugaguuuacgu	guagacgcacguguuggaccuu	aaucgaacgcgugaguuuacguguagcauugagcguuugagcgacguagacgcacguguuggaccuu	chr642:897210..897277:-
chr534_10485	1000	0.94 ± 0.02		TRUE	2127	1222	0	905	yes	ame-miR-33-5p_MIMAT0004429_Apis_mellifera_miR-33-5p	hsa-miR-33a-5p_MIMAT0000091_Homo_sapiens_miR-33a-5p		blast	gugcauuguaguugcauugca	caauacuucuacagugcaacu	gugcauuguaguugcauugcauguaauauaacuaugcaauacuucuacagugcaacu	chr534:4833380..4833437:-
chr521_9655	1000	0.94 ± 0.02		TRUE	2018	1741	0	277	yes	ame-miR-3719-3p_MIMAT0018531_Apis_mellifera_miR-3719-3p	ame-miR-3719-3p_MIMAT0018531_Apis_mellifera_miR-3719-3p		blast	uacggauugcgugacuuuucg	gaaaugucgcgcaaacuguauu	gaaaugucgcgcaaacuguauugaaacgacuauuaggauacggauugcgugacuuuucg	chr521:2801658..2801717:+
chr608_13294	870	0.94 ± 0.02		TRUE	1705	1656	0	49	yes	ame-miR-750-3p_MIMAT0018615_Apis_mellifera_miR-750-3p	sme-miR-750-3p_MIMAT0004017_Schmidtea_mediterranea_miR-750-3p		blast	ccagaucuaacucuuccagcuca	aguuggaagugaggaucuagg	aguuggaagugaggaucuaggcagugagcagcagcgcucugauaacuugccagaucuaacucuuccagcuca	chr608:1103834..1103906:-
chr608_13261	690	0.94 ± 0.02		TRUE	1359	1303	0	56	yes	ame-miR-137-3p_MIMAT0004421_Apis_mellifera_miR-137-3p	mmu-miR-137-3p_MIMAT0000149_Mus_musculus_miR-137-3p		blast	uuauugcuugagaauacacgua	acgcguauucuuggggaauuaac	acgcguauucuuggggaauuaacacacauuugcgcuguuauugcuugagaauacacgua	chr608:471762..471821:+
chr538_10830	560	0.94 ± 0.02		STAR	1110	794	0	316	yes	ame-miR-6001-5p_MIMAT0023541_Apis_mellifera_miR-6001-5p	mmu-miR-692_MIMAT0003471_Mus_musculus_miR-692		blast	uucucuuugguuguuaccacu	guagguaacgacugaugggaacau	guagguaacgacugaugggaacauccuuggguuuugguuaauguucucuuugguuguuaccacu	chr538:4294320..4294384:-
chr179_5199	410	0.94 ± 0.02		STAR	810	753	0	57	yes	ame-miR-3715-5p_MIMAT0018597_Apis_mellifera_miR-3715-5p	cel-miR-60-3p_MIMAT0000032_Caenorhabditis_elegans_miR-60-3p		blast	uauuaugcuccguuuaucguug	ucgguaagcagaguauaagaccuuu	ucgguaagcagaguauaagaccuuugagaugcgaaauuuaaaguauuaugcuccguuuaucguug	chr179:285316..285381:+
chr5_94	380	0.94 ± 0.02		TRUE	747	714	0	33	yes	ame-miR-92b-3p_MIMAT0010117_Apis_mellifera_miR-92b-3p	hsa-miR-25-3p_MIMAT0000081_Homo_sapiens_miR-25-3p		blast	aauugcacccgucccggccuga	aggucaggacuaaugcaaauaug	aggucaggacuaaugcaaauauguaguauugacaucaaauugcacccgucccggccuga	chr5:1511952..1512011:-
chr37_1942	320	0.94 ± 0.02		STAR	624	517	0	107	yes	ame-miR-92a-3p_MIMAT0004435_Apis_mellifera_miR-92a-3p	asu-miR-92-5p_MIMAT0021485_Ascaris_suum_miR-92-5p		blast	aggccgagauuugugacaauguu	uauugcacuugucccggccuau	aggccgagauuugugacaauguuuuauaauauaauucucaauauugcacuugucccggccuau	chr37:3276372..3276435:+
chr37_1943	290	0.94 ± 0.02		STAR	561	557	0	4	yes	ame-miR-92c-5p_MIMAT0023668_Apis_mellifera_miR-92c-5p	hsa-miR-25-3p_MIMAT0000081_Homo_sapiens_miR-25-3p		blast	aauugcacucgucccggccugc	agguugggaugugggcauuauuug	agguugggaugugggcauuauuuguugaagguuagaucaaauugcacucgucccggccugc	chr37:3276558..3276619:+
chr504_8482	250	0.94 ± 0.02		TRUE	498	493	0	5	yes	ame-miR-193-3p_MIMAT0018508_Apis_mellifera_miR-193-3p	mmu-miR-193a-3p_MIMAT0000223_Mus_musculus_miR-193a-3p		blast	uacuggccugcuaagucccaag	ugggccuuagugguccuguggu	ugggccuuagugguccugugguggcuguguaugaauccuacuggccugcuaagucccaag	chr504:3910221..3910281:-
chr613_13356	230	0.94 ± 0.02		TRUE	451	449	0	2	yes	ame-miR-6012-3p_MIMAT0023670_Apis_mellifera_miR-6012-3p	tca-miR-6012-3p_MIMAT0023566_Tribolium_castaneum_miR-6012-3p		blast	uucggcgaugagaucagccugu	aggcugauauugucgggcggggu	aggcugauauugucgggcgggguguggaacaaguagucauuucggcgaugagaucagccugu	chr613:93082..93144:-
chr553_11518	200	0.94 ± 0.02		TRUE	401	393	0	8	yes	ame-miR-965-3p_MIMAT0022969_Apis_mellifera_miR-965-3p	dme-miR-965-3p_MIMAT0005480_Drosophila_melanogaster_miR-965-3p		blast	uaagcguauagcuuuuucccuu	gggaaaagguuauagcgauuaug	gggaaaagguuauagcgauuaugagaaauugagccauaagcguauagcuuuuucccuu	chr553:518781..518839:-
chr678_14501	78	0.94 ± 0.02		TRUE	146	59	0	87	yes	ame-miR-219-5p_MIMAT0001478_Apis_mellifera_miR-219-5p	hsa-miR-219a-5p_MIMAT0000276_Homo_sapiens_miR-219a-5p		blast	ugauuguccaaacgcaauucuug	agaauuguguggggacaucagc	ugauuguccaaacgcaauucuuguauaaacaauaugaaaucaagaauuguguggggacaucagc	chr678:227872..227936:+
chr15_612	10	0.94 ± 0.02		STAR	12	8	0	4	yes	ame-miR-9882-5p_MIMAT0037286_Apis_mellifera_miR-9882-5p	mdo-miR-12374-3p_MIMAT0050314_Monodelphis_domestica_miR-12374-3p		blast	caaugacugguuuucauggugcuu	agcgaugagacuagaucuuggc	agcgaugagacuagaucuuggcuuccauucaacgucaaugacugguuuucauggugcuu	chr15:1223354..1223413:-
chr518_9556	5.6	0.94 ± 0.02		TRUE	91578	91186	13	379	yes	ame-miR-275-3p_MIMAT0004424_Apis_mellifera_miR-275-3p	dme-miR-275-3p_MIMAT0000333_Drosophila_melanogaster_miR-275-3p		blast	ucagguaccugaaguagcgcg	cgcguuacucggguacuucaggcu	cgcguuacucggguacuucaggcugugccaauuucgagucagucagguaccugaaguagcgcg	chr518:590399..590462:-
chr51_2281	5.5	0.94 ± 0.02		TRUE	78195	78186	1	8	yes	ame-miR-2-3p_MIMAT0001485_Apis_mellifera_miR-2-3p	cel-miR-2-3p_MIMAT0000004_Caenorhabditis_elegans_miR-2-3p		blast	uaucacagccagcuuugauga	ucacaaagugguugugauaug	ucacaaagugguugugauaugcugaugcaagcguucauaucacagccagcuuugauga	chr51:949683..949741:+
chr86_3281	5.4	0.94 ± 0.02		TRUE	33	33	0	0	yes	ame-miR-6065-3p_MIMAT0023690_Apis_mellifera_miR-6065-3p	ppc-miR-2242_MIMAT0011707_Pristionchus_pacificus_miR-2242		blast	cuggaaugcgauccccccggua	gcggggggaaccgcauuccagag	gcggggggaaccgcauuccagagugggcggcauccuggaaugcgauccccccggua	chr86:1191659..1191715:+
chr37_2005	5.3	0.94 ± 0.02		TRUE	4040	3460	34	546	yes	ame-miR-929-5p_MIMAT0004441_Apis_mellifera_miR-929-5p	dme-miR-929-5p_MIMAT0020892_Drosophila_melanogaster_miR-929-5p		blast	aaauugacucuaguagggag	cuuccuaauagagucaggcug	aaauugacucuaguagggagucccugcauucaauauggcgacuuccuaauagagucaggcug	chr37:1989988..1990050:-
chr509_8771	5.3	0.94 ± 0.02		TRUE	53209	53176	0	33	yes	ame-miR-263a-5p_MIMAT0001479_Apis_mellifera_miR-263a-5p	mmu-miR-183-5p_MIMAT0000212_Mus_musculus_miR-183-5p		blast	aauggcacuggaagaauucacg	cguggagcucccgugucauac	aauggcacuggaagaauucacgggggauuuaagaaacgggcccguggagcucccgugucauac	chr509:2691573..2691636:-
chr538_10816	5.3	0.94 ± 0.02		TRUE	242722	242559	7	156	yes	ame-miR-184-3p_MIMAT0001476_Apis_mellifera_miR-184-3p	mmu-miR-184-3p_MIMAT0000213_Mus_musculus_miR-184-3p		blast	uggacggagaacugauaagg	ccuuaucauucuccuguccggu	ccuuaucauucuccuguccgguguagaauuguuagacgacuggacggagaacugauaagg	chr538:3363746..3363806:-
chr51_2283	5.2	0.94 ± 0.02		TRUE	79223	78157	0	1066	yes	ame-miR-2-3p_MIMAT0001485_Apis_mellifera_miR-2-3p	cel-miR-2-3p_MIMAT0000004_Caenorhabditis_elegans_miR-2-3p		blast	uaucacagccagcuuugauga	cuaucagagugguugugaugug	cuaucagagugguugugauguggugacuuggacucguaucacagccagcuuugauga	chr51:950953..951010:+
chr504_8480	5.1	0.94 ± 0.02		TRUE	380	303	0	77	yes	ame-miR-2788-3p_MIMAT0018510_Apis_mellifera_miR-2788-3p	hsa-miR-365a-3p_MIMAT0000710_Homo_sapiens_miR-365a-3p		blast	caaugcccuucgaaauccca	ugggguuucuaugcggcaugugc	ugggguuucuaugcggcaugugccuugcuuuuacaaaugcaaugcccuucgaaauccca	chr504:3900627..3900686:-
chr171_5092	5.1	0.94 ± 0.02		TRUE	32777	30578	0	2199	yes	ame-miR-125-5p_MIMAT0001474_Apis_mellifera_miR-125-5p	cel-lin-4-5p_MIMAT0000002_Caenorhabditis_elegans_lin-4-5p		blast	ccccugagacccuaacuuguga	ucacaggcuagauucucugguau	ccccugagacccuaacuugugacgucgcgaccgauaucucacaggcuagauucucugguau	chr171:332538..332599:+
chr547_11320	4.9	0.90 ± 0.02		TRUE	58802	56759	0	2043	yes	ame-miR-279a-3p_MIMAT0004425_Apis_mellifera_miR-279a-3p	cel-miR-44-3p_MIMAT0000015_Caenorhabditis_elegans_miR-44-3p		blast	ugacuagauccacacucauu	aaugagugaaggucuagugcaca	aaugagugaaggucuagugcacaggagaucaaauugugacuagauccacacucauu	chr547:612338..612394:-
chr51_2275	4.6	0.90 ± 0.02		TRUE	84263	83880	0	383	yes	ame-miR-2-3p_MIMAT0001485_Apis_mellifera_miR-2-3p	cel-miR-2-3p_MIMAT0000004_Caenorhabditis_elegans_miR-2-3p		blast	uaucacagccagcuuugauga	ccaucaaaguugguuuguuaua	ccaucaaaguugguuuguuauagaguuggacuaucacagccagcuuugauga	chr51:948655..948707:+
chr507_8599	4.6	0.90 ± 0.02		TRUE	107	88	0	19	yes	ame-miR-980-3p_MIMAT0018614_Apis_mellifera_miR-980-3p	hsa-miR-22-3p_MIMAT0000077_Homo_sapiens_miR-22-3p		blast	aagcugccuuuugaagggcaa	cggcucgucaucgggcacuuugc	cggcucgucaucgggcacuuugcugcuuuacaaacgcaagcugccuuuugaagggcaa	chr507:412739..412797:+
chr5_89	4.5	0.90 ± 0.02		TRUE	357789	355967	0	1822	yes	ame-miR-7-5p_MIMAT0001489_Apis_mellifera_miR-7-5p	dme-miR-7-5p_MIMAT0000112_Drosophila_melanogaster_miR-7-5p		blast	uggaagacuagugauuuuguuguu	caaagaaucacuaaucauccua	uggaagacuagugauuuuguuguucuacuuucgauauaacaaagaaucacuaaucauccua	chr5:1419787..1419848:-

## Sheet: M3
Survey of miRDeep2 performance for score cut-offs -10 to 10
	novel miRNAs			known miRBase miRNAs
miRDeep2 score	predicted by miRDeep2	estimated false positives	estimated true positives	in species	in data	detected by miRDeep2	estimated signal-to-noise	excision gearing
10	173	11 ± 3	162 ± 3 (94 ± 2%)	262	92	74 (80%)	21.9	2
9	177	11 ± 3	166 ± 3 (94 ± 2%)	262	92	74 (80%)	22	2
8	181	11 ± 4	170 ± 4 (94 ± 2%)	262	92	74 (80%)	22.1	2
7	185	12 ± 4	173 ± 4 (94 ± 2%)	262	92	74 (80%)	22	2
6	189	12 ± 4	177 ± 4 (94 ± 2%)	262	92	74 (80%)	21.6	2
5	251	17 ± 4	234 ± 4 (93 ± 2%)	262	92	82 (89%)	19.3	2
4	273	29 ± 5	244 ± 5 (89 ± 2%)	262	92	85 (92%)	12.3	2
3	291	53 ± 8	238 ± 8 (82 ± 3%)	262	92	85 (92%)	7	2
2	314	71 ± 8	243 ± 8 (77 ± 3%)	262	92	85 (92%)	5.6	2
1	342	89 ± 10	253 ± 10 (74 ± 3%)	262	92	86 (93%)	4.8	2
0	386	119 ± 11	267 ± 11 (69 ± 3%)	262	92	87 (95%)	4	2
-1	408	161 ± 12	247 ± 12 (60 ± 3%)	262	92	87 (95%)	3.1	2
-2	437	205 ± 14	232 ± 14 (53 ± 3%)	262	92	87 (95%)	2.6	2
-3	471	237 ± 14	234 ± 14 (50 ± 3%)	262	92	87 (95%)	2.4	2
-4	494	267 ± 14	227 ± 14 (46 ± 3%)	262	92	87 (95%)	2.2	2
-5	523	301 ± 15	222 ± 15 (42 ± 3%)	262	92	87 (95%)	2	2
-6	547	328 ± 15	219 ± 15 (40 ± 3%)	262	92	87 (95%)	2	2
-7	567	350 ± 15	217 ± 15 (38 ± 3%)	262	92	87 (95%)	1.9	2
-8	589	369 ± 16	220 ± 16 (37 ± 3%)	262	92	87 (95%)	1.8	2
-9	607	385 ± 16	222 ± 16 (37 ± 3%)	262	92	87 (95%)	1.8	2
-10	627	398 ± 16	229 ± 16 (36 ± 3%)	262	92	87 (95%)	1.8	2
novel miRNAs predicted by miRDeep2
provisional id	miRDeep2 score	estimated probability that the miRNA candidate is a true positive	rfam alert	total read count	mature read count	loop read count	star read count	significant randfold p-value	miRBase miRNA	example miRBase miRNA with the same seed	UCSC browser	NCBI blastn	consensus mature sequence	consensus star sequence	consensus precursor sequence	precursor coordinate
chr51_2365	73000	0.94 ± 0.02		144301	139009	0	5292	yes		cel-miR-2-3p_MIMAT0000004_Caenorhabditis_elegans_miR-2-3p		blast	uaucacagccauuuuguugacu	acaucaaauugguuguggaaug	acaucaaauugguuguggaauguuucgagucauaucacagccauuuuguugacu	chr51:949038..949092:+
chr16_817	12000	0.94 ± 0.02		24626	15597	0	9029	yes		ame-miR-6058-5p_MIMAT0023682_Apis_mellifera_miR-6058-5p		blast	gugacaauuacagcggaccagu	cugguccguuguaauugucacu	gugacaauuacagcggaccaguguaguaauugggccugguccguuguaauugucacu	chr16:496072..496129:+
chr629_13817	12000	0.94 ± 0.02		23643	20405	0	3238	yes		hsa-miR-3151-5p_MIMAT0015024_Homo_sapiens_miR-3151-5p		blast	uguggggcggcguccgggucacu	ugacccaucgccgccccucggg	uguggggcggcguccgggucacugcauauuuugcaugugugacccaucgccgccccucggg	chr629:846170..846231:-
chr18_912	4500	0.94 ± 0.02		9004	8780	0	224	yes		bmo-miR-3414-5p_MIMAT0015620_Bombyx_mori_miR-3414-5p		blast	uccuuaaguuuuucgaguuggg	cccaacucgaaaaacuuaaagaa	uccuuaaguuuuucgaguugggugaaaaauauugcacccaacucgaaaaacuuaaagaa	chr18:872983..873042:+
chr37_2073	3600	0.94 ± 0.02		7182	7129	0	53	yes		cel-miR-251_MIMAT0000307_Caenorhabditis_elegans_miR-251		blast	uuaaguaguagugccguagauga	accucggcacgauuacuucuca	uuaaguaguagugccguagaugaugauuuagaaauucaccucggcacgauuacuucuca	chr37:1940376..1940435:-
chr152_4803	3300	0.94 ± 0.02		6560	4851	0	1709	yes		aqu-miR-2019-5p_MIMAT0009696_Amphimedon_queenslandica_miR-2019-5p		blast	uaagugauugcggauuuuguca	acaaaauccgcaaucacuuagu	uaagugauugcggauuuugucauuagguaauauugacaaaauccgcaaucacuuagu	chr152:638315..638372:-
chr723_15565	3300	0.94 ± 0.02		6560	4851	0	1709	yes		aqu-miR-2019-5p_MIMAT0009696_Amphimedon_queenslandica_miR-2019-5p		blast	uaagugauugcggauuuuguca	acaaaauccgcaaucacuuagu	uaagugauugcggauuuugucauuagguaauauugacaaaauccgcaaucacuuagu	chr723:31619..31676:-
chr635_13890	3300	0.94 ± 0.02		6483	4774	0	1709	yes		gra-miR8675a_MIMAT0034046_Gossypium_raimondii_miR8675a		blast	uaggugauugcggauuuuguga	acaaaauccgcaaucacuuagu	uaggugauugcggauuuugugauuaggugguauugacaaaauccgcaaucacuuagu	chr635:86735..86792:+
chr521_10024	2500	0.94 ± 0.02		4959	4851	0	108	yes		aqu-miR-2019-5p_MIMAT0009696_Amphimedon_queenslandica_miR-2019-5p		blast	uaagugauugcggauuuuguca	caaauucgggaaucacuuaguu	uaagugauugcggauuuugucauuagaugguauugacaaauucgggaaucacuuaguu	chr521:2970021..2970079:-
chr46_2289	2400	0.94 ± 0.02		4871	4851	0	20	yes		aqu-miR-2019-5p_MIMAT0009696_Amphimedon_queenslandica_miR-2019-5p		blast	uaagugauugcggauuuuguca	caagacccgcaaucacuuaguu	uaagugauugcggauuuugucauuaccaccuaaugacaagacccgcaaucacuuaguu	chr46:3114038..3114096:+
chr62_2867	2400	0.94 ± 0.02		4865	4851	0	14	yes		aqu-miR-2019-5p_MIMAT0009696_Amphimedon_queenslandica_miR-2019-5p		blast	uaagugauugcggauuuuguca	acaaaauccguaaucgcuuagu	uaagugauugcggauuuugucauuagguaguauugacaaaauccguaaucgcuuagu	chr62:708846..708903:+
chr179_5452	2400	0.94 ± 0.02		4860	4851	0	9	yes		aqu-miR-2019-5p_MIMAT0009696_Amphimedon_queenslandica_miR-2019-5p		blast	uaagugauugcggauuuuguca	auaaaauucgcaaucacuuagu	uaagugauugcggauuuugucauuaggugguauugauaaaauucgcaaucacuuagu	chr179:34503..34560:-
chr662_14617	2400	0.94 ± 0.02		4858	4851	0	7	yes		aqu-miR-2019-5p_MIMAT0009696_Amphimedon_queenslandica_miR-2019-5p		blast	uaagugauugcggauuuuguca	acagaauccgcaaucauuuagu	uaagugauugcggauuuugucauuagcugguauugacagaauccgcaaucauuuagu	chr662:18046..18103:+
chr69_3110	2400	0.94 ± 0.02		4858	4851	0	7	yes		aqu-miR-2019-5p_MIMAT0009696_Amphimedon_queenslandica_miR-2019-5p		blast	uaagugauugcggauuuuguca	acagaacccgcaaucacuuagu	uaagugauugcggauuuugucauuaggugguaaugacagaacccgcaaucacuuagu	chr69:1080070..1080127:-
chr502_8646	2400	0.94 ± 0.02		4857	4851	0	6	yes		aqu-miR-2019-5p_MIMAT0009696_Amphimedon_queenslandica_miR-2019-5p		blast	uaagugauugcggauuuuguca	acaauacccgcaaucauuuagu	uaagugauugcggauuuugucauuaggugguacugacaauacccgcaaucauuuagu	chr502:1250988..1251045:-
chr510_9157	2400	0.94 ± 0.02		4856	4851	0	5	yes		aqu-miR-2019-5p_MIMAT0009696_Amphimedon_queenslandica_miR-2019-5p		blast	uaagugauugcggauuuuguca	acacaauccgcgaucacuuagu	uaagugauugcggauuuugucauuaggugguauugacacaauccgcgaucacuuagu	chr510:2087599..2087656:+
chr14_355	2100	0.94 ± 0.02		4293	4286	0	7	yes		gra-miR8675a_MIMAT0034046_Gossypium_raimondii_miR8675a		blast	uaggugauugcggauuuuguca	ccagaauccgcaaucacuuaau	uaggugauugcggauuuugucauuagauggcaaugccagaauccgcaaucacuuaau	chr14:1705680..1705737:+
chr553_11870	2100	0.94 ± 0.02		4286	4238	0	48	yes		aqu-miR-2019-5p_MIMAT0009696_Amphimedon_queenslandica_miR-2019-5p		blast	uaagugauugcggauuuuguca	ucaaaauccgcgaucacuuagu	uaagugauugcggauuuugucauuaagugguauugucaaaauccgcgaucacuuagu	chr553:984405..984462:-
chr643_14179	2000	0.94 ± 0.02		3962	3959	0	3	no		gra-miR8737_MIMAT0034149_Gossypium_raimondii_miR8737		blast	guguaucuacaucugacaauc	ucuguuggaaggguagagucgu	guguaucuacaucugacaaucaucuguuggaaggguagagucgu	chr643:171455..171499:-
chr554_12024	1800	0.94 ± 0.02		3528	3151	0	377	yes		aqu-miR-2019-5p_MIMAT0009696_Amphimedon_queenslandica_miR-2019-5p		blast	uaagugauugcggauuuuguca	acaaaauccgcaaucgcuuagu	uaagugauugcggauuuugucaauaccgccuaauaacaaaauccgcaaucgcuuagu	chr554:368821..368878:-
chr807_16654	1700	0.94 ± 0.02		3498	3490	0	8	yes		ame-miR-927a-5p_MIMAT0004438_Apis_mellifera_miR-927a-5p		blast	uuuuagaauuuguacguucugu	agagcguaccgauucuuuaaua	uuuuagaauuuguacguucuguugucacaaacgaucucacagagcguaccgauucuuuaaua	chr807:23496..23558:+
chr682_14893	1600	0.94 ± 0.02		3326	3219	0	107	yes				blast	ugacccaucgccgccccucggg	cguggggcggcucugggucacu	cguggggcggcucugggucacuaccuauuuugugaaauacacgugugacccaucgccgccccucggg	chr682:180225..180292:+
chr59_2787	1600	0.94 ± 0.02		3198	3152	0	46	yes		aqu-miR-2019-5p_MIMAT0009696_Amphimedon_queenslandica_miR-2019-5p		blast	uaagugauugcggauuuuguca	ccaaaaucugcaaucacuuagu	uaagugauugcggauuuugucaauacuaccuaaugccaaaaucugcaaucacuuagu	chr59:1737015..1737072:+
chr681_14871	1600	0.94 ± 0.02		3171	3151	0	20	yes		aqu-miR-2019-5p_MIMAT0009696_Amphimedon_queenslandica_miR-2019-5p		blast	uaagugauugcggauuuuguca	caagacccgcaaucacuuaguu	uaagugauugcggauuuugucaauaccaccuaaugacaagacccgcaaucacuuaguu	chr681:433189..433247:+
chr538_11104	1600	0.94 ± 0.02		3158	3150	0	8	yes		aqu-miR-2019-5p_MIMAT0009696_Amphimedon_queenslandica_miR-2019-5p		blast	uaagugauugcggauuuuguca	acaaaauccgcaaucguuuaga	uaagugauugcggauuuugucaauaacaccugaugacaaaauccgcaaucguuuaga	chr538:1362935..1362992:-
chr151_4745	1300	0.94 ± 0.02		2558	2541	0	17	yes		aqu-miR-2019-5p_MIMAT0009696_Amphimedon_queenslandica_miR-2019-5p		blast	uaagugauugcggauuuuguca	acaaaguccgcgaucacuuaau	uaagugauugcggauuuugucaauaccgcuuaaugacaaaguccgcgaucacuuaau	chr151:625192..625249:+
chr43_2195	1100	0.94 ± 0.02		2205	2157	0	48	yes		oni-miR-10695_MIMAT0043196_Oreochromis_niloticus_miR-10695		blast	uaugugauugcggauuuuguca	acaaaauccgcaaucacauagu	uaugugauugcggauuuugucaauaccaucuaaugacaaaauccgcaaucacauagu	chr43:668993..669050:-
chr37_2075	1000	0.94 ± 0.02		2078	2072	0	6	yes		dme-miR-274-5p_MIMAT0000332_Drosophila_melanogaster_miR-274-5p		blast	cuugugaccguaacaacgggcg	cucguugucauguucgcaaauu	cuugugaccguaacaacgggcgggaaaagaacacacucguugucauguucgcaaauu	chr37:1940753..1940810:-
chr507_8981	1000	0.94 ± 0.02		2068	1695	0	373	yes		ath-miR866-3p_MIMAT0004316_Arabidopsis_thaliana_miR866-3p		blast	acaaaauccgcaaucacuuagu	uaugugauugcggaucuugucau	uaugugauugcggaucuugucauuagcugguaucgacaaaauccgcaaucacuuagu	chr507:1316444..1316501:-
chr37_1958	1000	0.94 ± 0.02		2012	1631	0	381	yes		ath-miR866-3p_MIMAT0004316_Arabidopsis_thaliana_miR866-3p		blast	acaaaauccgcaaucacuuagu	uaugugauugcggauuuuuucau	uaugugauugcggauuuuuucauuaccaucuaaugacaaaauccgcaaucacuuagu	chr37:159969..160026:+
chr638_13946	1000	0.94 ± 0.02		1967	1695	0	272	yes		ath-miR866-3p_MIMAT0004316_Arabidopsis_thaliana_miR866-3p		blast	acaaaauccgcaaucacuuagu	cuaaaugauugcggacuuuguc	cuaaaugauugcggacuuugucaauaccaucuaacgacaaaauccgcaaucacuuagu	chr638:1317362..1317420:+
chr509_9055	960	0.94 ± 0.02		1889	1709	0	180	yes		ath-miR866-3p_MIMAT0004316_Arabidopsis_thaliana_miR866-3p		blast	acaaaauccgcaaucacuuagu	uaggugauugcggauauuguca	uaggugauugcggauauugucauuagaugguauugacaaaauccgcaaucacuuagu	chr509:577846..577903:-
chr785_16438	950	0.94 ± 0.02		1866	1709	0	157	yes		ath-miR866-3p_MIMAT0004316_Arabidopsis_thaliana_miR866-3p		blast	acaaaauccgcaaucacuuagu	uaagugauugcagauuuuguca	uaagugauugcagauuuugucauuaagugguaaugacaaaauccgcaaucacuuagu	chr785:103324..103381:+
chr538_11016	950	0.94 ± 0.02		1856	1631	0	225	yes		ath-miR866-3p_MIMAT0004316_Arabidopsis_thaliana_miR866-3p		blast	acaaaauccgcaaucacuuagu	cuaaacgauugcggauuuuguc	cuaaacgauugcggauuuugucaucagguguuauugacaaaauccgcaaucacuuagu	chr538:1362936..1362994:+
chr2_23	950	0.94 ± 0.02		1854	1845	0	9	yes		osa-miR810b.2_MIMAT0005978_Oryza_sativa_miR810b.2		blast	gagugauugcggauuuugucau	auaaaauccgcaaucacucggu	gagugauugcggauuuugucauuaccacuuaaugauaaaauccgcaaucacucggu	chr2:253297..253353:-
chr664_14729	940	0.94 ± 0.02		1851	1709	0	142	yes		ath-miR866-3p_MIMAT0004316_Arabidopsis_thaliana_miR866-3p		blast	acaaaauccgcaaucacuuagu	uaggugauugcggauuguguca	uaggugauugcggauugugucaauaccacuuaaugacaaaauccgcaaucacuuagu	chr664:35091..35148:-
chr152_4806	940	0.94 ± 0.02		1843	1709	0	134	yes		ath-miR866-3p_MIMAT0004316_Arabidopsis_thaliana_miR866-3p		blast	acaaaauccgcaaucacuuagu	uaagugauugcggauuuuauca	uaagugauugcggauuuuaucauuagguaauauugacaaaauccgcaaucacuuagu	chr152:638481..638538:-
chr92_3661	930	0.94 ± 0.02		1817	1709	0	108	yes		ath-miR866-3p_MIMAT0004316_Arabidopsis_thaliana_miR866-3p		blast	acaaaauccgcaaucacuuagu	uaagugauugcggcuuuuguc	uaagugauugcggcuuuugucaauaccaccuaaugacaaaauccgcaaucacuuagu	chr92:989558..989615:-
chr165_5166	920	0.94 ± 0.02		1811	1709	0	102	yes		ath-miR866-3p_MIMAT0004316_Arabidopsis_thaliana_miR866-3p		blast	acaaaauccgcaaucacuuagu	uaagugauuacggauuuuguca	uaagugauuacggauuuugucauuaggugguauugacaaaauccgcaaucacuuagu	chr165:404839..404896:+
chr553_11788	910	0.94 ± 0.02		1789	1709	0	80	yes		ath-miR866-3p_MIMAT0004316_Arabidopsis_thaliana_miR866-3p		blast	acaaaauccgcaaucacuuagu	ugagcgauugcggauuuuguca	ugagcgauugcggauuuugucauuagaugguauugacaaaauccgcaaucacuuagu	chr553:1383422..1383479:+
chr507_8938	900	0.94 ± 0.02		1772	1709	0	63	yes		ath-miR866-3p_MIMAT0004316_Arabidopsis_thaliana_miR866-3p		blast	acaaaauccgcaaucacuuagu	uaagugauugcggguuguguca	uaagugauugcggguugugucaauaccaucuaaugacaaaauccgcaaucacuuagu	chr507:1019973..1020030:+
chr682_14929	900	0.94 ± 0.02		1766	1709	0	57	yes		ath-miR866-3p_MIMAT0004316_Arabidopsis_thaliana_miR866-3p		blast	acaaaauccgcaaucacuuagu	aagugauuggaaauuuugucau	aagugauuggaaauuuugucauuaggugguauugacaaaauccgcaaucacuuagu	chr682:446594..446650:-
chr509_9073	900	0.94 ± 0.02		1765	1709	0	56	yes		ath-miR866-3p_MIMAT0004316_Arabidopsis_thaliana_miR866-3p		blast	acaaaauccgcaaucacuuagu	cuagugauugcggauuuuguca	cuagugauugcggauuuugucaauaccaccuaaugacaaaauccgcaaucacuuagu	chr509:1269277..1269334:-
chr32_1548	890	0.94 ± 0.02		1743	1709	0	34	yes		ath-miR866-3p_MIMAT0004316_Arabidopsis_thaliana_miR866-3p		blast	acaaaauccgcaaucacuuagu	aagugacugcggacuuugucau	aagugacugcggacuuugucauuagguaguauugacaaaauccgcaaucacuuagu	chr32:1408589..1408645:+
chr211_5939	880	0.94 ± 0.02		1734	1730	0	4	yes		ath-miR866-3p_MIMAT0004316_Arabidopsis_thaliana_miR866-3p		blast	acaaaauccgcaaucacuuagu	uaagugacugcggacuuuguca	uaagugacugcggacuuugucaauaccaccuaaugacaaaauccgcaaucacuuagu	chr211:232716..232773:-
chr25_1280	880	0.94 ± 0.02		1732	1730	0	2	yes		ath-miR866-3p_MIMAT0004316_Arabidopsis_thaliana_miR866-3p		blast	acaaaauccgcaaucacuuagu	uaauugaucgcggauuauguca	uaauugaucgcggauuaugucauuaggugguauugacaaaauccgcaaucacuuagu	chr25:3591623..3591680:+
chr507_8936	880	0.94 ± 0.02		1732	1709	0	23	yes		ath-miR866-3p_MIMAT0004316_Arabidopsis_thaliana_miR866-3p		blast	acaaaauccgcaaucacuuagu	uaagugauugcgggguuugucaa	uaagugauugcgggguuugucaauaucaccuaaugacaaaauccgcaaucacuuagu	chr507:1019743..1019800:+
chr721_15532	880	0.94 ± 0.02		1732	1709	0	23	yes		ath-miR866-3p_MIMAT0004316_Arabidopsis_thaliana_miR866-3p		blast	acaaaauccgcaaucacuuagu	uaagugauugcgggguuugucaa	uaagugauugcgggguuugucaauaccaccuaaugacaaaauccgcaaucacuuagu	chr721:11906..11963:+
chr681_14887	880	0.94 ± 0.02		1731	1709	0	22	yes		ath-miR866-3p_MIMAT0004316_Arabidopsis_thaliana_miR866-3p		blast	acaaaauccgcaaucacuuagu	aagugauugcgggucuugucau	aagugauugcgggucuugucauuaggugguauugacaaaauccgcaaucacuuagu	chr681:433187..433243:-
chr564_12507	880	0.94 ± 0.02		1730	1646	0	84	yes		ath-miR866-3p_MIMAT0004316_Arabidopsis_thaliana_miR866-3p		blast	acaaaauccgcaaucacuuagu	uaagugauugcggguuuuuuca	uaagugauugcggguuuuuucauuaaaugguauugacaaaauccgcaaucacuuagu	chr564:323928..323985:-
chr46_2347	880	0.94 ± 0.02		1723	1701	0	22	yes		ath-miR866-3p_MIMAT0004316_Arabidopsis_thaliana_miR866-3p		blast	acaaaauccgcaaucacuuagu	aagugauugcgggucuugucau	aagugauugcgggucuugucauuaggugguaaugacaaaauccgcaaucacuuagu	chr46:3114036..3114092:-
chr644_14218	880	0.94 ± 0.02		1723	1709	0	14	yes		ath-miR866-3p_MIMAT0004316_Arabidopsis_thaliana_miR866-3p		blast	acaaaauccgcaaucacuuagu	uaaguaauugcggauguuguca	uaaguaauugcggauguugucauuaggugguauugacaaaauccgcaaucacuuagu	chr644:311687..311744:+
chr510_9253	880	0.94 ± 0.02		1721	1709	0	12	yes		ath-miR866-3p_MIMAT0004316_Arabidopsis_thaliana_miR866-3p		blast	acaaaauccgcaaucacuuagu	uaagugaucgcggauuguguca	uaagugaucgcggauugugucaauaccaccuaaugacaaaauccgcaaucacuuagu	chr510:2087597..2087654:-
chr18_1063	880	0.94 ± 0.02		1721	1709	0	12	yes		ath-miR866-3p_MIMAT0004316_Arabidopsis_thaliana_miR866-3p		blast	acaaaauccgcaaucacuuagu	uaagugauuacggauugugucaa	uaagugauuacggauugugucaauaccaccuaaugacaaaauccgcaaucacuuagu	chr18:2303202..2303259:-
chr55_2579	880	0.94 ± 0.02		1719	1709	0	10	yes		ath-miR866-3p_MIMAT0004316_Arabidopsis_thaliana_miR866-3p		blast	acaaaauccgcaaucacuuagu	uaagugauuacagauuuugucaa	uaagugauuacagauuuugucaauaccaccuaaugacaaaauccgcaaucacuuagu	chr55:2166166..2166223:-
chr506_8887	880	0.94 ± 0.02		1718	1709	0	9	yes		ath-miR866-3p_MIMAT0004316_Arabidopsis_thaliana_miR866-3p		blast	acaaaauccgcaaucacuuagu	uaagugaucgcggauucuguca	uaagugaucgcggauucugucauuaaguaguauugacaaaauccgcaaucacuuagu	chr506:2178988..2179045:-
chr510_9237	880	0.94 ± 0.02		1718	1709	0	9	yes		ath-miR866-3p_MIMAT0004316_Arabidopsis_thaliana_miR866-3p		blast	acaaaauccgcaaucacuuagu	uaagugauuguagauuuuguca	uaagugauuguagauuuugucaauaccaccuaaugacaaaauccgcaaucacuuagu	chr510:1112494..1112551:-
chr177_5425	880	0.94 ± 0.02		1717	1709	0	8	yes		ath-miR866-3p_MIMAT0004316_Arabidopsis_thaliana_miR866-3p		blast	acaaaauccgcaaucacuuagu	acuaagugauagcggauuuugu	acuaagugauagcggauuuugucauuaggugguaaugacaaaauccgcaaucacuuagu	chr177:86467..86526:-
chr507_8958	880	0.94 ± 0.02		1717	1695	0	22	yes		ath-miR866-3p_MIMAT0004316_Arabidopsis_thaliana_miR866-3p		blast	acaaaauccgcaaucacuuagu	aagugauugcgggucuugucau	aagugauugcgggucuugucauuagguugcaucgacaaaauccgcaaucacuuagu	chr507:1508138..1508194:+
chr18_1067	870	0.94 ± 0.02		1714	1709	0	5	yes		ath-miR866-3p_MIMAT0004316_Arabidopsis_thaliana_miR866-3p		blast	acaaaauccgcaaucacuuagu	uaaguggucgcggauuuuguca	uaaguggucgcggauuuugucaauagcgucuaaugacaaaauccgcaaucacuuagu	chr18:2376286..2376343:-
chr69_3081	870	0.94 ± 0.02		1711	1709	0	2	yes		ath-miR866-3p_MIMAT0004316_Arabidopsis_thaliana_miR866-3p		blast	acaaaauccgcaaucacuuagu	uaaaugauugcaguuguuguca	uaaaugauugcaguuguugucaauaccaccuaaugacaaaauccgcaaucacuuagu	chr69:144958..145015:-
chr211_5922	870	0.94 ± 0.02		1706	1695	0	11	yes		ath-miR866-3p_MIMAT0004316_Arabidopsis_thaliana_miR866-3p		blast	acaaaauccgcaaucacuuagu	uaagugauugcggaccuuguca	uaagugauugcggaccuugucaauacuaucuaacgacaaaauccgcaaucacuuagu	chr211:217853..217910:+
chr69_3058	850	0.94 ± 0.02		1661	1646	0	15	yes		ath-miR866-3p_MIMAT0004316_Arabidopsis_thaliana_miR866-3p		blast	acaaaauccgcaaucacuuagu	uaagugauugcggguucuguca	uaagugauugcggguucugucauuaccaccuaaugacaaaauccgcaaucacuuagu	chr69:1080072..1080129:+
chr658_14510	840	0.94 ± 0.02		1649	1634	0	15	yes		ath-miR866-3p_MIMAT0004316_Arabidopsis_thaliana_miR866-3p		blast	acaaaauccgcaaucacuuagu	uaagugauugcggguucuguca	uaagugauugcggguucugucauuaggugguauucacaaaauccgcaaucacuuagu	chr658:702951..703008:+
chr640_13990	830	0.94 ± 0.02		1634	1553	0	81	yes		ath-miR866-3p_MIMAT0004316_Arabidopsis_thaliana_miR866-3p		blast	acaaaauccgcaaucacuuagu	caagugauugcggcuuuuguca	caagugauugcggcuuuugucaauaucaccuaauaacaaaauccgcaaucacuuagu	chr640:38130..38187:+
chr18_921	820	0.94 ± 0.02		1605	1598	0	7	yes		osa-miR810b.2_MIMAT0005978_Oryza_sativa_miR810b.2		blast	aagugauugcggauuuugucau	acaauauccgcgaucacuuagu	aagugauugcggauuuugucauuaggugguauugacaauauccgcgaucacuuagu	chr18:1383485..1383541:+
chr74_3153	820	0.94 ± 0.02		1601	1598	0	3	yes		osa-miR810b.2_MIMAT0005978_Oryza_sativa_miR810b.2		blast	aagugauugcggauuuugucau	acaaaauccgcaaucguuua	aagugauugcggauuuugucauuaggugguauugacaaaauccgcaaucguuua	chr74:1819933..1819987:+
chr664_14726	820	0.94 ± 0.02		1601	1551	0	50	yes		aqu-miR-2019-5p_MIMAT0009696_Amphimedon_queenslandica_miR-2019-5p		blast	uaagugauugcggauuuuguc	aaaguccgcaaucacuuaguugc	uaagugauugcggauuuugucgauaccaccuaaugauaaaguccgcaaucacuuaguugc	chr664:18560..18620:-
chr6_187	770	0.94 ± 0.02		1503	1102	0	401	yes		ath-miR866-3p_MIMAT0004316_Arabidopsis_thaliana_miR866-3p		blast	acaaaauccgcaaucacuuagu	uaugugauuguggauuuugucau	uaugugauuguggauuuugucauuaccaccuaaugacaaaauccgcaaucacuuagu	chr6:248823..248880:-
chr18_934	750	0.94 ± 0.02		1479	1478	0	1	no		ame-miR-3730-5p_MIMAT0018598_Apis_mellifera_miR-3730-5p		blast	acaacgagggugaagaucgcg	cgucucuauccucguuucuguau	acaacgagggugaagaucgcguguguuuguaauuucgcgucucuauccucguuucuguau	chr18:1608545..1608605:+
chr92_3576	680	0.94 ± 0.02		1325	1314	0	11	yes		ath-miR866-3p_MIMAT0004316_Arabidopsis_thaliana_miR866-3p		blast	acaaaauccgcaaucacuuagu	uaagugaucgcagauuuuguca	uaagugaucgcagauuuugucauuaccaccuaauggcaacuaauggcauuaggcauuaggugguaaugacaaaauccgcaaucacuuagu	chr92:1614771..1614861:+
chr581_12895	600	0.94 ± 0.02		1171	1114	0	57	yes		ath-miR866-3p_MIMAT0004316_Arabidopsis_thaliana_miR866-3p		blast	acaaaauccgcaaucacuuagu	agguuauugcggauuuugucau	agguuauugcggauuuugucauuagguuguauugacaaaauccgcaaucacuuagu	chr581:601076..601132:-
chr151_4741	540	0.94 ± 0.02		1061	377	0	684	yes		ath-miR866-3p_MIMAT0004316_Arabidopsis_thaliana_miR866-3p		blast	acaaaauccgcaaucgcuuagu	uaagugauugcggguuuuguca	uaagugauugcggguuuugucauuaggugguauuaacaaaauccgcaaucgcuuagu	chr151:386400..386457:+
chr525_10242	510	0.94 ± 0.02		995	991	0	4	yes		tca-miR-3850-3p_MIMAT0018755_Tribolium_castaneum_miR-3850-3p		blast	uucgagacuacacgcugauuuu	agucagcuuguggucuagggguac	agucagcuuguggucuagggguacgaaucaccaccguagauccgauauguggauacaaacggguauucgagacuacacgcugauuuu	chr525:1680419..1680506:-
chr109_3934	490	0.94 ± 0.02		962	832	0	130	yes		hsa-miR-4668-3p_MIMAT0019746_Homo_sapiens_miR-4668-3p		blast	caaaauccgcaaucacuuaguu	aaccaagugauugcagauuuug	aaccaagugauugcagauuuugucaauaccaacuaauagcaaaauccgcaaucacuuaguu	chr109:834093..834154:+
chr119_4188	490	0.94 ± 0.02		961	939	0	22	yes		bdi-miR9497_MIMAT0035506_Brachypodium_distachyon_miR9497		blast	uuucugaauugcuagacacacu	auguguuuugcauucaguaa	auguguuuugcauucaguaauagaaaauuaucuuucugaauugcuagacacacu	chr119:446425..446479:-
chr10_303	480	0.94 ± 0.02		933	866	0	67	yes		aqu-miR-2019-5p_MIMAT0009696_Amphimedon_queenslandica_miR-2019-5p		blast	uaagugaucgcggauguuguca	acaaaauccgcaaucacuuauu	uaagugaucgcggauguugucauuaggugguauugacaaaauccgcaaucacuuauu	chr10:72101..72158:-
chr39_2141	470	0.94 ± 0.02		933	931	0	2	yes		cel-miR-49-3p_MIMAT0000020_Caenorhabditis_elegans_miR-49-3p		blast	uagcaccacauuauucagcuugu	agcugaaucugcaggggccacg	agcugaaucugcaggggccacguuacacuaaauuuucguagcaccacauuauucagcuugu	chr39:412405..412466:+
chr779_16393	470	0.94 ± 0.02		916	629	0	287	yes		mdo-miR-7313-5p_MIMAT0028626_Monodelphis_domestica_miR-7313-5p		blast	aaaauccgcaaucacuuaguug	cuaaaugauugcggacuuuguc	cuaaaugauugcggacuuugucgauaccaucaaaugagaaaauccgcaaucacuuaguug	chr779:168756..168816:-
chr211_5934	420	0.94 ± 0.02		823	816	0	7	yes		aqu-miR-2019-5p_MIMAT0009696_Amphimedon_queenslandica_miR-2019-5p		blast	uaagugauugcggguuuugucg	acagaacccgcaaucacuuagu	uaagugauugcggguuuugucguuaccaccuaaugacagaacccgcaaucacuuagu	chr211:214175..214232:-
chr37_2002	410	0.94 ± 0.02		798	729	0	69	yes		mdo-miR-7313-5p_MIMAT0028626_Monodelphis_domestica_miR-7313-5p		blast	aaaauccgcaaucacuuaguug	cuaagugacugcgaauuuuguc	cuaagugacugcgaauuuugucauuaggugguaaugauaaaauccgcaaucacuuaguug	chr37:2958477..2958537:+
chr211_5942	310	0.94 ± 0.02		613	609	0	4	yes		aqu-miR-2019-5p_MIMAT0009696_Amphimedon_queenslandica_miR-2019-5p		blast	uaagugauugcggguuuuguca	acaggauccguaaucacuuagu	uaagugauugcggguuuugucaauacuacuuaaugacaggauccguaaucacuuagu	chr211:238550..238607:-
chr704_15450	280	0.94 ± 0.02		557	454	0	103	yes		aqu-miR-2019-5p_MIMAT0009696_Amphimedon_queenslandica_miR-2019-5p		blast	uaagugauugcggguuuuguca	acaaaacccgcaaucacuuagu	uaagugauugcggguuuugucaauaccaccuaaugacaaaacccgcaaucacuuagu	chr704:34537..34594:+
chr510_9195	270	0.94 ± 0.02		548	543	0	5	no		cin-miR-4153-3p_MIMAT0016757_Ciona_intestinalis_miR-4153-3p		blast	cucgcguucgucguucgaucgu	agucgaacgucgagcgcgguca	agucgaacgucgagcgcggucauccacgcuacguuuaucuuacuugugcucgcguucgucguucgaucgu	chr510:3519061..3519131:+
chr507_8983	270	0.94 ± 0.02		535	524	0	11	yes		aqu-miR-2019-5p_MIMAT0009696_Amphimedon_queenslandica_miR-2019-5p		blast	uaagugauugcggcuugugucg	acaaaagccgcaaucacuuaau	uaagugauugcggcuugugucgaugccacuuaacgacaaaagccgcaaucacuuaau	chr507:1471170..1471227:-
chr506_8875	250	0.94 ± 0.02		491	382	0	109	yes				blast	uacgugauugcggauuuugucau	acaaaauccgcaaucacuuggu	uacgugauugcggauuuugucauuagcgguauugacaaaauccgcaaucacuuggu	chr506:1342370..1342426:-
chr629_13812	250	0.94 ± 0.02		481	458	0	23	yes		aqu-miR-2019-5p_MIMAT0009696_Amphimedon_queenslandica_miR-2019-5p		blast	uaagugauugcggauuuugcca	acaaaguccgcaaucacuuggu	uaagugauugcggauuuugccauuaggugauauuaacaaaguccgcaaucacuuggu	chr629:693347..693404:-
chr46_2296	220	0.94 ± 0.02		426	379	0	47	yes		ath-miR866-3p_MIMAT0004316_Arabidopsis_thaliana_miR866-3p		blast	acaaaauccgcaaucgcuuagu	uaagugaucgcggaauuuguca	uaagugaucgcggaauuugucauuagguggcauugacaaaauccgcaaucgcuuagu	chr46:3274705..3274762:+
chr152_4780	210	0.94 ± 0.02		418	414	0	4	yes				blast	acuaagugguugcggauuuugu	acaaauccgcaaucgcuuagu	acuaagugguugcggauuuugucauuagauggcauugacaaauccgcaaucgcuuagu	chr152:713026..713084:+
chr109_3936	210	0.94 ± 0.02		409	356	0	53	yes		bta-miR-331-5p_MIMAT0026716_Bos_taurus_miR-331-5p		blast	acuagguaauugcggauuuugu	aaaauccgcaaacacuuaguugc	acuagguaauugcggauuuugucauugagugguauugacaaaauccgcaaacacuuaguugc	chr109:932439..932501:+
chr639_13984	200	0.94 ± 0.02		386	263	0	123	yes		ath-miR827_MIMAT0004243_Arabidopsis_thaliana_miR827		blast	cuagaugauugcggauuuuguc	acaaaauccgcgaucacuuagu	cuagaugauugcggauuuugucauuagaugguauugacaaaauccgcgaucacuuagu	chr639:282629..282687:+
chr514_9412	190	0.94 ± 0.02		379	377	0	2	yes		ath-miR866-3p_MIMAT0004316_Arabidopsis_thaliana_miR866-3p		blast	acaaaauccgcaaucgcuuagu	cuaaaugaucgcggauuuu	cuaaaugaucgcggauuuuucguuaagcgguauuaacaaaauccgcaaucgcuuagu	chr514:308015..308072:-
chr581_12856	190	0.94 ± 0.02		376	370	1	5	yes		hsa-miR-11399_MIMAT0044656_Homo_sapiens_miR-11399		blast	aucaggucgcucgauagagg	cuguauccggcgaacugaccc	aucaggucgcucgauagaggccagccggcuaucgcguuccuguauccggcgaacugaccc	chr581:827688..827748:+
chr92_3548	160	0.94 ± 0.02		315	224	0	91	yes		aqu-miR-2019-5p_MIMAT0009696_Amphimedon_queenslandica_miR-2019-5p		blast	uaagugauugcggguuuugcca	acaagauccgcaaucacuuagu	uaagugauugcggguuuugccaacaccaccuaaugacaagauccgcaaucacuuagu	chr92:1157447..1157504:+
chr37_2044	140	0.94 ± 0.02		284	283	0	1	yes		cel-miR-44-3p_MIMAT0000015_Caenorhabditis_elegans_miR-44-3p		blast	ugacuagaucgaaauacucguccu	acgaaguauucaucuaguacuacg	acgaaguauucaucuaguacuacguugcaaagaaaucgugacuagaucgaaauacucguccu	chr37:27261..27323:-
chr537_10941	140	0.94 ± 0.02		279	133	0	146	yes		ath-miR866-3p_MIMAT0004316_Arabidopsis_thaliana_miR866-3p		blast	acaaaauccgcgaucacuuagu	uaagcgauugcggauuuuguca	uaagcgauugcggauuuugucauuagaugguauugacaaaauccgcgaucacuuagu	chr537:523189..523246:-
chr581_12907	140	0.94 ± 0.02		272	266	0	6	yes		aqu-miR-2019-5p_MIMAT0009696_Amphimedon_queenslandica_miR-2019-5p		blast	uaagugaucgcggauuuuguca	gacaaaauccgcaaucacuu	uaagugaucgcggauuuugucauuagaugguauugacaaaauccgcaaucacuu	chr581:924268..924322:-
chr6_183	140	0.94 ± 0.02		267	243	0	24	yes		mtr-miR2593a_MIMAT0013280_Medicago_truncatula_miR2593a		blast	cuaaaugauugcagauuuuguc	acaagauccgcaaucgcuuagu	cuaaaugauugcagauuuugucauuagguaguauugacaagauccgcaaucgcuuagu	chr6:1878044..1878102:+
chr662_14677	130	0.94 ± 0.02		258	234	0	24	yes		hsa-miR-4765_MIMAT0019916_Homo_sapiens_miR-4765		blast	ugagugauugcggcuuuuguca	acaaauuccgcaaucacuuagu	ugagugauugcggcuuuugucauuagauggcaaugacaaauuccgcaaucacuuagu	chr662:363223..363280:-
chr661_14615	130	0.94 ± 0.02		258	234	0	24	yes		hsa-miR-4765_MIMAT0019916_Homo_sapiens_miR-4765		blast	ugagugauugcggcuuuuguca	acaaauuccgcaaucacuuagu	ugagugauugcggcuuuugucauuagauggcaaugacaaauuccgcaaucacuuagu	chr661:3604..3661:-
chr662_14675	130	0.94 ± 0.02		258	234	0	24	yes		hsa-miR-4765_MIMAT0019916_Homo_sapiens_miR-4765		blast	ugagugauugcggcuuuuguca	acaaauuccgcaaucacuuagu	ugagugauugcggcuuuugucauuagauggcaaugacaaauuccgcaaucacuuagu	chr662:348505..348562:-
chr663_14681	130	0.94 ± 0.02		258	234	0	24	yes		hsa-miR-4765_MIMAT0019916_Homo_sapiens_miR-4765		blast	ugagugauugcggcuuuuguca	acaaauuccgcaaucacuuagu	ugagugauugcggcuuuugucauuagauggcaaugacaaauuccgcaaucacuuagu	chr663:2011..2068:-
chr779_16398	130	0.94 ± 0.02		252	244	0	8	yes		gga-miR-1627-5p_MIMAT0007497_Gallus_gallus_miR-1627-5p		blast	uaagugacugcggauuuugucg	ggaaaauccgcagucacuuagu	uaagugacugcggauuuugucgauaccagcuaaugggaaaauccgcagucacuuagu	chr779:247600..247657:-
chr510_9161	130	0.94 ± 0.02		258	253	0	5	yes				blast	acuaagugacugcggauuuugu	acaaaaucagcaaucgcuuagu	acuaagugacugcggauuuugucauuaggugguaauacaaaaucagcaaucgcuuagu	chr510:2496743..2496801:+
chr157_4996	130	0.94 ± 0.02		247	180	0	67	yes		hsa-miR-4668-3p_MIMAT0019746_Homo_sapiens_miR-4668-3p		blast	caaaauccgcaaucauuuaguu	uaagugauugcggauauuguca	uaagugauugcggauauugucaauaccaucuaaugacaaaauccgcaaucauuuaguu	chr157:74913..74971:+
chr678_14844	130	0.94 ± 0.02		246	238	0	8	yes		mtr-miR2593a_MIMAT0013280_Medicago_truncatula_miR2593a		blast	cuaaaugauuacggauuuuguc	agaaaauccguaaucacuuagu	cuaaaugauuacggauuuugucauuaggugguaaugagaaaauccguaaucacuuagu	chr678:119168..119226:-
chr514_9440	120	0.94 ± 0.02		246	234	0	12	yes		mtr-miR2593a_MIMAT0013280_Medicago_truncatula_miR2593a		blast	cuaaaugauugcguauuuuguc	acaaaauccgcgaucgcuuagu	cuaaaugauugcguauuuugucauuagguuguauugacaaaauccgcgaucgcuuagu	chr514:2446904..2446962:-
chr506_8878	120	0.94 ± 0.02		238	220	0	18	yes		aqu-miR-2019-5p_MIMAT0009696_Amphimedon_queenslandica_miR-2019-5p		blast	uaagugaucgcggauuuuguca	auaaaacccgcaaucgcuuagu	uaagugaucgcggauuuugucaguaccaccuaaugauaaaacccgcaaucgcuuagu	chr506:1380682..1380739:-
chr46_2352	120	0.94 ± 0.02		235	228	0	7	yes		aqu-miR-2019-5p_MIMAT0009696_Amphimedon_queenslandica_miR-2019-5p		blast	uaagugaucgcggauuuuguca	caaaauacgcgaucacuuaguu	uaagugaucgcggauuuugucaauaucgcuuaaugacaaaauacgcgaucacuuaguu	chr46:3256520..3256578:-
chr560_12320	110	0.94 ± 0.02		215	69	0	146	yes		tca-miR-3840-3p_MIMAT0018725_Tribolium_castaneum_miR-3840-3p		blast	uaguacgaaaaguacccauaaga	uguggguacuagucgucucuaua	uguggguacuagucgucucuauauuaucgaauuuauaguacgaaaaguacccauaaga	chr560:82636..82694:-
chr703_15448	110	0.94 ± 0.02		209	82	0	127	yes		ath-miR866-3p_MIMAT0004316_Arabidopsis_thaliana_miR866-3p		blast	acaaaauccgcaaucacuuagc	uaagugauugcggcuuuuguc	uaagugauugcggcuuuugucauuggaugguauuaacaaaauccgcaaucacuuagc	chr703:12087..12144:+
chr664_14705	99	0.94 ± 0.02		187	183	0	4	yes		dme-miR-2281-5p_MIMAT0011788_Drosophila_melanogaster_miR-2281-5p		blast	auuaucugaaccauuuaguugc	aacugaaugauugcggauauug	aacugaaugauugcggauauugcgauuagguugcauugacaauuaucugaaccauuuaguugc	chr664:81225..81288:+
chr86_3405	97	0.94 ± 0.02		189	170	0	19	yes				blast	acuaagcgauugcggauuuugu	auaaaauccgcaaucgcuuagu	acuaagcgauugcggauuuugucaguaccaucuaaugauaaaauccgcaaucgcuuagu	chr86:1483326..1483385:+
chr32_1615	97	0.94 ± 0.02		200	196	0	4	yes				blast	auaccagagauuuagaacguuc	aacguuaaaggccucuggucacauuu	auaccagagauuuagaacguucaugcauuaaguuuguguaaaacguuaaaggccucuggucacauuu	chr32:979493..979560:-
chr55_2523	94	0.94 ± 0.02		175	167	0	8	yes		aqu-miR-2019-5p_MIMAT0009696_Amphimedon_queenslandica_miR-2019-5p		blast	uaagugauuacggauuuuguu	acaaaauccgcaaucacucaau	uaagugauuacggauuuuguuauuaucaccuaaugacaaaauccgcaaucacucaau	chr55:239891..239948:-
chr643_14077	93	0.94 ± 0.02		176	164	0	12	yes		str-miR-7880m-5p_MIMAT0033364_Strongyloides_ratti_miR-7880m-5p		blast	ugucgguagcaaagaggugguag	cccacucuuugacuaccgacaua	cccacucuuugacuaccgacauauauauauagaacacugucgguagcaaagaggugguag	chr643:116812..116872:+
chr685_15090	92	0.94 ± 0.02		175	174	0	1	yes		nve-miR-9451_MIMAT0035412_Nematostella_vectensis_miR-9451		blast	ccgagucucauuagcuugcagg	cugcaaguauuuucgguuuaua	ccgagucucauuagcuugcaggaacuuugaauccugcaaguauuuucgguuuaua	chr685:424563..424618:-
chr724_15585	92	0.94 ± 0.02		174	173	0	1	yes		abu-miR-10549_MIMAT0042241_Astatotilapia_burtoni_miR-10549		blast	uagguaauugcggauuuuguca	acaaauuccauaaucacuuagu	uagguaauugcggauuuugucauuuuguauugacaaauuccauaaucacuuagu	chr724:177099..177153:-
chr685_15089	92	0.94 ± 0.02		175	174	0	1	yes		nve-miR-9451_MIMAT0035412_Nematostella_vectensis_miR-9451		blast	ccgagucucauuagcuugcagg	cugcaaguauuuucgguuuaua	ccgagucucauuagcuugcaggaacuuugaauccugcaaguauuuucgguuuaua	chr685:424563..424618:-
chr538_11094	91	0.94 ± 0.02		170	167	0	3	yes		mtr-miR2611_MIMAT0013320_Medicago_truncatula_miR2611		blast	uauuugucgagagucauucuga	ucagaaugacucucgacaaau	ucagaaugacucucgacaaauauauauauauauuuauaaaaacaguauuugucgagagucauucuga	chr538:993425..993492:-
chr46_2294	88	0.94 ± 0.02		163	133	0	30	yes		ath-miR866-3p_MIMAT0004316_Arabidopsis_thaliana_miR866-3p		blast	acaaaauccgcgaucacuuagu	uaagugaucgcguauuuuguca	uaagugaucgcguauuuugucauuaagcgauauugacaaaauccgcgaucacuuagu	chr46:3256523..3256580:+
chr136_4456	84	0.94 ± 0.02		164	119	0	45	yes				blast	uuauuucgauuuuuucauuuca	gaaaugaaaagauuggaauaau	gaaaugaaaagauuggaauaauauauaauaauuauguauuauuucgauuuuuucauuuca	chr136:136219..136279:-
chr510_9232	84	0.94 ± 0.02		156	153	0	3	yes		ppc-miR-8302-3p_MIMAT0033126_Pristionchus_pacificus_miR-8302-3p		blast	uaagcgauugcggauuuuguca	gacaaauccguaaucgcuuagu	uaagcgauugcggauuuugucauuugcugguauugacaaauccguaaucgcuuagu	chr510:573759..573815:-
chr506_8895	81	0.94 ± 0.02		150	91	0	59	yes		esi-miR8619_MIMAT0033954_Ectocarpus_siliculosus_miR8619		blast	acaagauccgcaaucacuuagu	uaagugauugccgacuuuguca	uaagugauugccgacuuugucauuaccaccuaaugacaagauccgcaaucacuuagu	chr506:2325798..2325855:-
chr55_2496	80	0.94 ± 0.02		149	146	0	3	yes		ame-miR-3770-5p_MIMAT0018545_Apis_mellifera_miR-3770-5p		blast	aauccugcaucaagugcguugcu	aaugcauugcacgcaggguagcgu	aauccugcaucaagugcguugcuuuguuucucuguaaucagcaaugcauugcacgcaggguagcgu	chr55:1311724..1311790:+
chr504_8696	76	0.94 ± 0.02		148	119	0	29	yes				blast	acaaaguccgcaaucacuuagu	uacgugauuggggauuuuguca	uacgugauuggggauuuugucauuagauggcauugacaaaguccgcaaucacuuagu	chr504:991094..991151:+
chr560_12322	74	0.94 ± 0.02		138	103	0	35	yes		aae-miR-2941_MIMAT0014286_Aedes_aegypti_miR-2941		blast	uaguacggguaguacugaggga	cgucagucgaccuuguacuaug	cgucagucgaccuuguacuauguuacguaauucauaguacggguaguacugaggga	chr560:83022..83078:-
chr642_14068	73	0.94 ± 0.02		138	136	0	2	yes		cel-miR-51-3p_MIMAT0015099_Caenorhabditis_elegans_miR-51-3p		blast	gauggaagcuuucuuugauacu	guaacaaagaagaguuuccuacg	guaacaaagaagaguuuccuacguucgcaggaaacgauggaagcuuucuuugauacu	chr642:838699..838756:-
chr600_13424	67	0.94 ± 0.02		124	101	0	23	yes		aqu-miR-2019-5p_MIMAT0009696_Amphimedon_queenslandica_miR-2019-5p		blast	uaagugauuacggauuuuguca	acaaaauucgcaaucacuuagu	uaagugauuacggauuuugucauuagguaguaacgacaaaauucgcaaucacuuagu	chr600:50413..50470:+
chr5_151	67	0.94 ± 0.02		129	119	0	10	yes				blast	acaaaguccgcaaucacuuagu	uaagcgaucgcggauuuuaucg	uaagcgaucgcggauuuuaucguuaucaccuaaugacaaaguccgcaaucacuuagu	chr5:2734920..2734977:-
chr763_16209	59	0.94 ± 0.02		114	103	0	11	yes				blast	acaaaacccgcaaucacuuagu	uuagugauugcugguuuuguca	uuagugauugcugguuuugucauuaccaccuuaugacaaaacccgcaaucacuuagu	chr763:21150..21207:-
chr664_14735	59	0.94 ± 0.02		107	57	0	50	yes		osa-miR810b.2_MIMAT0005978_Oryza_sativa_miR810b.2		blast	aagugauugcagauuuuguuau	acaaaaucugcaaucacuuagu	aagugauugcagauuuuguuauuacaugcuauagacaaaaucugcaaucacuuagu	chr664:123129..123185:-
chr514_9366	56	0.94 ± 0.02		102	101	0	1	yes		aqu-miR-2019-5p_MIMAT0009696_Amphimedon_queenslandica_miR-2019-5p		blast	uaagugauuacggauuuuguca	cgaaauucgcaaucgcuuaguu	uaagugauuacggauuuugucauuaaaugguaaugcgaaauucgcaaucgcuuaguu	chr514:2875249..2875306:+
chr44_2208	56	0.94 ± 0.02		102	91	0	11	yes		esi-miR8619_MIMAT0033954_Ectocarpus_siliculosus_miR8619		blast	acaagauccgcaaucacuuagu	uaagugagugcagauuuugucg	uaagugagugcagauuuugucguuaggugguauugacaagauccgcaaucacuuagu	chr44:668133..668190:+
chr37_2046	53	0.94 ± 0.02		95	94	0	1	yes		cel-miR-35-3p_MIMAT0000006_Caenorhabditis_elegans_miR-35-3p		blast	ucaccggguugaauucaucca	gaugaaaucucauccgguguggu	gaugaaaucucauccggugugguugguaaagaagccucaccggguugaauucaucca	chr37:27390..27447:-
chr683_14983	51	0.94 ± 0.02		116	112	0	4	no		lja-miR11066-3p_MIMAT0043699_Lotus_japonicus_miR11066-3p		blast	aacauaggauuagcagacuacaauu	augucugcagaagcuaauguuua	augucugcagaagcuaauguuuacauugaacuuauaaauuuaaacauaggauuagcagacuacaauu	chr683:807891..807958:+
chr151_4755	51	0.94 ± 0.02		91	60	0	31	yes		aqu-miR-2019-5p_MIMAT0009696_Amphimedon_queenslandica_miR-2019-5p		blast	uaagugaucgcggacuuuguca	gacaaaauccgcaaucacuua	uaagugaucgcggacuuugucauuaagcgguauugacaaaauccgcaaucacuua	chr151:625192..625247:-
chr37_2040	51	0.94 ± 0.02		92	91	0	1	yes		cel-miR-2-3p_MIMAT0000004_Caenorhabditis_elegans_miR-2-3p		blast	uaucacagcaguaguuaccuagga	gaagggacucuugcugugaugug	gaagggacucuugcugugaugugucgcccuaagagauucauaucacagcaguaguuaccuagga	chr37:26907..26971:-
chr290_7355	50	0.94 ± 0.02		100	99	0	1	no		tca-miR-193-5p_MIMAT0018896_Tribolium_castaneum_miR-193-5p		blast	ugggccuuagguuuauugaggg	cucuaacgacgcuugggucuu	ugggccuuagguuuauugaggguuccucuaacgacgcuugggucuu	chr290:3728..3774:-
chr506_8873	50	0.94 ± 0.02		91	85	0	6	yes		aqu-miR-2019-5p_MIMAT0009696_Amphimedon_queenslandica_miR-2019-5p		blast	uaagugauugcggauauuguca	acaaaagccgcaaucacucagu	uaagugauugcggauauugucauuaagugguauugacaaaagccgcaaucacucagu	chr506:1320219..1320276:-
chr86_3401	50	0.94 ± 0.02		89	80	0	9	yes		dsi-miR-2579_MIMAT0012512_Drosophila_simulans_miR-2579		blast	cuaagugauugcgcauuuuguc	auaaaauucgcaaucacuuagu	cuaagugauugcgcauuuugucaauaccaucuaaugauaaaauucgcaaucacuuagu	chr86:1241466..1241524:+
chr581_12870	48	0.94 ± 0.02		93	80	0	13	yes				blast	ucauguaaacagaucucgauacu	gucgagaucuauuuauaugac	gucgagaucuauuuauaugaccgugaucggaauauuuauuauaaggacccacgaucauguaaacagaucucgauacu	chr581:399608..399685:-
chr629_13762	47	0.94 ± 0.02		97	96	0	1	yes		mmu-miR-3069-5p_MIMAT0014844_Mus_musculus_miR-3069-5p		blast	auggcaguuucaggugugggau	ucucauguauaaaacugccuaca	auggcaguuucaggugugggaugugaaaagaacagcuuaucucauguauaaaacugccuaca	chr629:925717..925779:+
chr18_1025	46	0.94 ± 0.02		82	70	0	12	yes		lja-miR11122-3p_MIMAT0043861_Lotus_japonicus_miR11122-3p		blast	uuuaaguuuuucgaguuggg	caacucgaaaaacuuaaggaag	uuuaaguuuuucgaguugggugcaauauuuuucacccaacucgaaaaacuuaaggaag	chr18:872981..873039:-
chr14_382	45	0.94 ± 0.02		80	79	0	1	yes		dsi-miR-2579_MIMAT0012512_Drosophila_simulans_miR-2579		blast	cuaagugauugccaauuuuguc	acaaaaucugcaaucaccuag	cuaagugauugccaauuuugucaauaucaucuaaugacaaaaucugcaaucaccuag	chr14:3288844..3288901:+
chr555_12126	41	0.94 ± 0.02		81	79	0	2	yes				blast	uuauuccggugaaccacucuuc	cgaguaguucaccgaaacaauc	cgaguaguucaccgaaacaaucacuauccaucgagccgauuauuccggugaaccacucuuc	chr555:788893..788954:-
chr509_9013	40	0.94 ± 0.02		73	68	0	5	yes		hpo-miR-10124-5p_MIMAT0040827_Heligmosomoides_polygyrus_miR-10124-5p		blast	uaagcauagcucuugucugua	auggcaagugcuguugcaaacu	auggcaagugcuguugcaaacugucuaaaagaagucaguaagcauagcucuugucugua	chr509:2655127..2655186:+
chr638_13971	40	0.94 ± 0.02		69	66	0	3	yes		oni-miR-10695_MIMAT0043196_Oreochromis_niloticus_miR-10695		blast	uaugugauugcggguuuugucg	acaaaaccgcaaucacuuagu	uaugugauugcggguuuugucgauaccaucuaaugacaaaaccgcaaucacuuagu	chr638:1313806..1313862:-
chr117_4122	39	0.94 ± 0.02		69	66	0	3	yes		oni-miR-10695_MIMAT0043196_Oreochromis_niloticus_miR-10695		blast	uaugugauugcggguuuugucg	acaaaaccgcaaucacuuagu	uaugugauugcggguuuugucgauaccaucuaaugacaaaaccgcaaucacuuagu	chr117:1178..1234:+
chr55_2498	33	0.94 ± 0.02		60	45	0	15	yes		gga-miR-6677-3p_MIMAT0025781_Gallus_gallus_miR-6677-3p		blast	ugcucagaagacugucccagg	ugguccaguuggucuggucugga	ugcucagaagacugucccaggagccuuuaaauccugguccaguuggucuggucugga	chr55:1546952..1547009:+
chr152_4778	33	0.94 ± 0.02		64	59	0	5	yes				blast	gcaaaacccgcaaucacuuagu	uaaguuguugcggaguuuguc	uaaguuguugcggaguuugucgauaccauccaauggcaaaacccgcaaucacuuagu	chr152:686467..686524:+
chr724_15576	31	0.94 ± 0.02		53	30	0	23	yes		gga-miR-1627-5p_MIMAT0007497_Gallus_gallus_miR-1627-5p		blast	uaagugacugcgaauuuuguua	acaaacuccgcaaucacuuagu	uaagugacugcgaauuuuguuauuaccaccuaaugacaaacuccgcaaucacuuagu	chr724:39389..39446:+
chr56_2588	31	0.94 ± 0.02		53	52	0	1	yes		hsa-miR-4765_MIMAT0019916_Homo_sapiens_miR-4765		blast	ugagugauuguggauuuuguca	auaacauccgcaaucacugagu	ugagugauuguggauuuugucaauacccucuaaugauaacauccgcaaucacugagu	chr56:300897..300954:+
chr56_2590	31	0.94 ± 0.02		53	52	0	1	yes		hsa-miR-4765_MIMAT0019916_Homo_sapiens_miR-4765		blast	ugagugauuguggauuuuguca	auaacauccgcaaucacugagu	ugagugauuguggauuuugucaauacccucuaaugauaacauccgcaaucacugagu	chr56:308012..308069:+
chr504_8687	23	0.94 ± 0.02		38	30	0	8	yes		mtr-miR2646a_MIMAT0013415_Medicago_truncatula_miR2646a		blast	uaugacauauaagagguguuuc	agcaucucuuacaugucauaugc	agcaucucuuacaugucauaugcauauauggaauauaugacauauaagagguguuuc	chr504:865390..865447:+
chr571_12582	22	0.94 ± 0.02		43	29	0	14	yes				blast	uguugcgaggucgaagggcagu	cagcccuucauccuuguagcacg	cagcccuucauccuuguagcacgugguguccauuagugacaaaguauugaguguugcgaggucgaagggcagu	chr571:110288..110361:-
chr37_2042	22	0.94 ± 0.02		36	35	0	1	yes		dme-miR-9a-3p_MIMAT0020792_Drosophila_melanogaster_miR-9a-3p		blast	uaaagcuagaccagcaaggugg	uccuuggugaucuauuuauaugg	uccuuggugaucuauuuauauggugaaucgaaaaaccauaaagcuagaccagcaaggugg	chr37:27124..27184:-
chr514_9336	22	0.94 ± 0.02		39	38	0	1	yes		mml-miR-587_MIMAT0006448_Macaca_mulatta_miR-587		blast	auuccacaguagacggcugauuc	aucaguucacucuuuguggaaa	auuccacaguagacggcugauucaaguuacacacuuuggaucaguucacucuuuguggaaa	chr514:462130..462191:+
chr534_10727	21	0.94 ± 0.02		41	40	0	1	yes				blast	uugcgaucguacguuugucuuc	gagagacgcacgaucgcagcgag	uugcgaucguacguuugucuucguuguuuuuaauugggaagagagacgcacgaucgcagcgag	chr534:3230438..3230501:-
chr39_2149	21	0.94 ± 0.02		34	32	0	2	yes		gga-miR-3524a_MIMAT0016374_Gallus_gallus_miR-3524a		blast	uagaaucggccagugacguugc	caacggcgcugaccgagucuaa	uagaaucggccagugacguugccgacauauuggaagggcaacggcgcugaccgagucuaa	chr39:601392..601452:-
chr506_8867	20	0.94 ± 0.02		31	29	0	2	yes		hpo-miR-10051-5p_MIMAT0040628_Heligmosomoides_polygyrus_miR-10051-5p		blast	aauagguggccgaaccguggua	ccaaaguuuggccacuuauuucu	aauagguggccgaaccgugguauaguguagaauacgauaccaaaguuuggccacuuauuucu	chr506:133489..133551:-
chr709_15455	17	0.94 ± 0.02		35	34	0	1	yes				blast	aaagcgguuuuuuauauuugca	caaauauaaaaauuguuuua	caaauauaaaaauuguuuuaauucaauuaaagcgguuuuuuauauuugca	chr709:97974..98024:+
chr129_4366	17	0.94 ± 0.02		25	10	0	15	yes		dps-miR-iab-8-3p_MIMAT0012285_Drosophila_pseudoobscura_miR-iab-8-3p		blast	aggauacauucaguauacguaca	uuacguauacugaagguau	uuacguauacugaagguauaccggacagaaauacacucaggauacauucaguauacguaca	chr129:610053..610114:-
chr14_357	16	0.94 ± 0.02		30	26	0	4	yes				blast	ucaaacuccgcaaucacuuagu	uaagugauuacagauuuuguca	uaagugauuacagauuuugucauuaccaccuaaugucaaacuccgcaaucacuuagu	chr14:1885907..1885964:+
chr69_3123	16	0.94 ± 0.02		30	27	0	3	yes				blast	aacuaagcgauugcagauuuug	aaauccgcauucacuuaguugcc	aacuaagcgauugcagauuuugucaucaggugguaauagcaaaauccgcauucacuuaguugcc	chr69:1560145..1560209:-
chr15_653	15	0.94 ± 0.02		22	20	0	2	yes		mja-miR-6492_MIMAT0025300_Marsupenaeus_japonicus_miR-6492		blast	uuugaccgaacuuauuuauguu	cguaaguaaguucgguuaaacu	cguaaguaaguucgguuaaacucaauacauauuuuucuuuauuugaccgaacuuauuuauguu	chr15:3733438..3733501:+
chr86_3429	13	0.94 ± 0.02		18	11	0	7	yes		aqu-miR-2019-5p_MIMAT0009696_Amphimedon_queenslandica_miR-2019-5p		blast	uaagugaucgcggauuguguca	acaaaaucugcaaucauuuagu	uaagugaucgcggauugugucauuuggugguaucgacaaaaucugcaaucauuuagu	chr86:1710498..1710555:-
chr658_14512	12	0.94 ± 0.02		16	14	0	2	yes		cel-miR-787-5p_MIMAT0020348_Caenorhabditis_elegans_miR-787-5p		blast	caagauacucagacauauuaga	uaauaugucugaguauuuucugc	caagauacucagacauauuagagauucgugcgaaucuaauaugucugaguauuuucugc	chr658:708124..708183:+
chr56_2657	12	0.94 ± 0.02		24	23	0	1	yes				blast	ucgaacaacgaacgguaaucg	aucuaccguuugcuauucgacg	ucgaacaacgaacgguaaucguuucaaguuugaagaacgaucuaccguuugcuauucgacg	chr56:1872551..1872612:-
chr574_12752	11	0.94 ± 0.02		19	6	0	13	yes				blast	ugcgaccauauguuuuucuuug	aaaguuagauauaugaucgcag	ugcgaccauauguuuuucuuuguuuuccuguuaaauacgacaaaguuagauauaugaucgcag	chr574:217446..217509:-
chr664_14750	10	0.94 ± 0.02		13	11	0	2	yes		esi-miR8619_MIMAT0033954_Ectocarpus_siliculosus_miR8619		blast	acaagauccgcaaucauuuagu	uaagugaucguggguuuuguca	uaagugaucguggguuuugucauuaggugauaaugacaagauccgcaaucauuuagu	chr664:301413..301470:-
chr709_15459	10	0.94 ± 0.02		14	13	0	1	yes		mml-miR-127-5p_MIMAT0026570_Macaca_mulatta_miR-127-5p		blast	ugaagcucuuuuuauauuugc	caaauauaaaaauuguuuua	caaauauaaaaauuguuuuaauucaauugaagcucuuuuuauauuugc	chr709:104241..104289:+
chr534_10713	10	0.94 ± 0.02		19	13	0	6	yes				blast	uaaacgauugcggauuuuguca	gacaaaauccgcaaucacuu	uaaacgauugcggauuuugucauuagaugguaaaauuagacgguauugacaaaauccgcaaucacuu	chr534:1607422..1607489:-
chr664_14717	9.9	0.94 ± 0.02		11	9	0	2	yes		esi-miR8619_MIMAT0033954_Ectocarpus_siliculosus_miR8619		blast	acaagauccgcaaucauuuagu	uaagugaucguggguuuuguca	uaagugaucguggguuuugucauuaggugauaaugacaagauccgcaaucauuuagu	chr664:254764..254821:+
chr665_14754	9.9	0.94 ± 0.02		11	9	0	2	yes		esi-miR8619_MIMAT0033954_Ectocarpus_siliculosus_miR8619		blast	acaagauccgcaaucauuuagu	uaagugaucguggguuuuguca	uaagugaucguggguuuugucauuaggugauaaugacaagauccgcaaucauuuagu	chr665:10801..10858:-
chr547_11600	9.5	0.94 ± 0.02		10	5	0	5	yes		mdo-miR-7247-3p_MIMAT0028461_Monodelphis_domestica_miR-7247-3p		blast	gcgcgacaagcaaauauccaua	uggguauuugcuuguuaagu	uggguauuugcuuguuaagugacaguauugacgcgcgcgacaagcaaauauccaua	chr547:401889..401945:+
chr709_15457	9.3	0.94 ± 0.02		14	13	0	1	yes		mml-miR-127-5p_MIMAT0026570_Macaca_mulatta_miR-127-5p		blast	ugaagcucuuuuuauauuugc	caaauauaaaaauuguuuua	caaauauaaaaauuguuuuaauucaauugaagcucuuuuuauauuugc	chr709:98200..98248:+
chr638_13928	8.9	0.94 ± 0.02		8	5	0	3	yes		ata-miR9776-5p_MIMAT0037216_Aegilops_tauschii_miR9776-5p		blast	agcuuggaacucuugaaagucu	gacuuucgagaauuccaggcuu	agcuuggaacucuugaaagucuucguaugucacggaucaagacuuucgagaauuccaggcuu	chr638:778803..778865:+
chr14_554	8.9	0.94 ± 0.02		8	5	0	3	yes		osa-miR444a-3p.1_MIMAT0001617_Oryza_sativa_miR444a-3p.1		blast	cugcugccgcuuccgccguauc	uggcggcggaucuggcgg	uggcggcggaucuggcggcgguucucgggcaacagagccugcugccgcuuccgccguauc	chr14:4380885..4380945:-
chr62_2885	8.8	0.94 ± 0.02		9	7	0	2	yes		cin-miR-4168-3p_MIMAT0016776_Ciona_intestinalis_miR-4168-3p		blast	aggacgaaggaucgggucgagc	ucgauccucucuuucgucccuu	aggacgaaggaucgggucgagcugcucaggucccggucgauccucucuuucgucccuu	chr62:1097084..1097142:-
chr743_15784	8.7	0.94 ± 0.02		19	18	0	1	no		osa-miR5499_MIMAT0022132_Oryza_sativa_miR5499		blast	uaaggaaguaguuacgcgagcuu	aaccgcuggacuauuuccccucu	uaaggaaguaguuacgcgagcuugagaauucuaaaaagacaaaccgcuggacuauuuccccucu	chr743:121455..121519:+
chr2_17	7.7	0.94 ± 0.02		6	5	0	1	yes		hsa-miR-3619-3p_MIMAT0019219_Homo_sapiens_miR-3619-3p		blast	cggaccaucgucgaccgugucg	agacggucgaggcugguccgc	agacggucgaggcugguccgcccaaucguguucgcggaccaucgucgaccgugucg	chr2:983303..983359:+
chr634_13878	7.3	0.94 ± 0.02		5	3	0	2	yes		sma-miR-8454-5p_MIMAT0033620_Schistosoma_mansoni_miR-8454-5p		blast	uuggaacuagagagaauacuau	uaguauucucucuaguucca	uaguauucucucuaguuccaauuacuccaaguaguuggaacuagagagaauacuau	chr634:16878..16934:+
chr538_11060	7.1	0.94 ± 0.02		7	4	0	3	yes		bhv1-miR-B1_MIMAT0013962_Bovine_herpesvirus_miR-B1		blast	ccacgagauauacgacgcagauu	ugccgcgucggauaucucgucg	ugccgcgucggauaucucgucgaaucgaauauuccacgagauauacgacgcagauu	chr538:34076..34132:-
chr51_2360	7	0.94 ± 0.02		5	1	0	4	yes		nbr-miR-10568_MIMAT0042460_Neolamprologus_brichardi_miR-10568		blast	uguccggcauuaggcgcauuca	uuggcgucuaggcuggaccugg	uuggcgucuaggcuggaccuggcgcgaggaaaagucaauguccggcauuaggcgcauuca	chr51:448172..448232:+
chr59_2815	6.9	0.94 ± 0.02		13	12	0	1	no		dme-miR-4941-3p_MIMAT0020149_Drosophila_melanogaster_miR-4941-3p		blast	ggcggugguggugguggcgga	ggcggcggcggcggcggu	ggcggugguggugguggcggauggagcggcggcggcggcggcggu	chr59:1775778..1775823:-
chr25_1299	6.8	0.94 ± 0.02		8	6	0	2	yes		hsa-miR-493-3p_MIMAT0003161_Homo_sapiens_miR-493-3p		blast	agaagguccucgaaggucuacu	cggaccuuuuuggaaauucccu	agaagguccucgaaggucuacuagcauugcaucgcggaccuuuuuggaaauucccu	chr25:1647932..1647988:-
chr507_8966	6.6	0.94 ± 0.02		4	2	1	1	yes		dqu-miR-1000-3p_MIMAT0045768_Dinoponera_quadriceps_miR-1000-3p		blast	cugguguguugcugcugcuacu	ugcggcaucggcacacaccagca	ugcggcaucggcacacaccagcagagggaaccuggaggugcugguguguugcugcugcuacu	chr507:353122..353184:-
chr555_12120	6	0.94 ± 0.02		4864	4851	0	13	yes		aqu-miR-2019-5p_MIMAT0009696_Amphimedon_queenslandica_miR-2019-5p		blast	uaagugauugcggauuuuguca	gcaaaguccgcaaucgcuuagu	uaagugauugcggauuuugucauuaggugguauuggcaaaguccgcaaucgcuuagu	chr555:319449..319506:-
chr510_9294	5.9	0.93 ± 0.02		4654	4638	0	16	yes		aqu-miR-2019-5p_MIMAT0009696_Amphimedon_queenslandica_miR-2019-5p		blast	uaagugauugcggauuuuguca	aaaguucgcaaucacuuaguugc	uaagugauugcggauuuugucauuaggugguaucgacaaaguucgcaaucacuuaguugc	chr510:3350708..3350768:-
chr14_546	5.9	0.93 ± 0.02		4412	4286	0	126	yes		gra-miR8675a_MIMAT0034046_Gossypium_raimondii_miR8675a		blast	uaggugauugcggauuuuguca	aauccgcaaucacuuaguugcc	uaggugauugcggauuuugucauuaggugguauugacauaauccgcaaucacuuaguugcc	chr14:4353495..4353556:-
chr806_16651	5.9	0.93 ± 0.02		34	12	1	21	no				blast	uauccauguuucaggguguaucu	uacuaucguaaacauggaaga	uauccauguuucaggguguaucuuagaauugucuuauuaucuuaugauacuaucguaaacauggaaga	chr806:5342..5410:+
chr639_13975	5.9	0.93 ± 0.02		4855	4851	0	4	yes		aqu-miR-2019-5p_MIMAT0009696_Amphimedon_queenslandica_miR-2019-5p		blast	uaagugauugcggauuuuguca	acgaaauccgcaaucauuuagu	uaagugauugcggauuuugucauuaggugguauugacgaaauccgcaaucauuuagu	chr639:24798..24855:+
chr664_14734	5.9	0.93 ± 0.02		3146	3143	0	3	yes		aqu-miR-2019-5p_MIMAT0009696_Amphimedon_queenslandica_miR-2019-5p		blast	uaagugauugcggauuuuguca	aaaauccgccaucacuuaguugc	uaagugauugcggauuuugucaaugccaccuagugacaaaauccgccaucacuuaguugc	chr664:106396..106456:-
chr553_11798	5.8	0.93 ± 0.02		703	652	0	51	yes		mdo-miR-7313-5p_MIMAT0028626_Monodelphis_domestica_miR-7313-5p		blast	aaaauccgcaaucacuuaguug	uaauugauugcggauuuuguca	uaauugauugcggauuuugucauuaggugguauuguuaaaauccgcaaucacuuaguug	chr553:1868694..1868753:+
chr507_8956	5.8	0.93 ± 0.02		255	253	0	2	yes		aqu-miR-2019-5p_MIMAT0009696_Amphimedon_queenslandica_miR-2019-5p		blast	uaagugauugcggcuuuugucg	acaagccgcaaucacuuaguugc	uaagugauugcggcuuuugucguuaaguggcaucgacacaagccgcaaucacuuaguugc	chr507:1471172..1471232:+
chr663_14689	5.8	0.93 ± 0.02		62	52	0	10	yes		gra-miR8675a_MIMAT0034046_Gossypium_raimondii_miR8675a		blast	uaggugauugcagauuuugucaa	acaaaauccgcaaucaccuagu	uaggugauugcagauuuugucaauaucaccuaaugacaaaauccgcaaucaccuagu	chr663:51506..51563:-
chr55_2456	5.8	0.93 ± 0.02		4841	4841	0	0	yes		hsa-miR-4765_MIMAT0019916_Homo_sapiens_miR-4765		blast	ugagugauugcggauuuuguca	acaaaauccguaaucacuuaau	ugagugauugcggauuuugucauuaggugauaauaacaaaauccguaaucacuuaau	chr55:239893..239950:+
chr69_3127	5.7	0.93 ± 0.02		58	58	0	0	yes		aqu-miR-2019-5p_MIMAT0009696_Amphimedon_queenslandica_miR-2019-5p		blast	uaagugaucgcggacuuuguca	acaagguccgcagucacuuagu	uaagugaucgcggacuuugucauuaucaccuaaugacaagguccgcagucacuuagu	chr69:1664039..1664096:-
chr211_5931	5.7	0.93 ± 0.02		72	49	0	23	yes		mtr-miR5272a_MIMAT0021302_Medicago_truncatula_miR5272a		blast	uaauugauugcggauuuuguca	caaaaucugcaaucacuuaguu	uaauugauugcggauuuugucauuacgugguauuggcaaaaucugcaaucacuuaguu	chr211:158596..158654:-
chr506_8852	5.7	0.93 ± 0.02		95	53	0	42	yes		mdo-miR-7313-5p_MIMAT0028626_Monodelphis_domestica_miR-7313-5p		blast	aaaauccgcaaacacuuaguugc	uaagugauugcagacuuuguca	uaagugauugcagacuuugucauuaccaccuaaugacaaaauccgcaaacacuuaguugc	chr506:2085938..2085998:+
chr566_12536	5.7	0.93 ± 0.02		3154	3151	0	3	yes		aqu-miR-2019-5p_MIMAT0009696_Amphimedon_queenslandica_miR-2019-5p		blast	uaagugauugcggauuuuguca	aaaauccgccaucacuuaguugc	uaagugauugcggauuuugucaauaccaucuaaagacaaaauccgccaucacuuaguugc	chr566:176385..176445:-
chr538_11011	5.7	0.93 ± 0.02		170	168	1	1	yes		mtr-miR2611_MIMAT0013320_Medicago_truncatula_miR2611		blast	uauuugucgagagucauucuga	ucagaaugacucucgacaaau	ucagaaugacucucgacaaauacuguuuuuauaaauauauauauauauuugucgagagucauucuga	chr538:993425..993492:+
chr504_8711	5.7	0.93 ± 0.02		70	70	0	0	yes		aqu-miR-2019-5p_MIMAT0009696_Amphimedon_queenslandica_miR-2019-5p		blast	uaagugauuguggauuuugucau	gacaaagucggcaaucacuuaau	uaagugauuguggauuuugucauuagcugguaaugacaaagucggcaaucacuuaau	chr504:3210983..3211040:+
chr69_3013	5.7	0.93 ± 0.02		4862	4851	0	11	yes		aqu-miR-2019-5p_MIMAT0009696_Amphimedon_queenslandica_miR-2019-5p		blast	uaagugauugcggauuuuguca	gcaaacuccgcaaucacuuagu	uaagugauugcggauuuugucauuaggugguaauggcaaacuccgcaaucacuuagu	chr69:186924..186981:+
chr779_16388	5.6	0.93 ± 0.02		50	48	0	2	yes		oni-miR-10800_MIMAT0043309_Oreochromis_niloticus_miR-10800		blast	uaggugacugcggauuuuguca	auaaaauccgcaauuacuuagu	uaggugacugcggauuuugucauuaggcgguaaugauaaaauccgcaauuacuuagu	chr779:182023..182080:+
chr5_117	5.6	0.93 ± 0.02		4	3	0	1	yes		mml-miR-519b_MIMAT0006385_Macaca_mulatta_miR-519b		blast	aacgugcaggacgaucgaacuu	ggucgagcguuucgcacguucu	aacgugcaggacgaucgaacuuucgcuggaaauauugacuuuggucgagcguuucgcacguucu	chr5:1613092..1613156:-
chr678_14845	5.6	0.93 ± 0.02		1747	1709	0	38	yes		ath-miR866-3p_MIMAT0004316_Arabidopsis_thaliana_miR866-3p		blast	acaaaauccgcaaucacuuagu	acucagugauugcggauuuugu	acucagugauugcggauuuugucaauaucaccuaaugacaaaauccgcaaucacuuagu	chr678:156117..156176:-
chr18_1040	5.6	0.93 ± 0.02		332	324	0	8	yes		aqu-miR-2019-5p_MIMAT0009696_Amphimedon_queenslandica_miR-2019-5p		blast	uaagugauugcggauuuugcca	aaaauccgcacucacuuaguugc	uaagugauugcggauuuugccaacaccaccuaaugacaaaauccgcacucacuuaguugc	chr18:1181003..1181063:-
chr14_497	5.6	0.93 ± 0.02		29	27	0	2	yes		gra-miR8675a_MIMAT0034046_Gossypium_raimondii_miR8675a		blast	uaggugauugcagauuuuguca	acaaaauuggcaaucacuuagu	uaggugauugcagauuuugucauuagaugauauugacaaaauuggcaaucacuuagu	chr14:3288843..3288900:-
chr663_14685	5.6	0.93 ± 0.02		2090	1709	0	381	yes		ath-miR866-3p_MIMAT0004316_Arabidopsis_thaliana_miR866-3p		blast	acaaaauccgcaaucacuuagu	acuaagugguugcggauuuugu	acuaagugguugcggauuuugucauuaggugguauugacaaaauccgcaaucacuuagu	chr663:23656..23715:-
chr211_5938	5.6	0.93 ± 0.02		203	157	0	46	yes		aqu-miR-2019-5p_MIMAT0009696_Amphimedon_queenslandica_miR-2019-5p		blast	uaagugauugcagauuuuguca	caagauccgcaaucacuuaguu	uaagugauugcagauuuugucauuaggugguguuggcaagauccgcaaucacuuaguu	chr211:231035..231093:-
chr554_11954	5.6	0.93 ± 0.02		1711	1709	0	2	yes		ath-miR866-3p_MIMAT0004316_Arabidopsis_thaliana_miR866-3p		blast	acaaaauccgcaaucacuuagu	acuaagcgauugcagauuuugu	acuaagcgauugcagauuuugucauuaggugguauugacaaaauccgcaaucacuuagu	chr554:260586..260645:+
chr152_4781	5.6	0.93 ± 0.02		4412	4286	0	126	yes		gra-miR8675a_MIMAT0034046_Gossypium_raimondii_miR8675a		blast	uaggugauugcggauuuuguca	aauccgcaaucacuuaguugcc	uaggugauugcggauuuugucauuagguggcacugacauaauccgcaaucacuuaguugcc	chr152:730026..730087:+
chr153_4827	5.6	0.93 ± 0.02		4	2	0	2	yes		mmu-miR-1264-3p_MIMAT0014803_Mus_musculus_miR-1264-3p		blast	uaaaucuugcugcgucccauacu	ucugagagaagcaagguuaguc	uaaaucuugcugcgucccauacuguucaaagucugagagaagcaagguuaguc	chr153:535935..535988:-
chr46_2301	5.5	0.93 ± 0.02		2546	2503	0	43	yes		aqu-miR-2019-5p_MIMAT0009696_Amphimedon_queenslandica_miR-2019-5p		blast	uaagugauugcggauuuuguca	acccgcgaucacuuaguugcca	uaagugauugcggauuuugucaacaccacccaaugucgaaacccgcgaucacuuaguugcca	chr46:3285147..3285209:+
chr504_8789	5.5	0.93 ± 0.02		57	57	0	0	yes		aqu-miR-2019-5p_MIMAT0009696_Amphimedon_queenslandica_miR-2019-5p		blast	uaagugauugccgacuuuguca	acaaaauccacaaucacuuaau	uaagugauugccgacuuugucauuaccagcuaaugacaaaauccacaaucacuuaau	chr504:3210981..3211038:-
chr211_5929	5.5	0.93 ± 0.02		520	435	0	85	yes		mdo-miR-7313-5p_MIMAT0028626_Monodelphis_domestica_miR-7313-5p		blast	aaaauccgcaaucacuuaguag	uaagugauugcggauauuguca	uaagugauugcggauauugucauuaggugguauuggcaaaauccgcaaucacuuaguag	chr211:158338..158397:-
chr104_3776	5.5	0.93 ± 0.02		15	15	0	0	yes		dse-miR-9685-5p_MIMAT0039162_Drosophila_sechellia_miR-9685-5p		blast	ucgacgucggccgagagcag	guucgcggccggcgucuucg	guucgcggccggcgucuucgucgcggacgucgacgucggccgagagcag	chr104:148175..148224:-
chr658_14545	5.5	0.93 ± 0.02		77	77	0	0	yes		ath-miR849_MIMAT0004271_Arabidopsis_thaliana_miR849		blast	caacuaaaugacugcggauuuu	aacccgcaaucauuuaguugcc	caacuaaaugacugcggauuuugugaauaccaccuaaugacaaaacccgcaaucauuuaguugcc	chr658:703340..703405:-
chr115_4095	5.5	0.93 ± 0.02		1723	1709	0	14	yes		ath-miR866-3p_MIMAT0004316_Arabidopsis_thaliana_miR866-3p		blast	acaaaauccgcaaucacuuagu	auuaaguaauugcggauuuugu	auuaaguaauugcggauuuugugauuagguggcauugacaaaauccgcaaucacuuagu	chr115:1054505..1054564:-
chr651_14371	5.5	0.93 ± 0.02		417	395	0	22	yes		mdo-miR-7313-5p_MIMAT0028626_Monodelphis_domestica_miR-7313-5p		blast	aaaauccgcaaucgcuuagucg	uaagugauugcugauuuuguca	uaagugauugcugauuuugucauuaggugguauuggcaaaauccgcaaucgcuuagucg	chr651:845353..845412:+
chr133_4415	5.4	0.93 ± 0.02		279	255	0	24	yes		mtr-miR2593a_MIMAT0013280_Medicago_truncatula_miR2593a		blast	cuaaaugacugcggauuuuguc	gacaaaauccgcaaucacuua	cuaaaugacugcggauuuugucauugggugguacugacaaaauccgcaaucacuua	chr133:870295..870351:-
chr32_1617	5.4	0.93 ± 0.02		83	82	1	0	yes		mmu-miR-708-3p_MIMAT0003498_Mus_musculus_miR-708-3p		blast	caacuagaugauugcggauuuu	aaucugcaauuacuuaguugcc	caacuagaugauugcggauuuuguuauuaggugguauugacaaaaucugcaauuacuuaguugcc	chr32:1093469..1093534:-
chr535_10794	5.4	0.93 ± 0.02		728	628	0	100	yes		mdo-miR-7313-5p_MIMAT0028626_Monodelphis_domestica_miR-7313-5p		blast	aaaauccgcaaucacuuaguug	uaagugauuacggauuuuguca	uaagugauuacggauuuugucauuaggcgguaaugagaaaauccgcaaucacuuaguug	chr535:438870..438929:+
chr510_9276	5.4	0.93 ± 0.02		220	220	0	0	yes		dps-miR-2573-5p_MIMAT0012416_Drosophila_pseudoobscura_miR-2573-5p		blast	cggagccgagucgagccgag	cgucucgucucgucucgucu	cgucucgucucgucucgucucgucucgucuuguggauaagucggcucgagcggagccgagucgagccgag	chr510:3027325..3027395:-
chr642_14069	5.4	0.93 ± 0.02		20	20	0	0	yes		mdo-miR-7367-3p_MIMAT0028757_Monodelphis_domestica_miR-7367-3p		blast	uuugcuccaacgcgccgcgaucgu	gauccuggccgauggagcuuucg	uuugcuccaacgcgccgcgaucguucgaaauuucgagcgauccuggccgauggagcuuucg	chr642:852680..852741:-
chr664_14693	5.4	0.93 ± 0.02		526	523	0	3	yes		aqu-miR-2019-5p_MIMAT0009696_Amphimedon_queenslandica_miR-2019-5p		blast	uaagugauugcggaguuuguca	aaaauccgccaucacuuaguugc	uaagugauugcggaguuugucauuagauggcauugacaaaauccgccaucacuuaguugc	chr664:20896..20956:+
chr507_8940	5.4	0.93 ± 0.02		2466	1844	0	622	yes		osa-miR810b.2_MIMAT0005978_Oryza_sativa_miR810b.2		blast	gagugauugcggauuuugucau	aaaauccgcaaucacuuaguugc	gagugauugcggauuuugucauuagguggcaaugagaaaauccgcaaucacuuaguugc	chr507:1034413..1034472:+
chr143_4700	5.4	0.93 ± 0.02		10	8	0	2	yes				blast	ucuauacgccugauuagacaagg	uugucuaacaacgcguguacga	uugucuaacaacgcguguacgauccuacgauaaauacacgaguguaacaccgaucuauacgccugauuagacaagg	chr143:369402..369478:+
chr56_2584	5.4	0.93 ± 0.02		74	52	0	22	yes		hsa-miR-4765_MIMAT0019916_Homo_sapiens_miR-4765		blast	ugagugauuguggauuuuguca	auccgcaaucacuuaguugcc	ugagugauuguggauuuugucaauagccucuaaugaugacauccgcaaucacuuaguugcc	chr56:247628..247689:+
chr92_3669	5.4	0.93 ± 0.02		22	12	0	10	yes		bta-miR-2285b_MIMAT0011833_Bos_taurus_miR-2285b		blast	aaaaucugcaaucacuuaguugc	acuaagugauagcggauuuugu	acuaagugauagcggauuuugucauuaccaccuaaugugaaaaucugcaaucacuuaguugc	chr92:1147046..1147108:-
chr553_11794	5.4	0.93 ± 0.02		26	26	0	0	yes		oni-miR-10695_MIMAT0043196_Oreochromis_niloticus_miR-10695		blast	uaugugaucgcggauuuugucu	acaaaacccgcagucgcuuugu	uaugugaucgcggauuuugucuuuaccagcuaaugacaaaacccgcagucgcuuugu	chr553:1587246..1587303:+
chr382_8506	5.3	0.93 ± 0.02		537	491	0	46	yes		aqu-miR-2019-5p_MIMAT0009696_Amphimedon_queenslandica_miR-2019-5p		blast	uaagugauugcggacuuuguca	caagauccgcaaucacuuaguu	uaagugauugcggacuuugucaauaccacuuaauggcaagauccgcaaucacuuaguu	chr382:6083..6141:-
chr514_9352	5.3	0.93 ± 0.02		272	262	0	10	yes		aau-miR168_MIMAT0022678_Acacia_auriculiformis_miR168		blast	uuucaguuugcgggaacacguc	uguucuugcaaaaugaagcagu	uuucaguuugcgggaacacgucguuuucgagaaggucguguucuugcaaaaugaagcagu	chr514:1107330..1107390:+
chr18_945	5.3	0.93 ± 0.02		13	13	0	0	yes		hsa-miR-455-3p_MIMAT0004784_Homo_sapiens_miR-455-3p		blast	acaguccacgagaacagagcgu	gcucuguucucaugggccggucg	gcucuguucucaugggccggucgccgucgccgacaguccacgagaacagagcgu	chr18:2073803..2073857:+
chr211_5905	5.3	0.93 ± 0.02		537	491	0	46	yes		aqu-miR-2019-5p_MIMAT0009696_Amphimedon_queenslandica_miR-2019-5p		blast	uaagugauugcggacuuuguca	caagauccgcaaucacuuaguu	uaagugauugcggacuuugucaauaccacuuaauggcaagauccgcaaucacuuaguu	chr211:38956..39014:+
chr139_4553	5.2	0.93 ± 0.02		3451	3451	0	0	yes		hsa-miR-4765_MIMAT0019916_Homo_sapiens_miR-4765		blast	ugagugauugcggauuuuguca	auauauccgcagccacuuagu	ugagugauugcggauuuugucaauagaugguauugauauauccgcagccacuuagu	chr139:48130..48186:-
chr14_354	5.2	0.93 ± 0.02		12	12	0	0	yes		mdo-miR-7342-5p_MIMAT0028694_Monodelphis_domestica_miR-7342-5p		blast	acugccucgugcgaucguacgu	guacgcguaugcggcuggucg	acugccucgugcgaucguacguguacacguauuuguuucacguacgcguaugcggcuggucg	chr14:1620601..1620663:+
chr69_3032	5.2	0.93 ± 0.02		1818	1631	0	187	yes		ath-miR866-3p_MIMAT0004316_Arabidopsis_thaliana_miR866-3p		blast	acaaaauccgcaaucacuuagu	aguaagugauuacggguuuugu	aguaagugauuacggguuuuguuauuaguugguauugacaaaauccgcaaucacuuagu	chr69:419940..419999:+
chr152_4766	5.2	0.93 ± 0.02		583	535	0	48	yes		mdo-miR-7313-5p_MIMAT0028626_Monodelphis_domestica_miR-7313-5p		blast	aaaauccgcaaucacuuaguug	acugagugauuacggauuuugu	acugagugauuacggauuuugucaauaucaccuaaugagaaaauccgcaaucacuuaguug	chr152:342616..342677:+
chr664_14712	5.2	0.93 ± 0.02		371	346	0	25	yes		hsa-miR-605-5p_MIMAT0003273_Homo_sapiens_miR-605-5p		blast	aaaauccccaaucacuuagucg	uaggugauugcagauuuuguca	uaggugauugcagauuuugucacuagguggcauugacaaaauccccaaucacuuagucg	chr664:137674..137733:+
chr506_8826	5.2	0.93 ± 0.02		264	247	0	17	yes		hsa-miR-4765_MIMAT0019916_Homo_sapiens_miR-4765		blast	ugagugauugcggcuuuuguca	acaauauccgcaaucacuuaau	ugagugauugcggcuuuugucaauaccacuuaaugacaauauccgcaaucacuuaau	chr506:1320221..1320278:+
chr534_10589	5.2	0.93 ± 0.02		25	25	0	0	yes		eca-miR-8959_MIMAT0034493_Equus_caballus_miR-8959		blast	uucgaauccgagucccagucgau	uagcuggggcuuggauucguaacc	uagcuggggcuuggauucguaaccgagagauccauagguucgaauccgagucccagucgau	chr534:998596..998657:+
chr506_8827	5.1	0.93 ± 0.02		19	19	0	0	yes		mdo-miR-7313-5p_MIMAT0028626_Monodelphis_domestica_miR-7313-5p		blast	aaaauccgcaaucgcuuaguu	ccaaguuguugcggauuuugu	ccaaguuguugcggauuuuguguauaccaccuaaugagaaaauccgcaaucgcuuaguu	chr506:1710930..1710989:+
chr639_13987	5.1	0.93 ± 0.02		228	228	0	0	yes		aqu-miR-2019-5p_MIMAT0009696_Amphimedon_queenslandica_miR-2019-5p		blast	uaagugaucgcggauuuuguca	acaaaauccgcaaucaucuagu	uaagugaucgcggauuuugucaauaccaucuaaugacaaaauccgcaaucaucuagu	chr639:282628..282685:-
chr14_475	5.1	0.93 ± 0.02		69	69	0	0	yes		mse-miR-6098_MIMAT0024506_Manduca_sexta_miR-6098		blast	uuagugauugcggauuuuguca	auaaaauccgcaaucaauugcc	uuagugauugcggauuuugucaauaccaccuagugauaaaauccgcaaucaauugcc	chr14:2293692..2293749:-
chr86_3407	5.1	0.93 ± 0.02		391	266	0	125	yes		mtr-miR2593a_MIMAT0013280_Medicago_truncatula_miR2593a		blast	cuaaaugauugcagauuuuguc	aauccgcgaucacuuagucgcc	cuaaaugauugcagauuuugucgauaccaccaaaugacacaauccgcgaucacuuagucgcc	chr86:1710499..1710561:+
chr555_12099	5	0.93 ± 0.02		30	30	0	0	yes		hpo-miR-10110-5p_MIMAT0040799_Heligmosomoides_polygyrus_miR-10110-5p		blast	aauuucucccauaagcaucgg	ggugcuuaucguugguaauucg	ggugcuuaucguugguaauucgcuuacuuuugacugaauuucucccauaagcaucgg	chr555:1076934..1076991:+
chr18_954	5	0.93 ± 0.02		856	641	0	215	yes		mdo-miR-7313-5p_MIMAT0028626_Monodelphis_domestica_miR-7313-5p		blast	aaaauccgcaaucacuuaguug	uaagugauuacggauuuuguu	uaagugauuacggauuuuguuauuaagugguaaugauaaaauccgcaaucacuuaguug	chr18:2464054..2464113:+
chr55_2483	5	0.93 ± 0.02		25	25	0	0	yes		ppc-miR-8335-3p_MIMAT0033215_Pristionchus_pacificus_miR-8335-3p		blast	auuguuguuaugugagcaaga	uugccaaaugguaacaauca	uugccaaaugguaacaaucacaagauuguuguuaugugagcaaga	chr55:1067977..1068022:+
chr662_14669	4.9	0.89 ± 0.02		42	15	0	27	yes		osa-miR1882e-3p_MIMAT0015285_Oryza_sativa_miR1882e-3p		blast	aaaaugauugcagauuuuguca	auccgcaaucacuuaguugcc	aaaaugauugcagauuuugucauuaccaucuaaugacaacauccgcaaucacuuaguugcc	chr662:329514..329575:-
chr509_9110	4.9	0.89 ± 0.02		11	11	0	0	yes		gra-miR8649_MIMAT0034007_Gossypium_raimondii_miR8649		blast	acacuguggaucgagcggucu	aucgaucgaucuaccguuuau	aucgaucgaucuaccguuuauaccgugauuauuacgacacuguggaucgagcggucu	chr509:4577920..4577977:-
chr92_3692	4.8	0.89 ± 0.02		11	8	0	3	yes		cel-miR-75-5p_MIMAT0015108_Caenorhabditis_elegans_miR-75-5p		blast	aagucggugcgcgcgaucuaca	gacacgcguacagacuagugg	aagucggugcgcgcgaucuacaguaguguagacacgcguacagacuagugg	chr92:1789008..1789059:-
chr56_2637	4.8	0.89 ± 0.02		484	480	0	4	yes		aqu-miR-2019-5p_MIMAT0009696_Amphimedon_queenslandica_miR-2019-5p		blast	uaagugauugcggacuuuguca	auccacaaucacuuaguugcca	uaagugauugcggacuuugucaauaccaucuaaugacacaauccacaaucacuuaguugcca	chr56:458480..458542:-
chr507_8927	4.8	0.89 ± 0.02		17	17	0	0	yes		hpo-miR-10142-3p_MIMAT0040865_Heligmosomoides_polygyrus_miR-10142-3p		blast	uagacacacguguacgaaccau	acuucgugcucgugugucuucu	acuucgugcucgugugucuucugcugcacauagacacacguguacgaaccau	chr507:633564..633616:+
chr119_4198	4.7	0.89 ± 0.02		18	18	0	0	yes		gga-miR-1728-5p_MIMAT0007627_Gallus_gallus_miR-1728-5p		blast	ugguugauaaaaagguacgcgu	gacaaucuuuuuaucaaccacg	gacaaucuuuuuaucaaccacgcguugauaaaacgugguugauaaaaagguacgcgu	chr119:552942..552999:-
chr92_3550	4.7	0.89 ± 0.02		4841	4841	0	0	yes		hsa-miR-4765_MIMAT0019916_Homo_sapiens_miR-4765		blast	ugagugauugcggauuuuguca	gcauugacaaaaucacuuagu	ugagugauugcggauuuugucauuagauggcauugacaaaaucacuuagu	chr92:1159665..1159715:+
chr16_870	4.6	0.89 ± 0.02		5	4	0	1	yes		gga-miR-29c-5p_MIMAT0026544_Gallus_gallus_miR-29c-5p		blast	ucgauuucuaguuuguccgaau	uuggagaaucuaaggaucaauu	uuggagaaucuaaggaucaauuuucagacuuagaaucgauuucuaguuuguccgaau	chr16:1685385..1685442:-
chr37_2038	4.6	0.89 ± 0.02		23	23	0	0	yes		dme-miR-3-3p_MIMAT0000108_Drosophila_melanogaster_miR-3-3p		blast	ucacuggguuuuguuuguccca	ggauaaacgugauccuguuugacg	ggauaaacgugauccuguuugacgguaauaauugaucgucacuggguuuuguuuguccca	chr37:26728..26788:-
chr62_2861	4.6	0.89 ± 0.02		11	9	1	1	yes				blast	auccaauauguuacugaga	uucagugauguugaacuacuuug	uucagugauguugaacuacuuugcauguauuaucugaauacuucgugugguuauccaauauguuacugaga	chr62:562213..562284:+
chr179_5447	4.6	0.89 ± 0.02		49	49	0	0	yes		cel-miR-60-3p_MIMAT0000032_Caenorhabditis_elegans_miR-60-3p		blast	cauuaugcuaggaauaugugguau	ucccauauucuagcauaauauuguc	ucccauauucuagcauaauauugucgggcugugaaguggcauuaugcuaggaauaugugguau	chr179:285461..285524:+
chr18_925	4.6	0.89 ± 0.02		8	7	0	1	yes				blast	uuucuccaaagugaaacagggu	cgcuguuucacuuugcaggaau	cgcuguuucacuuugcaggaauacgaaacaaggacucauccgccaucuuucuccaaagugaaacagggu	chr18:1549166..1549235:+
chr509_9104	4.5	0.89 ± 0.02		10	10	0	0	yes		bta-miR-1721_MIMAT0011849_Bos_taurus_miR-1721		blast	aacagaugcuuguuuggcugcga	acagccaaucagcguccgucuc	acagccaaucagcguccgucucucguggaaaauccgcagaaaaacagaugcuuguuuggcugcga	chr509:4094614..4094679:-
chr538_11031	4.4	0.89 ± 0.02		21	20	1	0	yes		stu-miR8016_MIMAT0030913_Solanum_tuberosum_miR8016		blast	auuuuugaaaaauauuuucagg	guaaaauaucuuucaagaauau	guaaaauaucuuucaagaauauucucgaaccugucggaagcugagcaauauuuuugaaaaauauuuucagg	chr538:3536576..3536647:+
chr120_4244	4.2	0.89 ± 0.02		4	2	0	2	yes		bta-miR-2284p_MIMAT0011885_Bos_taurus_miR-2284p		blast	agaaaguuaacgauugcaagcu	acuugcaacguggaacuuaagu	agaaaguuaacgauugcaagcucuaacacauaacuauaucgaacuugcaacguggaacuuaagu	chr120:38991..39055:+
chr568_12561	4.1	0.89 ± 0.02		9	9	0	0	yes		mtr-miR2619b-5p_MIMAT0022203_Medicago_truncatula_miR2619b-5p		blast	cuauguuuuguagggccuug	aggcccuacaaaauauagua	aggcccuacaaaauauaguauguuuuguacuaguuacuauguuuuguagggccuug	chr568:37159..37215:+
chr43_2178	4.1	0.89 ± 0.02		12	11	0	1	yes				blast	aggcauaucuguagaccuaguauua	uuuacugggggaacgaauaug	aggcauaucuguagaccuaguauuagaucauuucuuuuacugggggaacgaauaug	chr43:819524..819580:+
chr608_13578	4.1	0.89 ± 0.02		123	123	0	0	yes		dme-miR-958-3p_MIMAT0005471_Drosophila_melanogaster_miR-958-3p		blast	ugagauucaacuccuccaacu	uggagaaguggucucuacgcu	uggagaaguggucucuacgcuuugaauuaaagugagauucaacuccuccaacu	chr608:1103649..1103702:-
chr510_9265	4.1	0.89 ± 0.02		225	224	0	1	yes		aqu-miR-2019-5p_MIMAT0009696_Amphimedon_queenslandica_miR-2019-5p		blast	uaagugaucgcggauuuuguca	aaaucuacaaucacuuaguuac	uaagugaucgcggauuuugucaauagauuguauggagaaaaucuacaaucacuuaguuac	chr510:2717132..2717192:-
chr160_5057	4	0.89 ± 0.02		875	317	0	558	yes		bmo-miR-3276_MIMAT0015461_Bombyx_mori_miR-3276		blast	aaugauugcggauuuugucauu	aaaauccgcaaucacuuaguugc	aaugauugcggauuuugucauuauucccaaugcaaaaauccgcaaucacuuaguugc	chr160:447100..447157:-
chr32_1483	4	0.89 ± 0.02		9	9	0	0	yes		cin-miR-5596a-3p_MIMAT0022316_Ciona_intestinalis_miR-5596a-3p		blast	uaggguggcgguggugggga	cccaccacucuaccgacc	cccaccacucuaccgaccgaucucuggcucgagucuagaaaagugguaggguggcgguggugggga	chr32:137215..137281:+
chr504_8698	4	0.89 ± 0.02		1833	1833	0	0	yes		osa-miR810b.2_MIMAT0005978_Oryza_sativa_miR810b.2		blast	gagugauugcggauuuugucau	gauaaaauccacagucacuuag	gagugauugcggauuuugucauuagaugguauugauaaaauccacagucacuuag	chr504:1478834..1478889:+
mature miRBase miRNAs detected by miRDeep2
tag id	miRDeep2 score	estimated probability that the miRNA is a true positive	rfam alert	predicted mature seq. in accordance with miRBase mature seq.	total read count	mature read count	loop read count	star read count	significant randfold p-value	mature miRBase miRNA	example miRBase miRNA with the same seed	UCSC browser	NCBI blastn	consensus mature sequence	consensus star sequence	consensus precursor sequence	precursor coordinate
chr535_10803	350000	0.94 ± 0.02		TRUE	701668	696327	0	5341	yes	ame-miR-276-3p_MIMAT0001480_Apis_mellifera_miR-276-3p	dme-miR-276a-3p_MIMAT0000337_Drosophila_melanogaster_miR-276a-3p		blast	uaggaacuucauaccgugcucu	agcgagguauagaguuccuacg	agcgagguauagaguuccuacguaguguucagaaaguaggaacuucauaccgugcucu	chr535:1102300..1102358:+
chr599_13357	320000	0.94 ± 0.02		TRUE	637356	598911	0	38445	yes	ame-miR-8-3p_MIMAT0001490_Apis_mellifera_miR-8-3p	dme-miR-8-3p_MIMAT0000113_Drosophila_melanogaster_miR-8-3p		blast	uaauacugucagguaaagaugu	caucuuaccgggcagcauuaga	caucuuaccgggcagcauuagauugaaguugaaccuucuaauacugucagguaaagaugu	chr599:85928..85988:+
chr638_13925	260000	0.94 ± 0.02		TRUE	526976	525553	0	1423	yes	ame-bantam-3p_MIMAT0001470_Apis_mellifera_bantam-3p	cel-miR-80-3p_MIMAT0000053_Caenorhabditis_elegans_miR-80-3p		blast	ugagaucauugugaaagcugauu	cugguuuucacaaugauuugaca	cugguuuucacaaugauuugacagauagauuugauucugagaucauugugaaagcugauu	chr638:757860..757920:+
chr104_3761	260000	0.94 ± 0.02		TRUE	519157	518931	1	225	yes	ame-miR-1-3p_MIMAT0001471_Apis_mellifera_miR-1-3p	cel-miR-1-3p_MIMAT0000003_Caenorhabditis_elegans_miR-1-3p		blast	uggaauguaaagaaguauggag	ccgugcuuccuuacuucccaua	ccgugcuuccuuacuucccauagugaaugugacguauggaauguaaagaaguauggag	chr104:223342..223400:+
chr143_4706	240000	0.94 ± 0.02		TRUE	472445	471790	0	655	yes	ame-miR-2796-3p_MIMAT0018591_Apis_mellifera_miR-2796-3p	hsa-miR-1295a_MIMAT0005885_Homo_sapiens_miR-1295a		blast	guaggccggcggaaacuacuugc	agggguuucuaucggccuccagc	agggguuucuaucggccuccagcagcaacgaugguuguaggccggcggaaacuacuugc	chr143:17068..17127:-
chr18_927	230000	0.94 ± 0.02		TRUE	451493	451131	355	7	yes	ame-miR-317-3p_MIMAT0001488_Apis_mellifera_miR-317-3p	dme-miR-317-3p_MIMAT0000409_Drosophila_melanogaster_miR-317-3p		blast	ugaacacagcuggugguaucu	agccacucugcguucacucggu	agccacucugcguucacucgguggguaaugaagcgagugaacacagcuggugguaucu	chr18:1581822..1581880:+
chr681_14861	190000	0.94 ± 0.02		TRUE	380919	352819	0	28100	yes	ame-miR-14-3p_MIMAT0004423_Apis_mellifera_miR-14-3p	dme-miR-14-3p_MIMAT0000120_Drosophila_melanogaster_miR-14-3p		blast	ucagucuuuuucucucuccuau	gggggugagaaacuggcuugg	gggggugagaaacuggcuuggcucucugugcuacgauagucagucuuuuucucucuccuau	chr681:187340..187401:+
chr18_931	150000	0.94 ± 0.02		TRUE	308909	308830	0	79	yes	ame-miR-277-3p_MIMAT0001481_Apis_mellifera_miR-277-3p	cel-miR-232-3p_MIMAT0000287_Caenorhabditis_elegans_miR-232-3p		blast	uaaaugcacuaucugguacgaca	cgugccagaugcgcguuuaca	cgugccagaugcgcguuuacacgggcccugaauacuguaaaugcacuaucugguacgaca	chr18:1607771..1607831:+
chr534_10677	150000	0.94 ± 0.02		TRUE	303250	289052	0	14198	yes	ame-miR-9a-5p_MIMAT0001491_Apis_mellifera_miR-9a-5p	dme-miR-9a-5p_MIMAT0000114_Drosophila_melanogaster_miR-9a-5p		blast	ucuuugguuaucuagcuguauga	auaaagcuagguuaccggagu	ucuuugguuaucuagcuguaugaguauuauucgacaucauaaagcuagguuaccggagu	chr534:386115..386174:-
chr16_860	140000	0.94 ± 0.02		TRUE	278577	275734	25	2818	yes	ame-miR-3477-5p_MIMAT0018583_Apis_mellifera_miR-3477-5p	hsa-miR-216a-5p_MIMAT0000273_Homo_sapiens_miR-216a-5p		blast	uaaucucaugcgguaacugugag	ucauauuaccucgugggguuu	uaaucucaugcgguaacugugagcgugugaauuguaaaagcucauauuaccucgugggguuu	chr16:2209148..2209210:+
chr37_2069	130000	0.94 ± 0.02		TRUE	265632	263960	4	1668	yes	ame-miR-252a-5p_MIMAT0010113_Apis_mellifera_miR-252a-5p	dme-miR-252-5p_MIMAT0005516_Drosophila_melanogaster_miR-252-5p		blast	auaaguacuagugccgcagga	cugcugcucaagugcuuauca	auaaguacuagugccgcaggagugacuagguuggguuagaaauuaccauaucuccugcugcucaagugcuuauca	chr37:1934616..1934691:-
chr18_936	100000	0.94 ± 0.02		TRUE	210372	205208	0	5164	yes	ame-miR-34-5p_MIMAT0004430_Apis_mellifera_miR-34-5p	cel-miR-34-5p_MIMAT0000005_Caenorhabditis_elegans_miR-34-5p		blast	uggcaguguuguuagcugguugugu	cgaccgcuaucggcacugcaauu	uggcaguguuguuagcugguuguguggcuauauuguauauacgaccgcuaucggcacugcaauu	chr18:1613909..1613973:+
chr16_862	83000	0.94 ± 0.02		TRUE	163035	162831	0	204	yes	ame-miR-12-5p_MIMAT0001472_Apis_mellifera_miR-12-5p	dme-miR-12-5p_MIMAT0000117_Drosophila_melanogaster_miR-12-5p		blast	ugaguauuacaucagguacuggu	caguacuuguguuauacuuacg	ugaguauuacaucagguacuggugugauauucagauaaccaguacuuguguuauacuuacg	chr16:2209606..2209667:+
chr109_3925	41000	0.94 ± 0.02		TRUE	80493	79999	0	494	yes	ame-miR-210-3p_MIMAT0001477_Apis_mellifera_miR-210-3p	dme-miR-210-3p_MIMAT0000355_Drosophila_melanogaster_miR-210-3p		blast	cuugugcgugugacagcggcuau	agcugcuggccacugcacaaga	agcugcuggccacugcacaagauuagacauaagacucuugugcgugugacagcggcuau	chr109:528276..528335:+
chr151_4737	34000	0.94 ± 0.02		TRUE	67526	67251	0	275	yes	ame-miR-29b-3p_MIMAT0004427_Apis_mellifera_miR-29b-3p	cel-miR-49-3p_MIMAT0000020_Caenorhabditis_elegans_miR-49-3p		blast	uagcaccauuugaaaucagua	acugacuucugugcgugcuggg	acugacuucugugcgugcugggguuuaugauaaaccuccuagcaccauuugaaaucagua	chr151:294364..294424:+
chr514_9353	33000	0.94 ± 0.02		TRUE	65580	65485	0	95	yes	ame-miR-375-3p_MIMAT0004431_Apis_mellifera_miR-375-3p	hsa-miR-375-3p_MIMAT0000728_Homo_sapiens_miR-375-3p		blast	uuuguucguucggcucgaguua	caucgaucccaacgaucaacaaacu	caucgaucccaacgaucaacaaacuuuucacuugaaaguuuguucguucggcucgaguua	chr514:1258742..1258802:+
chr37_2006	26000	0.94 ± 0.02		TRUE	52720	52499	0	221	yes	ame-miR-306-5p_MIMAT0018579_Apis_mellifera_miR-306-5p	dme-miR-275-3p_MIMAT0000333_Drosophila_melanogaster_miR-275-3p		blast	ucagguacugagugacucugagu	caaagcaacuugguaccuaacu	ucagguacugagugacucugaguacacauuaaauuacucaaagcaacuugguaccuaacu	chr37:3093661..3093721:+
chr516_9577	23000	0.94 ± 0.02		TRUE	45553	45510	0	43	yes	ame-miR-263b-5p_MIMAT0010116_Apis_mellifera_miR-263b-5p	hsa-miR-96-5p_MIMAT0000095_Homo_sapiens_miR-96-5p		blast	cuuggcacuggaagaauucaca	uggaucuugcaaugccaucacu	cuuggcacuggaagaauucacagaugugcaguguauaaucguggaucuugcaaugccaucacu	chr516:485544..485607:-
chr51_2362	21000	0.94 ± 0.02		TRUE	41487	25891	0	15596	yes	ame-miR-71-5p_MIMAT0004432_Apis_mellifera_miR-71-5p	cel-miR-71-5p_MIMAT0000043_Caenorhabditis_elegans_miR-71-5p		blast	ugaaagacauggguagugagau	ucucacuaucuugucuuucauc	ugaaagacauggguagugagauguucucacgcuaucgcgucucacuaucuugucuuucauc	chr51:948158..948219:+
chr84_3364	20000	0.94 ± 0.02		TRUE	39573	39133	0	440	yes	ame-miR-315-5p_MIMAT0001487_Apis_mellifera_miR-315-5p	dme-miR-315-5p_MIMAT0000407_Drosophila_melanogaster_miR-315-5p		blast	uuuugauuguugcucagaaagcc	cuuucgggcaauaaucauaauc	uuuugauuguugcucagaaagccuugauuacgauauuggcuuucgggcaauaaucauaauc	chr84:53643..53704:+
chr142_4688	19000	0.94 ± 0.02		TRUE	38179	37704	0	475	yes	ame-miR-279c-3p_MIMAT0018586_Apis_mellifera_miR-279c-3p	cel-miR-44-3p_MIMAT0000015_Caenorhabditis_elegans_miR-44-3p		blast	ugacuagagucacacucgucca	gacgggugcacucugguaucaug	gacgggugcacucugguaucauguagauuugaucaugacuagagucacacucgucca	chr142:380341..380398:-
chr171_5312	18000	0.94 ± 0.02		TRUE	36915	36513	0	402	yes	ame-let-7-5p_MIMAT0004418_Apis_mellifera_let-7-5p	cel-let-7-5p_MIMAT0000001_Caenorhabditis_elegans_let-7-5p		blast	ugagguaguagguuguauagu	cuguacaacuugcuaacuuucc	ugagguaguagguuguauaguagggaauggaaauucgcgauauacgaaguccacuguacaacuugcuaacuuucc	chr171:332032..332107:+
chr531_10432	17000	0.94 ± 0.02		TRUE	34988	26778	0	8210	no	ame-miR-3786-5p_MIMAT0018565_Apis_mellifera_miR-3786-5p	bta-miR-2355-3p_MIMAT0011892_Bos_taurus_miR-2355-3p		blast	cuuguccugguucauguagggc	ucuguauggcucaggacgauac	cuuguccugguucauguagggcggaauguuacgcaaacacucuguauggcucaggacgauac	chr531:1656383..1656445:+
chr51_2367	15000	0.94 ± 0.02		TRUE	31269	30985	0	284	yes	ame-miR-13b-3p_MIMAT0010114_Apis_mellifera_miR-13b-3p	cel-miR-2-3p_MIMAT0000004_Caenorhabditis_elegans_miR-2-3p		blast	uaucacagccauuuuugacgauu	ucgucaaauugguuguggcgug	ucgucaaauugguuguggcguguugcuuuuauaaaugucauaucacagccauuuuugacgauu	chr51:949425..949488:+
chr555_12130	14000	0.94 ± 0.02		TRUE	29040	28809	0	231	yes	ame-miR-307-3p_MIMAT0018509_Apis_mellifera_miR-307-3p	aae-miR-307_MIMAT0014296_Aedes_aegypti_miR-307		blast	cacaaccuuuuugagugagcga	acucacucaaccuggguguga	acucacucaaccugggugugaugcuugccuguacaccaggcccuaguggucaucacaaccuuuuugagugagcga	chr555:1118283..1118358:-
chr725_15599	14000	0.94 ± 0.02		TRUE	27588	22273	1	5314	yes	ame-miR-278-3p_MIMAT0001482_Apis_mellifera_miR-278-3p	dme-miR-278-3p_MIMAT0000339_Drosophila_melanogaster_miR-278-3p		blast	ucggugggacuuucguccguuu	ccggaugaggucuccaucgacc	ccggaugaggucuccaucgaccgugauuuaauuucauaaggucggugggacuuucguccguuu	chr725:9386..9449:+
chr554_11965	13000	0.94 ± 0.02		TRUE	26865	26851	0	14	yes	ame-miR-279d-3p_MIMAT0037267_Apis_mellifera_miR-279d-3p	cel-miR-44-3p_MIMAT0000015_Caenorhabditis_elegans_miR-44-3p		blast	ugacuagauccacacucaucca	gauggguuugaauucaguccacg	gauggguuugaauucaguccacguuuuuuaauuuuauucgugacuagauccacacucaucca	chr554:708192..708254:+
chr207_5805	11000	0.94 ± 0.02		TRUE	23162	11037	0	12125	yes	ame-miR-10-5p_MIMAT0004419_Apis_mellifera_miR-10-5p	cel-miR-57-5p_MIMAT0000029_Caenorhabditis_elegans_miR-57-5p		blast	uacccuguagauccgaauuugu	caaauucgguucuagagagguuu	uacccuguagauccgaauuuguuugauaagaggcgacaaauucgguucuagagagguuu	chr207:146566..146625:-
chr538_11066	11000	0.94 ± 0.02		TRUE	22777	22439	0	338	yes	ame-miR-87-3p_MIMAT0004434_Apis_mellifera_miR-87-3p	cel-miR-87-3p_MIMAT0000060_Caenorhabditis_elegans_miR-87-3p		blast	gugagcaaaguuucaggugugu	gggccugacucuuugcucugcc	gggccugacucuuugcucugcccguacuuuuccuucugggugagcaaaguuucaggugugu	chr538:208953..209014:-
chr547_11646	11000	0.94 ± 0.02		TRUE	22334	22327	0	7	yes	ame-miR-996-3p_MIMAT0010115_Apis_mellifera_miR-996-3p	cel-miR-44-3p_MIMAT0000015_Caenorhabditis_elegans_miR-44-3p		blast	ugacuagauacauacucgucua	ggcgaguaugaauguggugcgcg	ggcgaguaugaauguggugcgcguuaugguuuacuucgugacuagauacauacucgucua	chr547:612127..612187:-
chr171_5310	10000	0.94 ± 0.02		TRUE	20174	19765	0	409	yes	ame-miR-100-5p_MIMAT0004420_Apis_mellifera_miR-100-5p	cel-miR-51-5p_MIMAT0000022_Caenorhabditis_elegans_miR-51-5p		blast	aacccguagauccgaacuugug	caagcuccuaucuaccgguaca	aacccguagauccgaacuugugggcuuuuuuauauguauaccgcaagcuccuaucuaccgguaca	chr171:331434..331499:+
chr16_858	10000	0.94 ± 0.02		TRUE	20055	19990	0	65	yes	ame-miR-283-5p_MIMAT0004426_Apis_mellifera_miR-283-5p	dme-miR-283-5p_MIMAT0000347_Drosophila_melanogaster_miR-283-5p		blast	aaauaucagcugguaauucuggg	caggauucuugcugguaucc	aaauaucagcugguaauucugggauuuugacaauagcccaggauucuugcugguaucc	chr16:2208379..2208437:+
chr518_9875	9300	0.94 ± 0.02		TRUE	18309	17555	0	754	yes	ame-miR-305-5p_MIMAT0001486_Apis_mellifera_miR-305-5p	cel-miR-238-3p_MIMAT0000293_Caenorhabditis_elegans_miR-238-3p		blast	auuguacuucaucaggugcucugg	cggcaccuguuggagcgcaauuc	auuguacuucaucaggugcucuggugaacucgauacccggcaccuguuggagcgcaauuc	chr518:590190..590250:-
chr534_10765	8400	0.94 ± 0.02		STAR	16656	8518	0	8138	yes	ame-miR-281-3p_MIMAT0001483_Apis_mellifera_miR-281-3p	cel-miR-46-5p_MIMAT0015096_Caenorhabditis_elegans_miR-46-5p		blast	aagagagcuauccaucgacagu	ugucauggaguugcucucuuug	aagagagcuauccaucgacaguauggugauaauagacacugucauggaguugcucucuuug	chr534:4681135..4681196:-
chr6_153	8100	0.94 ± 0.02		TRUE	15891	15424	25	442	yes	ame-miR-133-3p_MIMAT0001475_Apis_mellifera_miR-133-3p	dme-miR-133-3p_MIMAT0000340_Drosophila_melanogaster_miR-133-3p		blast	uugguccccuucaaccagcugu	agcugguugaacacgggucaaau	agcugguugaacacgggucaaauauaccgcacgauugacgcauuugguccccuucaaccagcugu	chr6:86024..86089:+
chr506_8814	7000	0.94 ± 0.02		TRUE	13758	9842	0	3916	yes	ame-miR-927a-5p_MIMAT0004438_Apis_mellifera_miR-927a-5p	dme-miR-927-5p_MIMAT0005501_Drosophila_melanogaster_miR-927-5p		blast	uuuagaauuccuacgcuuuacc	caaagcguuugaaaucugaaac	uuuagaauuccuacgcuuuaccgauguucgaaguggcaaagcguuugaaaucugaaac	chr506:58097..58155:+
chr56_2606	6800	0.94 ± 0.02		TRUE	13349	10889	0	2460	yes	ame-miR-282-5p_MIMAT0001484_Apis_mellifera_miR-282-5p	dme-miR-282-5p_MIMAT0000346_Drosophila_melanogaster_miR-282-5p		blast	uagccucuccuaggcuuugucu	acauagccuagaauagguuagg	uagccucuccuaggcuuugucuguauauaaagaacggagacauagccuagaauagguuagg	chr56:1719121..1719182:+
chr46_2339	6400	0.94 ± 0.02		TRUE	12657	12655	0	2	yes	ame-miR-31a-5p_MIMAT0004428_Apis_mellifera_miR-31a-5p	cel-miR-72-5p_MIMAT0000044_Caenorhabditis_elegans_miR-72-5p		blast	aggcaagaugucggcauagcuga	ggcugugucacauccagccagc	aggcaagaugucggcauagcugaugcuuuucaaaauucggcugugucacauccagccagc	chr46:2719816..2719876:-
chr555_12093	6200	0.94 ± 0.02		TRUE	12165	10862	3	1300	yes	ame-miR-11-3p_MIMAT0018506_Apis_mellifera_miR-11-3p	cel-miR-2-3p_MIMAT0000004_Caenorhabditis_elegans_miR-2-3p		blast	caucacaggcagaguucuaguu	uggagcucuggcugugacuugu	uggagcucuggcugugacuuguguguuaaccaaaugaaagucacaucacaggcagaguucuaguu	chr555:693679..693744:+
chr534_10658	5900	0.94 ± 0.02		TRUE	11755	11235	8	512	yes	ame-miR-932-5p_MIMAT0004444_Apis_mellifera_miR-932-5p	ame-miR-932-5p_MIMAT0004444_Apis_mellifera_miR-932-5p		blast	ucaauuccguagugcauugcaga	ugcaagcaccgcgggagugagg	ucaauuccguagugcauugcagaugauuauucgauuaacgagaaagaaccugcaagcaccgcgggagugagg	chr534:5013921..5013993:+
chr5_86	5700	0.94 ± 0.02		TRUE	11360	11347	0	13	yes	ame-miR-2765-5p_MIMAT0023551_Apis_mellifera_miR-2765-5p	nve-miR-2032a-3p_MIMAT0009785_Nematostella_vectensis_miR-2032a-3p		blast	ugguaacuccaccaccguuggc	caaugggguacgaguuuccuuc	ugguaacuccaccaccguuggcggaaucuaauagccaaugggguacgaguuuccuuc	chr5:2089171..2089228:+
chr521_9979	5400	0.94 ± 0.02		TRUE	10718	8876	0	1842	yes	ame-miR-3718a-3p_MIMAT0018520_Apis_mellifera_miR-3718a-3p	ame-miR-3718a-3p_MIMAT0018520_Apis_mellifera_miR-3718a-3p		blast	uccccuguccugucccgauagu	auugggucaggauaggguugggca	auugggucaggauaggguugggcagggccauucggcauaaauucuguccccuguccugucccgauagu	chr521:3826451..3826519:+
chr509_9039	5200	0.94 ± 0.02		TRUE	10345	7406	0	2939	yes	ame-miR-971-3p_MIMAT0018544_Apis_mellifera_miR-971-3p	dme-miR-971-3p_MIMAT0005487_Drosophila_melanogaster_miR-971-3p		blast	uugguguucuaccuuacaguga	cacuuuaaguucgaauaccaagc	cacuuuaaguucgaauaccaagccugucuauaaacaguuugguguucuaccuuacaguga	chr509:5206739..5206799:+
chr521_9977	4700	0.94 ± 0.02		STAR	9347	8876	0	471	yes	ame-miR-3718c-5p_MIMAT0037268_Apis_mellifera_miR-3718c-5p	ame-miR-3718a-3p_MIMAT0018520_Apis_mellifera_miR-3718a-3p		blast	uccccuguccugucccgauagu	uauugggucaggauagggcag	uauugggucaggauagggcagggcagggccguuuggcgaguauauuuuguccccuguccugucccgauagu	chr521:3826258..3826329:+
chr37_2007	4500	0.94 ± 0.02		TRUE	8949	5096	0	3853	yes	ame-miR-79-3p_MIMAT0004433_Apis_mellifera_miR-79-3p	cel-miR-75-3p_MIMAT0000047_Caenorhabditis_elegans_miR-75-3p		blast	auaaagcuagauuaccaaagca	cuuugguaauacagcucuauga	cuuugguaauacagcucuaugauuuuaauuaaggaucauaaagcuagauuaccaaagca	chr37:3093861..3093920:+
chr509_9031	3900	0.94 ± 0.02		TRUE	7723	7393	2	328	yes	ame-miR-3785-3p_MIMAT0018564_Apis_mellifera_miR-3785-3p	cel-miR-57-5p_MIMAT0000029_Caenorhabditis_elegans_miR-57-5p		blast	uacccuguaacguccugagacu	ucucacgacgugauagcggcg	ucucacgacgugauagcggcgcccgacucucgaaacugugguacccuguaacguccugagacu	chr509:4298528..4298591:+
chr603_13481	3400	0.94 ± 0.02		TRUE	6739	5019	0	1720	yes	ame-miR-3049-5p_MIMAT0022968_Apis_mellifera_miR-3049-5p	api-miR-3049_MIMAT0014789_Acyrthosiphon_pisum_miR-3049		blast	ucgggaagguaguugcggcggauu	uccguccaacuccuuuccgucu	ucgggaagguaguugcggcggauuugaucagcuacgaaaguccguccaacuccuuuccgucu	chr603:48932..48994:-
chr25_1308	3100	0.94 ± 0.02		TRUE	6205	6184	0	21	yes	ame-miR-981-3p_MIMAT0010121_Apis_mellifera_miR-981-3p	cel-miR-76-3p_MIMAT0000048_Caenorhabditis_elegans_miR-76-3p		blast	uucguugucaacgaaaccugc	uggguuucguggcaggcgagcc	uggguuucguggcaggcgagccguucuuuacgacuugguucguugucaacgaaaccugc	chr25:3011777..3011836:-
chr207_5793	2700	0.94 ± 0.02		TRUE	5421	4346	0	1075	yes	ame-miR-993-3p_MIMAT0010123_Apis_mellifera_miR-993-3p	hsa-miR-99a-3p_MIMAT0004511_Homo_sapiens_miR-99a-3p		blast	gaagcucgucucuacagguaucu	uacccuguagauccgggcuuuug	uacccuguagauccgggcuuuuguagaauuguaaauaucagaagcucgucucuacagguaucu	chr207:71755..71818:+
chr510_9222	2300	0.94 ± 0.02		STAR	4642	2088	0	2554	no	ame-miR-316-5p_MIMAT0010122_Apis_mellifera_miR-316-5p	hsa-miR-545-3p_MIMAT0003165_Homo_sapiens_miR-545-3p		blast	ccagcaaaggggaacaggccga	ugucuuuuuccgcuuugcugc	ugucuuuuuccgcuuugcugccgcugaaaucgaguccgccagcaaaggggaacaggccga	chr510:484725..484785:-
chr109_3924	2200	0.94 ± 0.02		TRUE	4341	4235	0	106	yes	ame-miR-6038-5p_MIMAT0023658_Apis_mellifera_miR-6038-5p	mdo-miR-33-3p_MIMAT0026944_Monodelphis_domestica_miR-33-3p		blast	uauguuucugucuuauuucauu	ugaaauaugacauaaacuuaag	uauguuucugucuuauuucauuguaaaauugcgauaugaaauaugacauaaacuuaag	chr109:524118..524176:+
chr603_13474	1800	0.94 ± 0.02		TRUE	3571	2981	0	590	yes	ame-miR-1000-5p_MIMAT0010119_Apis_mellifera_miR-1000-5p	dme-miR-1000-5p_MIMAT0005520_Drosophila_melanogaster_miR-1000-5p		blast	auauugucuugucacagcagua	cuggugugaugggacauugucc	auauugucuugucacagcaguacgccuuuaaagaguuacuggugugaugggacauugucc	chr603:155471..155531:+
chr642_14073	1500	0.94 ± 0.02		TRUE	3098	2939	15	144	yes	ame-miR-6039-5p_MIMAT0023659_Apis_mellifera_miR-6039-5p	tur-miR-5729b-3p_MIMAT0023039_Tetranychus_urticae_miR-5729b-3p		blast	aaucgaacgcgugaguuuacgu	guagacgcacguguuggaccuu	aaucgaacgcgugaguuuacguguagcauugagcguuugagcgacguagacgcacguguuggaccuu	chr642:897210..897277:-
chr94_3716	1500	0.94 ± 0.02		TRUE	2939	2735	0	204	yes	ame-miR-3783-3p_MIMAT0018561_Apis_mellifera_miR-3783-3p	ame-miR-3783-3p_MIMAT0018561_Apis_mellifera_miR-3783-3p		blast	uacuuucaauuguuugaugagg	ccaccaaacaagugagagugug	ccaccaaacaagugagagugugucaauauaggucuauacuuucaauuguuugaugagg	chr94:293654..293712:-
chr534_10773	1300	0.94 ± 0.02		TRUE	2610	1638	0	972	yes	ame-miR-33-5p_MIMAT0004429_Apis_mellifera_miR-33-5p	hsa-miR-33a-5p_MIMAT0000091_Homo_sapiens_miR-33a-5p		blast	gugcauuguaguugcauugca	caauacuucuacagugcaacu	gugcauuguaguugcauugcauguaauauaacuaugcaauacuucuacagugcaacu	chr534:4833380..4833437:-
chr538_11073	1300	0.94 ± 0.02		TRUE	2590	2515	0	75	yes	ame-miR-190-5p_MIMAT0004440_Apis_mellifera_miR-190-5p	cel-miR-50-5p_MIMAT0000021_Caenorhabditis_elegans_miR-50-5p		blast	agauauguuugauauucuugguugu	accaggaaucaaacauauuauu	agauauguuugauauucuugguuguuuuuugaaagaaucgaccaggaaucaaacauauuauu	chr538:399392..399454:-
chr608_13580	930	0.94 ± 0.02		TRUE	1817	1769	1	47	yes	ame-miR-750-3p_MIMAT0018615_Apis_mellifera_miR-750-3p	sme-miR-750-3p_MIMAT0004017_Schmidtea_mediterranea_miR-750-3p		blast	ccagaucuaacucuuccagcuca	aguuggaagugaggaucuagg	aguuggaagugaggaucuaggcagugagcagcagcgcucugauaacuugccagaucuaacucuuccagcuca	chr608:1103834..1103906:-
chr608_13545	890	0.94 ± 0.02		TRUE	1741	1694	0	47	yes	ame-miR-137-3p_MIMAT0004421_Apis_mellifera_miR-137-3p	mmu-miR-137-3p_MIMAT0000149_Mus_musculus_miR-137-3p		blast	uuauugcuugagaauacacgua	acgcguauucuuggggaauu	acgcguauucuuggggaauuaacacacauuugcgcuguuauugcuugagaauacacgua	chr608:471762..471821:+
chr5_114	420	0.94 ± 0.02		TRUE	826	780	0	46	yes	ame-miR-92b-3p_MIMAT0010117_Apis_mellifera_miR-92b-3p	hsa-miR-25-3p_MIMAT0000081_Homo_sapiens_miR-25-3p		blast	aauugcacccgucccggccuga	aggucaggacuaaugcaaauaug	aggucaggacuaaugcaaauauguaguauugacaucaaauugcacccgucccggccuga	chr5:1511952..1512011:-
chr538_11134	400	0.94 ± 0.02		STAR	779	620	0	159	yes	ame-miR-6001-5p_MIMAT0023541_Apis_mellifera_miR-6001-5p	mmu-miR-692_MIMAT0003471_Mus_musculus_miR-692		blast	uucucuuugguuguuaccacu	guagguaacgacugaugggaacau	guagguaacgacugaugggaacauccuuggguuuugguuaauguucucuuugguuguuaccacu	chr538:4294320..4294384:-
chr37_2014	370	0.94 ± 0.02		STAR	731	635	0	96	yes	ame-miR-92a-3p_MIMAT0004435_Apis_mellifera_miR-92a-3p	asu-miR-92-5p_MIMAT0021485_Ascaris_suum_miR-92-5p		blast	aggccgagauuugugacaauguu	uauugcacuugucccggccuau	aggccgagauuugugacaauguuuuauaauauaauucucaauauugcacuugucccggccuau	chr37:3276372..3276435:+
chr179_5445	370	0.94 ± 0.02		STAR	722	677	0	45	yes	ame-miR-3715-5p_MIMAT0018597_Apis_mellifera_miR-3715-5p	cel-miR-60-3p_MIMAT0000032_Caenorhabditis_elegans_miR-60-3p		blast	uauuaugcuccguuuaucguug	ucgguaagcagaguauaagaccuu	ucgguaagcagaguauaagaccuuugagaugcgaaauuuaaaguauuaugcuccguuuaucguug	chr179:285316..285381:+
chr613_13624	340	0.94 ± 0.02		TRUE	666	659	0	7	yes	ame-miR-6012-3p_MIMAT0023670_Apis_mellifera_miR-6012-3p	tca-miR-6012-3p_MIMAT0023566_Tribolium_castaneum_miR-6012-3p		blast	uucggcgaugagaucagccugu	aggcugauauugucgggcggggu	aggcugauauugucgggcgggguguggaacaaguagucauuucggcgaugagaucagccugu	chr613:93082..93144:-
chr504_8804	300	0.94 ± 0.02		TRUE	597	589	0	8	yes	ame-miR-193-3p_MIMAT0018508_Apis_mellifera_miR-193-3p	mmu-miR-193a-3p_MIMAT0000223_Mus_musculus_miR-193a-3p		blast	uacuggccugcuaagucccaag	ugggccuuagugguccuguggu	ugggccuuagugguccugugguggcuguguaugaauccuacuggccugcuaagucccaag	chr504:3910221..3910281:-
chr553_11848	270	0.94 ± 0.02		TRUE	536	532	0	4	yes	ame-miR-965-3p_MIMAT0022969_Apis_mellifera_miR-965-3p	dme-miR-965-3p_MIMAT0005480_Drosophila_melanogaster_miR-965-3p		blast	uaagcguauagcuuuuucccuu	gggaaaagguuauagcgauuauga	gggaaaagguuauagcgauuaugagaaauugagccauaagcguauagcuuuuucccuu	chr553:518781..518839:-
chr37_2015	270	0.94 ± 0.02		STAR	524	520	0	4	yes	ame-miR-92c-5p_MIMAT0023668_Apis_mellifera_miR-92c-5p	hsa-miR-25-3p_MIMAT0000081_Homo_sapiens_miR-25-3p		blast	aauugcacucgucccggccugc	agguugggaugugggcauuauuug	agguugggaugugggcauuauuuguugaagguuagaucaaauugcacucgucccggccugc	chr37:3276558..3276619:+
chr678_14832	100	0.94 ± 0.02		TRUE	188	107	0	81	yes	ame-miR-219-5p_MIMAT0001478_Apis_mellifera_miR-219-5p	hsa-miR-219a-5p_MIMAT0000276_Homo_sapiens_miR-219a-5p		blast	ugauuguccaaacgcaauucuug	agaauuguguggggacaucagc	ugauuguccaaacgcaauucuuguauaaacaauaugaaaucaagaauuguguggggacaucagc	chr678:227872..227936:+
chr86_3399	24	0.94 ± 0.02		TRUE	38	37	0	1	yes	ame-miR-6065-3p_MIMAT0023690_Apis_mellifera_miR-6065-3p	ppc-miR-2242_MIMAT0011707_Pristionchus_pacificus_miR-2242		blast	cuggaaugcgauccccccggua	cggggggaaccgcauuccaga	cggggggaaccgcauuccagagugggcggcauccuggaaugcgauccccccggua	chr86:1191660..1191715:+
chr15_706	11	0.94 ± 0.02		STAR	21	20	0	1	no	ame-miR-9882-5p_MIMAT0037286_Apis_mellifera_miR-9882-5p	mmu-miR-468-3p_MIMAT0002109_Mus_musculus_miR-468-3p		blast	aaugacugguuuucauggugcuu	agcgaugagacuagaucuugg	agcgaugagacuagaucuuggcuuccauucaacgucaaugacugguuuucauggugcuu	chr15:1223354..1223413:-
chr518_9878	5.6	0.93 ± 0.02		TRUE	83832	83442	6	384	yes	ame-miR-275-3p_MIMAT0004424_Apis_mellifera_miR-275-3p	dme-miR-275-3p_MIMAT0000333_Drosophila_melanogaster_miR-275-3p		blast	ucagguaccugaaguagcgcg	cgcguuacucggguacuucaggcu	cgcguuacucggguacuucaggcugugccaauuucgagucagucagguaccugaaguagcgcg	chr518:590399..590462:-
chr51_2369	5.5	0.93 ± 0.02		TRUE	81479	81472	0	7	yes	ame-miR-2-3p_MIMAT0001485_Apis_mellifera_miR-2-3p	cel-miR-2-3p_MIMAT0000004_Caenorhabditis_elegans_miR-2-3p		blast	uaucacagccagcuuugauga	ucacaaagugguugugauaug	ucacaaagugguugugauaugcugaugcaagcguucauaucacagccagcuuugauga	chr51:949683..949741:+
chr521_9955	5.5	0.93 ± 0.02		TRUE	2539	2233	1	305	yes	ame-miR-3719-3p_MIMAT0018531_Apis_mellifera_miR-3719-3p	ame-miR-3719-3p_MIMAT0018531_Apis_mellifera_miR-3719-3p		blast	uacggauugcgugacuuuucg	gaaaugucgcgcaaacuguauu	gaaaugucgcgcaaacuguauugaaacgacuauuaggauacggauugcgugacuuuucg	chr521:2801658..2801717:+
chr538_11124	5.3	0.93 ± 0.02		TRUE	231539	231372	5	162	yes	ame-miR-184-3p_MIMAT0001476_Apis_mellifera_miR-184-3p	mmu-miR-184-3p_MIMAT0000213_Mus_musculus_miR-184-3p		blast	uggacggagaacugauaagg	ccuuaucauucuccuguccggu	ccuuaucauucuccuguccgguguagaauuguuagacgacuggacggagaacugauaagg	chr538:3363746..3363806:-
chr37_2077	5.3	0.93 ± 0.02		TRUE	5087	4465	28	594	yes	ame-miR-929-5p_MIMAT0004441_Apis_mellifera_miR-929-5p	dme-miR-929-5p_MIMAT0020892_Drosophila_melanogaster_miR-929-5p		blast	aaauugacucuaguagggag	cuuccuaauagagucaggcug	aaauugacucuaguagggagucccugcauucaauauggcgacuuccuaauagagucaggcug	chr37:1989988..1990050:-
chr509_9091	5.3	0.93 ± 0.02		TRUE	51896	51855	0	41	yes	ame-miR-263a-5p_MIMAT0001479_Apis_mellifera_miR-263a-5p	mmu-miR-183-5p_MIMAT0000212_Mus_musculus_miR-183-5p		blast	aauggcacuggaagaauucacg	cguggagcucccgugucauac	aauggcacuggaagaauucacgggggauuuaagaaacgggcccguggagcucccgugucauac	chr509:2691573..2691636:-
chr51_2371	5.2	0.93 ± 0.02		TRUE	82622	81468	0	1154	yes	ame-miR-2-3p_MIMAT0001485_Apis_mellifera_miR-2-3p	cel-miR-2-3p_MIMAT0000004_Caenorhabditis_elegans_miR-2-3p		blast	uaucacagccagcuuugauga	cuaucagagugguugugaugug	cuaucagagugguugugauguggugacuuggacucguaucacagccagcuuugauga	chr51:950953..951010:+
chr504_8802	5.1	0.93 ± 0.02		TRUE	352	264	0	88	yes	ame-miR-2788-3p_MIMAT0018510_Apis_mellifera_miR-2788-3p	hsa-miR-365a-3p_MIMAT0000710_Homo_sapiens_miR-365a-3p		blast	caaugcccuucgaaauccca	ugggguuucuaugcggcaugugc	ugggguuucuaugcggcaugugccuugcuuuuacaaaugcaaugcccuucgaaauccca	chr504:3900627..3900686:-
chr171_5314	5.1	0.93 ± 0.02		TRUE	34875	32883	0	1992	yes	ame-miR-125-5p_MIMAT0001474_Apis_mellifera_miR-125-5p	cel-lin-4-5p_MIMAT0000002_Caenorhabditis_elegans_lin-4-5p		blast	ccccugagacccuaacuuguga	ucacaggcuagauucucugguau	ccccugagacccuaacuugugacgucgcgaccgauaucucacaggcuagauucucugguau	chr171:332538..332599:+
chr547_11648	4.9	0.89 ± 0.02		TRUE	62144	60124	0	2020	yes	ame-miR-279a-3p_MIMAT0004425_Apis_mellifera_miR-279a-3p	cel-miR-44-3p_MIMAT0000015_Caenorhabditis_elegans_miR-44-3p		blast	ugacuagauccacacucauu	aaugagugaaggucuagugcaca	aaugagugaaggucuagugcacaggagaucaaauugugacuagauccacacucauu	chr547:612338..612394:-
chr51_2363	4.6	0.89 ± 0.02		TRUE	88139	87699	0	440	yes	ame-miR-2-3p_MIMAT0001485_Apis_mellifera_miR-2-3p	cel-miR-2-3p_MIMAT0000004_Caenorhabditis_elegans_miR-2-3p		blast	uaucacagccagcuuugauga	ccaucaaaguugguuuguuaua	ccaucaaaguugguuuguuauagaguuggacuaucacagccagcuuugauga	chr51:948655..948707:+
chr507_8919	4.6	0.89 ± 0.02		TRUE	230	190	0	40	yes	ame-miR-980-3p_MIMAT0018614_Apis_mellifera_miR-980-3p	hsa-miR-22-3p_MIMAT0000077_Homo_sapiens_miR-22-3p		blast	aagcugccuuuugaagggcaa	cggcucgucaucgggcacuuugc	cggcucgucaucgggcacuuugcugcuuuacaaacgcaagcugccuuuugaagggcaa	chr507:412739..412797:+
chr5_111	4.5	0.89 ± 0.02		TRUE	379491	377564	0	1927	yes	ame-miR-7-5p_MIMAT0001489_Apis_mellifera_miR-7-5p	dme-miR-7-5p_MIMAT0000112_Drosophila_melanogaster_miR-7-5p		blast	uggaagacuagugauuuuguuguu	caaagaaucacuaaucauccua	uggaagacuagugauuuuguuguucuacuuucgauauaacaaagaaucacuaaucauccua	chr5:1419787..1419848:-

## Sheet: Q1
Survey of miRDeep2 performance for score cut-offs -10 to 10
	novel miRNAs			known miRBase miRNAs
miRDeep2 score	predicted by miRDeep2	estimated false positives	estimated true positives	in species	in data	detected by miRDeep2	estimated signal-to-noise	excision gearing
10	147	12 ± 3	135 ± 3 (92 ± 2%)	262	91	74 (81%)	17.9	2
9	149	12 ± 3	137 ± 3 (92 ± 2%)	262	91	74 (81%)	17.8	2
8	152	12 ± 3	140 ± 3 (92 ± 2%)	262	91	74 (81%)	17.8	2
7	154	13 ± 4	141 ± 4 (92 ± 2%)	262	91	74 (81%)	17.7	2
6	156	13 ± 3	143 ± 3 (92 ± 2%)	262	91	74 (81%)	17.5	2
5	213	19 ± 4	194 ± 4 (91 ± 2%)	262	91	82 (90%)	15.5	2
4	238	31 ± 5	207 ± 5 (87 ± 2%)	262	91	85 (93%)	10.3	2
3	252	58 ± 7	194 ± 7 (77 ± 3%)	262	91	87 (96%)	5.8	2
2	276	76 ± 9	200 ± 9 (73 ± 3%)	262	91	87 (96%)	4.8	2
1	325	94 ± 10	231 ± 10 (71 ± 3%)	262	91	88 (97%)	4.4	2
0	354	122 ± 11	232 ± 11 (65 ± 3%)	262	91	89 (98%)	3.6	2
-1	377	163 ± 12	214 ± 12 (57 ± 3%)	262	91	89 (98%)	2.8	2
-2	394	201 ± 13	193 ± 13 (49 ± 3%)	262	91	89 (98%)	2.4	2
-3	422	230 ± 13	192 ± 13 (45 ± 3%)	262	91	89 (98%)	2.2	2
-4	458	255 ± 15	203 ± 15 (44 ± 3%)	262	91	89 (98%)	2.2	2
-5	481	285 ± 16	196 ± 16 (41 ± 3%)	262	91	89 (98%)	2	2
-6	496	307 ± 16	189 ± 16 (38 ± 3%)	262	91	89 (98%)	1.9	2
-7	514	325 ± 16	189 ± 16 (37 ± 3%)	262	91	89 (98%)	1.9	2
-8	531	341 ± 17	190 ± 17 (36 ± 3%)	262	91	89 (98%)	1.8	2
-9	551	356 ± 17	195 ± 17 (35 ± 3%)	262	91	89 (98%)	1.8	2
-10	560	368 ± 18	192 ± 18 (34 ± 3%)	262	91	89 (98%)	1.8	2
novel miRNAs predicted by miRDeep2
provisional id	miRDeep2 score	estimated probability that the miRNA candidate is a true positive	rfam alert	total read count	mature read count	loop read count	star read count	significant randfold p-value	miRBase miRNA	example miRBase miRNA with the same seed	UCSC browser	NCBI blastn	consensus mature sequence	consensus star sequence	consensus precursor sequence	precursor coordinate
chr51_1981	70000	0.92 ± 0.02		138838	132960	0	5878	yes		cel-miR-2-3p_MIMAT0000004_Caenorhabditis_elegans_miR-2-3p		blast	uaucacagccauuuuguugacu	acaucaaauugguuguggaaug	acaucaaauugguuguggaauguuucgagucauaucacagccauuuuguugacu	chr51:949038..949092:+
chr16_585	9400	0.92 ± 0.02		18564	10394	0	8170	yes		ame-miR-6058-5p_MIMAT0023682_Apis_mellifera_miR-6058-5p		blast	gugacaauuacagcggaccagu	cugguccguuguaauugucacu	gugacaauuacagcggaccaguguaguaauugggccugguccguuguaauugucacu	chr16:496072..496129:+
chr629_11481	5200	0.92 ± 0.02		10262	7789	0	2473	yes		hsa-miR-3151-5p_MIMAT0015024_Homo_sapiens_miR-3151-5p		blast	uguggggcggcguccgggucacu	ugacccaucgccgccccucggg	uguggggcggcguccgggucacugcauauuuugcaugugugacccaucgccgccccucggg	chr629:846170..846231:-
chr18_652	5100	0.92 ± 0.02		10168	9880	0	288	yes		bmo-miR-3414-5p_MIMAT0015620_Bombyx_mori_miR-3414-5p		blast	uccuuaaguuuuucgaguuggg	caacucgaaaaacuuaaagaag	uccuuaaguuuuucgaguugggugaaaaauauugcacccaacucgaaaaacuuaaagaag	chr18:872983..873043:+
chr37_1747	4000	0.92 ± 0.02		7930	7901	0	29	yes		cel-miR-251_MIMAT0000307_Caenorhabditis_elegans_miR-251		blast	uuaaguaguagugccguagauga	accucggcacgauuacuucuca	uuaaguaguagugccguagaugaugauuuagaaauucaccucggcacgauuacuucuca	chr37:1940376..1940435:-
chr637_11544	2600	0.92 ± 0.02		5172	4213	0	959	yes		hsa-miR-4765_MIMAT0019916_Homo_sapiens_miR-4765		blast	ugagugauugcggauuuuguca	acaaaauccgcaaucacuuagu	ugagugauugcggauuuugucauaagguggaguugacaaaauccgcaaucacuuagu	chr637:206179..206236:+
chr14_287	2300	0.92 ± 0.02		4550	4534	0	16	yes		gra-miR8675a_MIMAT0034046_Gossypium_raimondii_miR8675a		blast	uaggugauugcggauuuuguca	ccagaauccgcaaucacuuaau	uaggugauugcggauuuugucauuagauggcaaugccagaauccgcaaucacuuaau	chr14:1705680..1705737:+
chr521_8408	2100	0.92 ± 0.02		4145	4052	0	93	yes		aqu-miR-2019-5p_MIMAT0009696_Amphimedon_queenslandica_miR-2019-5p		blast	uaagugauugcggauuuuguca	caaauucgggaaucacuuaguug	uaagugauugcggauuuugucauuagaugguauugacaaauucgggaaucacuuaguug	chr521:2970020..2970079:-
chr643_11769	2000	0.92 ± 0.02		4116	4111	0	5	no		gra-miR8737_MIMAT0034149_Gossypium_raimondii_miR8737		blast	guguaucuacaucugacaauc	ucuguuggaaggguagagucgu	guguaucuacaucugacaaucaucuguuggaaggguagagucgu	chr643:171455..171499:-
chr179_4504	2000	0.92 ± 0.02		4070	4052	0	18	yes		aqu-miR-2019-5p_MIMAT0009696_Amphimedon_queenslandica_miR-2019-5p		blast	uaagugauugcggauuuuguca	auaaaauucgcaaucacuuagu	uaagugauugcggauuuugucauuaggugguauugauaaaauucgcaaucacuuagu	chr179:34503..34560:-
chr510_7758	2000	0.92 ± 0.02		3937	3924	0	13	yes		aqu-miR-2019-5p_MIMAT0009696_Amphimedon_queenslandica_miR-2019-5p		blast	uaagugauugcggauuuuguca	acaaaguucgcaaucacuuagu	uaagugauugcggauuuugucauuaggugguaucgacaaaguucgcaaucacuuagu	chr510:3350711..3350768:-
chr553_9864	1800	0.92 ± 0.02		3668	3643	0	25	yes		aqu-miR-2019-5p_MIMAT0009696_Amphimedon_queenslandica_miR-2019-5p		blast	uaagugauugcggauuuuguca	ucaaaauccgcgaucacuuagu	uaagugauugcggauuuugucauuaagugguauugucaaaauccgcgaucacuuagu	chr553:984405..984462:-
chr807_13928	1800	0.92 ± 0.02		3619	3610	0	9	yes		ame-miR-927a-5p_MIMAT0004438_Apis_mellifera_miR-927a-5p		blast	uuuuagaauuuguacguucugu	cagagcguaccgauucuuuaau	uuuuagaauuuguacguucuguugucacaaacgaucucacagagcguaccgauucuuuaau	chr807:23496..23557:+
chr37_1749	1700	0.92 ± 0.02		3405	3398	0	7	yes		dme-miR-274-5p_MIMAT0000332_Drosophila_melanogaster_miR-274-5p		blast	cuugugaccguaacaacgggcg	cucguugucauguucgcaaauu	cuugugaccguaacaacgggcgggaaaagaacacacucguugucauguucgcaaauu	chr37:1940753..1940810:-
chr682_12397	1200	0.92 ± 0.02		2501	2466	0	35	yes				blast	ugacccaucgccgccccucggg	cguggggcggcucugggucacu	cguggggcggcucugggucacuaccuauuuugugaaauacacgugugacccaucgccgccccucggg	chr682:180225..180292:+
chr151_3897	1100	0.92 ± 0.02		2331	2315	0	16	yes		aqu-miR-2019-5p_MIMAT0009696_Amphimedon_queenslandica_miR-2019-5p		blast	uaagugauugcggauuuuguca	acaaaguccgcgaucacuuaau	uaagugauugcggauuuugucaauaccgcuuaaugacaaaguccgcgaucacuuaau	chr151:625192..625249:+
chr2_21	890	0.92 ± 0.02		1750	1744	0	6	yes		osa-miR810b.2_MIMAT0005978_Oryza_sativa_miR810b.2		blast	gagugauugcggauuuugucau	auaaaauccgcaaucacucggu	gagugauugcggauuuugucauuaccacuuaaugauaaaauccgcaaucacucggu	chr2:253297..253353:-
chr74_2619	750	0.92 ± 0.02		1465	1460	0	5	yes		osa-miR810b.2_MIMAT0005978_Oryza_sativa_miR810b.2		blast	aagugauugcggauuuugucau	acaaaauccgcaaucguuua	aagugauugcggauuuugucauuaggugguauugacaaaauccgcaaucguuua	chr74:1819933..1819987:+
chr10_247	700	0.92 ± 0.02		1367	1343	0	24	yes		aqu-miR-2019-5p_MIMAT0009696_Amphimedon_queenslandica_miR-2019-5p		blast	uaagugaucgcggauguuguca	acaaaauccgcaaucacuuauu	uaagugaucgcggauguugucauuaggugguauugacaaaauccgcaaucacuuauu	chr10:72101..72158:-
chr664_12268	680	0.92 ± 0.02		1342	1296	0	46	yes		aqu-miR-2019-5p_MIMAT0009696_Amphimedon_queenslandica_miR-2019-5p		blast	uaagugauugcggauuuuguc	aaaguccgcaaucacuuaguugc	uaagugauugcggauuuugucgauaccaccuaaugauaaaguccgcaaucacuuaguugc	chr664:18560..18620:-
chr638_11576	670	0.92 ± 0.02		1324	955	0	369	yes		ath-miR866-3p_MIMAT0004316_Arabidopsis_thaliana_miR866-3p		blast	acaaaauccgcaaucacuuagu	cuaaaugauugcggacuuuguc	cuaaaugauugcggacuuugucaauaccaucuaacgacaaaauccgcaaucacuuagu	chr638:1317362..1317420:+
chr553_9812	660	0.92 ± 0.02		1287	959	0	328	yes		ath-miR866-3p_MIMAT0004316_Arabidopsis_thaliana_miR866-3p		blast	acaaaauccgcaaucacuuagu	cuaaaugauugcggauuuucuc	cuaaaugauugcggauuuucucaauaccaccuaaugacaaaauccgcaaucacuuagu	chr553:1868534..1868592:+
chr538_9164	640	0.92 ± 0.02		1250	907	0	343	yes		ath-miR866-3p_MIMAT0004316_Arabidopsis_thaliana_miR866-3p		blast	acaaaauccgcaaucacuuagu	cuaaacgauugcggauuuuguc	cuaaacgauugcggauuuugucaucagguguuauugacaaaauccgcaaucacuuagu	chr538:1362936..1362994:+
chr509_7575	620	0.92 ± 0.02		1209	959	0	250	yes		ath-miR866-3p_MIMAT0004316_Arabidopsis_thaliana_miR866-3p		blast	acaaaauccgcaaucacuuagu	uaggugauugcggauauuguca	uaggugauugcggauauugucauuagaugguauugacaaaauccgcaaucacuuagu	chr509:577846..577903:-
chr18_668	580	0.92 ± 0.02		1150	1149	0	1	yes		ame-miR-3730-5p_MIMAT0018598_Apis_mellifera_miR-3730-5p		blast	acaacgagggugaagaucgcg	cgucucuauccucguuucugua	acaacgagggugaagaucgcguguguuuguaauuucgcgucucuauccucguuucugua	chr18:1608545..1608604:+
chr664_12275	580	0.92 ± 0.02		1146	959	0	187	yes		ath-miR866-3p_MIMAT0004316_Arabidopsis_thaliana_miR866-3p		blast	acaaaauccgcaaucacuuagu	uaggugauugcggauuguguca	uaggugauugcggauugugucaauaccacuuaaugacaaaauccgcaaucacuuagu	chr664:35091..35148:-
chr92_3055	530	0.92 ± 0.02		1043	959	0	84	yes		ath-miR866-3p_MIMAT0004316_Arabidopsis_thaliana_miR866-3p		blast	acaaaauccgcaaucacuuagu	uaagugauugcggcuuuuguc	uaagugauugcggcuuuugucaauaccaccuaaugacaaaauccgcaaucacuuagu	chr92:989558..989615:-
chr502_7196	530	0.92 ± 0.02		1040	959	0	81	yes		ath-miR866-3p_MIMAT0004316_Arabidopsis_thaliana_miR866-3p		blast	acaaaauccgcaaucacuuagu	acuaaaugauugcggguauugu	acuaaaugauugcggguauugucaguaccaccuaaugacaaaauccgcaaucacuuagu	chr502:1250988..1251047:+
chr664_12249	520	0.92 ± 0.02		1030	669	0	361	yes				blast	caacuaagugguugcggguuuu	acuccgaaguuacuuaguuguca	caacuaagugguugcggguuuugucauuaggugguauuaucaaacuccgaaguuacuuaguuguca	chr664:79727..79793:+
chr553_9800	520	0.92 ± 0.02		1020	959	0	61	yes		ath-miR866-3p_MIMAT0004316_Arabidopsis_thaliana_miR866-3p		blast	acaaaauccgcaaucacuuagu	ugagcgauugcggauuuuguca	ugagcgauugcggauuuugucauuagaugguauugacaaaauccgcaaucacuuagu	chr553:1383422..1383479:+
chr32_1266	520	0.92 ± 0.02		1019	959	0	60	yes		ath-miR866-3p_MIMAT0004316_Arabidopsis_thaliana_miR866-3p		blast	acaaaauccgcaaucacuuagu	aagugacugcggacuuugucau	aagugacugcggacuuugucauuagguaguauugacaaaauccgcaaucacuuagu	chr32:1408589..1408645:+
chr507_7470	520	0.92 ± 0.02		1019	959	0	60	yes		ath-miR866-3p_MIMAT0004316_Arabidopsis_thaliana_miR866-3p		blast	acaaaauccgcaaucacuuagu	uaagugauugcggguuguguca	uaagugauugcggguugugucaauaccaucuaaugacaaaauccgcaaucacuuagu	chr507:1019973..1020030:+
chr509_7587	520	0.92 ± 0.02		1014	959	0	55	yes		ath-miR866-3p_MIMAT0004316_Arabidopsis_thaliana_miR866-3p		blast	acaaaauccgcaaucacuuagu	cuagugauugcggauuuuguca	cuagugauugcggauuuugucaauaccaccuaaugacaaaauccgcaaucacuuagu	chr509:1269277..1269334:-
chr682_12413	510	0.92 ± 0.02		1009	959	0	50	yes		ath-miR866-3p_MIMAT0004316_Arabidopsis_thaliana_miR866-3p		blast	acaaaauccgcaaucacuuagu	aagugauuggaaauuuugucau	aagugauuggaaauuuugucauuaggugguauugacaaaauccgcaaucacuuagu	chr682:446594..446650:-
chr18_767	510	0.92 ± 0.02		1001	959	0	42	yes		ath-miR866-3p_MIMAT0004316_Arabidopsis_thaliana_miR866-3p		blast	acaaaauccgcaaucacuuagu	uaagugauuacggauuguguca	uaagugauuacggauugugucaauaccaccuaaugacaaaauccgcaaucacuuagu	chr18:2303202..2303259:-
chr507_7468	500	0.92 ± 0.02		980	959	0	21	yes		ath-miR866-3p_MIMAT0004316_Arabidopsis_thaliana_miR866-3p		blast	acaaaauccgcaaucacuuagu	uaagugauugcgggguuugucaa	uaagugauugcgggguuugucaauaucaccuaaugacaaaauccgcaaucacuuagu	chr507:1019743..1019800:+
chr721_12916	500	0.92 ± 0.02		980	959	0	21	yes		ath-miR866-3p_MIMAT0004316_Arabidopsis_thaliana_miR866-3p		blast	acaaaauccgcaaucacuuagu	uaagugauugcgggguuugucaa	uaagugauugcgggguuugucaauaccaccuaaugacaaaauccgcaaucacuuagu	chr721:11906..11963:+
chr211_4866	500	0.92 ± 0.02		980	955	0	25	yes		ath-miR866-3p_MIMAT0004316_Arabidopsis_thaliana_miR866-3p		blast	acaaaauccgcaaucacuuagu	acuaagugauugcggaccuugu	acuaagugauugcggaccuugucaauacuaucuaacgacaaaauccgcaaucacuuagu	chr211:217851..217910:+
chr25_996	500	0.92 ± 0.02		978	967	0	11	yes		ath-miR866-3p_MIMAT0004316_Arabidopsis_thaliana_miR866-3p		blast	acaaaauccgcaaucacuuagu	uaauugaucgcggauuauguca	uaauugaucgcggauuaugucauuaggugguauugacaaaauccgcaaucacuuagu	chr25:3591623..3591680:+
chr510_7727	500	0.92 ± 0.02		977	959	0	18	yes		ath-miR866-3p_MIMAT0004316_Arabidopsis_thaliana_miR866-3p		blast	acaaaauccgcaaucacuuagu	uaagugaucgcggauuguguca	uaagugaucgcggauugugucaauaccaccuaaugacaaaauccgcaaucacuuagu	chr510:2087597..2087654:-
chr510_7709	500	0.92 ± 0.02		977	959	0	18	yes		ath-miR866-3p_MIMAT0004316_Arabidopsis_thaliana_miR866-3p		blast	acaaaauccgcaaucacuuagu	uaagugauuguagauuuuguca	uaagugauuguagauuuugucaauaccaccuaaugacaaaauccgcaaucacuuagu	chr510:1112494..1112551:-
chr664_12254	500	0.92 ± 0.02		972	959	0	13	yes		ath-miR866-3p_MIMAT0004316_Arabidopsis_thaliana_miR866-3p		blast	acaaaauccgcaaucacuuagu	uaagugauggcggauuuuguca	uaagugauggcggauuuugucacuagguggcauugacaaaauccgcaaucacuuagu	chr664:106401..106458:+
chr55_2068	490	0.92 ± 0.02		968	959	0	9	yes		ath-miR866-3p_MIMAT0004316_Arabidopsis_thaliana_miR866-3p		blast	acaaaauccgcaaucacuuagu	cgagcgauugcggauuuugcc	cgagcgauugcggauuuugccguugauugguauugacaaaauccgcaaucacuuagu	chr55:86702..86759:+
chr119_3468	490	0.92 ± 0.02		969	945	0	24	yes		bdi-miR9497_MIMAT0035506_Brachypodium_distachyon_miR9497		blast	uuucugaauugcuagacacacu	auguguuuugcauucaguaa	auguguuuugcauucaguaauagaaaauuaucuuucugaauugcuagacacacu	chr119:446425..446479:-
chr640_11596	490	0.92 ± 0.02		956	877	0	79	yes		ath-miR866-3p_MIMAT0004316_Arabidopsis_thaliana_miR866-3p		blast	acaaaauccgcaaucacuuagu	caagugauugcggcuuuuguca	caagugauugcggcuuuugucaauaucaccuaauaacaaaauccgcaaucacuuagu	chr640:38130..38187:+
chr658_12068	480	0.92 ± 0.02		945	928	0	17	yes		ath-miR866-3p_MIMAT0004316_Arabidopsis_thaliana_miR866-3p		blast	acaaaauccgcaaucacuuagu	uaagugauugcggguucuguca	uaagugauugcggguucugucauuaggugguauucacaaaauccgcaaucacuuagu	chr658:702951..703008:+
chr69_2546	480	0.92 ± 0.02		933	916	0	17	yes		ath-miR866-3p_MIMAT0004316_Arabidopsis_thaliana_miR866-3p		blast	acaaaauccgcaaucacuuagu	uaagugauugcggguucuguca	uaagugauugcggguucugucauuaccaccuaaugacaaaauccgcaaucacuuagu	chr69:1080072..1080129:+
chr581_10699	420	0.92 ± 0.02		828	708	0	120	yes		ath-miR866-3p_MIMAT0004316_Arabidopsis_thaliana_miR866-3p		blast	acaaaauccgcaaucacuuagu	agguuauugcggauuuugucau	agguuauugcggauuuugucauuagguuguauugacaaaauccgcaaucacuuagu	chr581:601076..601132:-
chr92_2980	390	0.92 ± 0.02		773	761	0	12	yes		ath-miR866-3p_MIMAT0004316_Arabidopsis_thaliana_miR866-3p		blast	acaaaauccgcaaucacuuagu	uaagugaucgcagauuuuguca	uaagugaucgcagauuuugucauuaccaccuaauggcaacuaauggcauuaggcauuaggugguaaugacaaaauccgcaaucacuuagu	chr92:1614771..1614861:+
chr566_10384	370	0.92 ± 0.02		731	708	0	23	yes		ath-miR866-3p_MIMAT0004316_Arabidopsis_thaliana_miR866-3p		blast	acaaaauccgcaaucacuuagu	uaagugauggcggauuuugucu	uaagugauggcggauuuugucuuuagaugguauugacaaaauccgcaaucacuuagu	chr566:176390..176447:+
chr6_161	370	0.92 ± 0.02		722	702	0	20	yes		ath-miR866-3p_MIMAT0004316_Arabidopsis_thaliana_miR866-3p		blast	acaaaauccgcaaucacuuagu	uaugugauuguggauuuuguca	uaugugauuguggauuuugucauuaccaccuaaugacaaaauccgcaaucacuuagu	chr6:248823..248880:-
chr506_7413	300	0.92 ± 0.02		589	581	1	7	yes				blast	caacuaagugguuacggauuuu	aauccgcagucacuuaguugcc	caacuaagugguuacggauuuuucaauaccaccuaaugacaaaauccgcagucacuuaguugcc	chr506:1724994..1725058:-
chr39_1801	290	0.92 ± 0.02		580	578	0	2	yes		cel-miR-49-3p_MIMAT0000020_Caenorhabditis_elegans_miR-49-3p		blast	uagcaccacauuauucagcuugu	agcugaaucugcaggggccacg	agcugaaucugcaggggccacguuacacuaaauuuucguagcaccacauuauucagcuugu	chr39:412405..412466:+
chr211_4878	270	0.92 ± 0.02		537	531	0	6	yes		aqu-miR-2019-5p_MIMAT0009696_Amphimedon_queenslandica_miR-2019-5p		blast	uaagugauugcggguuuugucg	acagaacccgcaaucacuuagu	uaagugauugcggguuuugucguuaccaccuaaugacagaacccgcaaucacuuagu	chr211:214175..214232:-
chr506_7381	260	0.92 ± 0.02		520	460	0	60	yes		aqu-miR-2019-5p_MIMAT0009696_Amphimedon_queenslandica_miR-2019-5p		blast	uaagugauugcggguuuuguca	acaaaaucggcaaucacuuagu	uaagugauugcggguuuugucauuaccaucuaaugacaaaaucggcaaucacuuagu	chr506:2173502..2173559:+
chr779_13753	260	0.92 ± 0.02		502	240	0	262	yes		mtr-miR2593a_MIMAT0013280_Medicago_truncatula_miR2593a		blast	cuaaaugauugcggacuuuguc	aaaauccgcaaucacuuaguugc	cuaaaugauugcggacuuugucgauaccaucaaaugagaaaauccgcaaucacuuaguugc	chr779:168755..168816:-
chr639_11594	240	0.92 ± 0.02		481	362	0	119	yes		ath-miR827_MIMAT0004243_Arabidopsis_thaliana_miR827		blast	cuagaugauugcggauuuuguc	acaaaauccgcgaucacuuagu	cuagaugauugcggauuuugucauuagaugguauugacaaaauccgcgaucacuuagu	chr639:282629..282687:+
chr629_11478	230	0.92 ± 0.02		459	438	0	21	yes		aqu-miR-2019-5p_MIMAT0009696_Amphimedon_queenslandica_miR-2019-5p		blast	uaagugauugcggauuuugcca	acaaaguccgcaaucacuuggu	uaagugauugcggauuuugccauuaggugauauuaacaaaguccgcaaucacuuggu	chr629:693347..693404:-
chr109_3268	230	0.92 ± 0.02		459	355	0	104	yes		hsa-miR-4668-3p_MIMAT0019746_Homo_sapiens_miR-4668-3p		blast	caaaauccgcaaucacuuaguu	caagugauugcagauuuuguca	caagugauugcagauuuugucaauaccaacuaauagcaaaauccgcaaucacuuaguu	chr109:834096..834154:+
chr56_2215	220	0.92 ± 0.02		436	396	0	40	yes		hsa-miR-4668-3p_MIMAT0019746_Homo_sapiens_miR-4668-3p		blast	caaaauccgcaaucacuuaguu	uaaguuauugcggacuuuguca	uaaguuauugcggacuuugucauuaggugguauugccaaaauccgcaaucacuuaguu	chr56:445772..445830:-
chr678_12354	210	0.92 ± 0.02		414	407	0	7	yes		mtr-miR2593a_MIMAT0013280_Medicago_truncatula_miR2593a		blast	cuaaaugauuacggauuuuguc	agaaaauccguaaucacuuagu	cuaaaugauuacggauuuugucauuaggugguaaugagaaaauccguaaucacuuagu	chr678:119168..119226:-
chr537_9024	200	0.92 ± 0.02		394	392	0	2	yes		mtr-miR2593a_MIMAT0013280_Medicago_truncatula_miR2593a		blast	cuaaaugacugcggauuuuguc	caaaacccgcaaucgcuuaauu	cuaaaugacugcggauuuugucauuaggugguauuggcaaaacccgcaaucgcuuaauu	chr537:439452..439511:+
chr55_2078	200	0.92 ± 0.02		385	355	0	30	yes		hsa-miR-4668-3p_MIMAT0019746_Homo_sapiens_miR-4668-3p		blast	caaaauccgcaaucacuuaguu	uaagugauuacggguuuuguca	uaagugauuacggguuuugucauuaggugguaauggcaaaauccgcaaucacuuaguu	chr55:397957..398015:+
chr46_1922	190	0.92 ± 0.02		383	345	0	38	yes		ath-miR866-3p_MIMAT0004316_Arabidopsis_thaliana_miR866-3p		blast	acaaaauccgcaaucgcuuagu	uaagugaucgcggaauuuguca	uaagugaucgcggaauuugucauuagguggcauugacaaaauccgcaaucgcuuagu	chr46:3274705..3274762:+
chr6_157	190	0.92 ± 0.02		375	347	0	28	yes		mtr-miR2593a_MIMAT0013280_Medicago_truncatula_miR2593a		blast	cuaaaugauugcagauuuuguc	acaagauccgcaaucgcuuagu	cuaaaugauugcagauuuugucauuagguaguauugacaagauccgcaaucgcuuagu	chr6:1878044..1878102:+
chr510_7667	190	0.92 ± 0.02		379	377	0	2	no		cin-miR-4153-3p_MIMAT0016757_Ciona_intestinalis_miR-4153-3p		blast	cucgcguucgucguucgaucgu	agucgaacgucgagcgcgguca	agucgaacgucgagcgcggucauccacgcuacguuuaucuuacuugugcucgcguucgucguucgaucgu	chr510:3519061..3519131:+
chr514_7878	180	0.92 ± 0.02		361	339	0	22	yes		mtr-miR2593a_MIMAT0013280_Medicago_truncatula_miR2593a		blast	cuaaaugauugcguauuuuguc	acaaaauccgcgaucgcuuagu	cuaaaugauugcguauuuugucauuagguuguauugacaaaauccgcgaucgcuuagu	chr514:2446904..2446962:-
chr507_7503	180	0.92 ± 0.02		359	355	0	4	yes		aqu-miR-2019-5p_MIMAT0009696_Amphimedon_queenslandica_miR-2019-5p		blast	uaagugauugcggcuugugucg	caaaagccgcaaucacuuaauu	uaagugauugcggcuugugucgaugccacuuaacgacaaaagccgcaaucacuuaauu	chr507:1471169..1471227:-
chr69_2579	180	0.92 ± 0.02		354	345	0	9	yes		ath-miR866-3p_MIMAT0004316_Arabidopsis_thaliana_miR866-3p		blast	acaaaauccgcaaucgcuuagu	uaagcgacugcggauuuuguca	uaagcgacugcggauuuugucaauaccaccuaaugacaaaauccgcaaucgcuuagu	chr69:1030321..1030378:-
chr74_2629	170	0.92 ± 0.02		340	333	1	6	yes				blast	cuaaacgauugcggauuuuguc	gacaaaauccgcaaucacuu	cuaaacgauugcggauuuugucaauaccaccuaaugacaaaauccgcaaucacuu	chr74:1819933..1819988:-
chr664_12251	160	0.92 ± 0.02		309	307	0	2	yes		dme-miR-2281-5p_MIMAT0011788_Drosophila_melanogaster_miR-2281-5p		blast	auuaucugaaccauuuaguugc	aacugaaugauugcggauauug	aacugaaugauugcggauauugcgauuagguugcauugacaauuaucugaaccauuuaguugc	chr664:81225..81288:+
chr643_11669	140	0.92 ± 0.02		277	255	0	22	yes		str-miR-7880m-5p_MIMAT0033364_Strongyloides_ratti_miR-7880m-5p		blast	ugucgguagcaaagaggugguag	cccacucuuugacuaccgacaua	cccacucuuugacuaccgacauauauauauagaacacugucgguagcaaagaggugguag	chr643:116812..116872:+
chr211_4875	130	0.92 ± 0.02		256	244	0	12	yes		mtr-miR5272a_MIMAT0021302_Medicago_truncatula_miR5272a		blast	uaauugauugcggauuuuguca	caaaaucugcaaucacuuaguu	uaauugauugcggauuuugucauuacgugguauuggcaaaaucugcaaucacuuaguu	chr211:158596..158654:-
chr525_8532	110	0.92 ± 0.02		218	217	0	1	yes		tca-miR-3850-3p_MIMAT0018755_Tribolium_castaneum_miR-3850-3p		blast	uucgagacuacacgcugauuuu	agucagcuuguggucuagg	agucagcuuguggucuagggguacgaaucaccaccguagauccgauauguggauacaaacggguauucgagacuacacgcugauuuu	chr525:1680419..1680506:-
chr157_4114	100	0.92 ± 0.02		191	94	0	97	yes		hsa-miR-4668-3p_MIMAT0019746_Homo_sapiens_miR-4668-3p		blast	caaaauccgcaaucauuuaguu	uaagugauugcggauauuguca	uaagugauugcggauauugucaauaccaucuaaugacaaaauccgcaaucauuuaguu	chr157:74913..74971:+
chr55_2104	99	0.92 ± 0.02		187	183	1	3	yes		ame-miR-3770-5p_MIMAT0018545_Apis_mellifera_miR-3770-5p		blast	aauccugcaucaagugcguugcu	caaugcauugcacgcaggguagc	aauccugcaucaagugcguugcuuuguuucucuguaaucagcaaugcauugcacgcaggguagc	chr55:1311724..1311788:+
chr535_8967	98	0.92 ± 0.02		185	137	0	48	yes		aqu-miR-2019-5p_MIMAT0009696_Amphimedon_queenslandica_miR-2019-5p		blast	uaagugauugcagauuuuguca	acaaagcccgcaaucgcuuagu	uaagugauugcagauuuugucauuagaugguauugacaaagcccgcaaucgcuuagu	chr535:615100..615157:+
chr662_12219	97	0.92 ± 0.02		181	150	0	31	yes		hsa-miR-4765_MIMAT0019916_Homo_sapiens_miR-4765		blast	ugagugauugcggcuuuuguca	caaauuccgcaaucacuuaguu	ugagugauugcggcuuuugucauuagauggcaaugacaaauuccgcaaucacuuaguu	chr662:363222..363280:-
chr661_12155	97	0.92 ± 0.02		181	150	0	31	yes		hsa-miR-4765_MIMAT0019916_Homo_sapiens_miR-4765		blast	ugagugauugcggcuuuuguca	caaauuccgcaaucacuuaguu	ugagugauugcggcuuuugucauuagauggcaaugacaaauuccgcaaucacuuaguu	chr661:3603..3661:-
chr662_12217	97	0.92 ± 0.02		181	150	0	31	yes		hsa-miR-4765_MIMAT0019916_Homo_sapiens_miR-4765		blast	ugagugauugcggcuuuuguca	caaauuccgcaaucacuuaguu	ugagugauugcggcuuuugucauuagauggcaaugacaaauuccgcaaucacuuaguu	chr662:348504..348562:-
chr663_12223	97	0.92 ± 0.02		181	150	0	31	yes		hsa-miR-4765_MIMAT0019916_Homo_sapiens_miR-4765		blast	ugagugauugcggcuuuuguca	caaauuccgcaaucacuuaguu	ugagugauugcggcuuuugucauuagauggcaaugacaaauuccgcaaucacuuaguu	chr663:2010..2068:-
chr534_8889	96	0.92 ± 0.02		188	184	0	4	yes				blast	uaaacgauugcggauuuuguca	gacaaaauccgcaaucacuu	uaaacgauugcggauuuugucauuagaugguaaaauuagacgguauugacaaaauccgcaaucacuu	chr534:1607422..1607489:-
chr506_7356	95	0.92 ± 0.02		179	158	0	21	yes		hsa-miR-4765_MIMAT0019916_Homo_sapiens_miR-4765		blast	ugagugauugcggcuuuuguca	acaauauccgcaaucacuuaau	ugagugauugcggcuuuugucaauaccacuuaaugacaauauccgcaaucacuuaau	chr506:1320221..1320278:+
chr538_9220	92	0.92 ± 0.02		171	168	0	3	yes		mtr-miR2611_MIMAT0013320_Medicago_truncatula_miR2611		blast	uauuugucgagagucauucuga	agaaugacucucgacaaauaua	agaaugacucucgacaaauauauauauauauuuauaaaaacaguauuugucgagagucauucuga	chr538:993425..993490:-
chr510_7704	84	0.92 ± 0.02		156	145	0	11	yes		ppc-miR-8302-3p_MIMAT0033126_Pristionchus_pacificus_miR-8302-3p		blast	uaagcgauugcggauuuuguca	gacaaauccguaaucgcuuagu	uaagcgauugcggauuuugucauuugcugguauugacaaauccguaaucgcuuagu	chr510:573759..573815:-
chr703_12852	79	0.92 ± 0.02		150	62	0	88	yes		ath-miR866-3p_MIMAT0004316_Arabidopsis_thaliana_miR866-3p		blast	acaaaauccgcaaucacuuagc	uaagugauugcggcuuuuguc	uaagugauugcggcuuuugucauuggaugguauuaacaaaauccgcaaucacuuagc	chr703:12087..12144:+
chr555_10060	78	0.92 ± 0.02		153	151	0	2	yes				blast	uuauuccggugaaccacucuuc	cgaguaguucaccgaaacaauc	cgaguaguucaccgaaacaaucacuauccaucgagccgauuauuccggugaaccacucuuc	chr555:788893..788954:-
chr55_2133	76	0.92 ± 0.02		141	123	0	18	yes		aqu-miR-2019-5p_MIMAT0009696_Amphimedon_queenslandica_miR-2019-5p		blast	uaagugauuguggauuucguca	acaaaguccgcaaucacuuagu	uaagugauuguggauuucgucauuagguggcauugacaaaguccgcaaucacuuagu	chr55:338002..338059:-
chr662_12189	73	0.92 ± 0.02		134	94	0	40	yes		hsa-miR-4668-3p_MIMAT0019746_Homo_sapiens_miR-4668-3p		blast	caaaauccgcaaucauuuaguu	uaagugauugugaauuuuguca	uaagugauugugaauuuugucaauagguggcauugacaaaauccgcaaucauuuaguu	chr662:13396..13454:-
chr46_1920	72	0.92 ± 0.02		132	123	0	9	yes		ath-miR866-3p_MIMAT0004316_Arabidopsis_thaliana_miR866-3p		blast	acaaaauccgcgaucacuuagu	uaagugaucgcguauuuuguca	uaagugaucgcguauuuugucauuaagcgauauugacaaaauccgcgaucacuuagu	chr46:3256523..3256580:+
chr560_10213	70	0.92 ± 0.02		129	95	0	34	yes		ame-miR-6000a-5p_MIMAT0023539_Apis_mellifera_miR-6000a-5p		blast	uguggguacuagucgucucuaua	uaguacgaaaaguacccauaaga	uguggguacuagucgucucuauauuaucgaauuuauaguacgaaaaguacccauaaga	chr560:82636..82694:-
chr638_11577	67	0.92 ± 0.02		122	102	0	20	yes		aqu-miR-2019-5p_MIMAT0009696_Amphimedon_queenslandica_miR-2019-5p		blast	uaagugaucgcggauuuuguc	aaaaaauccgcaaucgcuuagu	uaagugaucgcggauuuugucgauaucagguaaugaaaaaauccgcaaucgcuuagu	chr638:1339090..1339147:+
chr581_10664	58	0.92 ± 0.02		105	104	0	1	yes		hsa-miR-11399_MIMAT0044656_Homo_sapiens_miR-11399		blast	aucaggucgcucgauagagg	cuguauccggcgaacugacc	aucaggucgcucgauagaggccagccggcuaucgcguuccuguauccggcgaacugacc	chr581:827688..827747:+
chr506_7409	57	0.92 ± 0.02		105	97	0	8	yes		aqu-miR-2019-5p_MIMAT0009696_Amphimedon_queenslandica_miR-2019-5p		blast	uaagugauugcggauauuguca	acaaaagccgcaaucacucagu	uaagugauugcggauauugucauuaagugguauugacaaaagccgcaaucacucagu	chr506:1320219..1320276:-
chr538_9173	56	0.92 ± 0.02		103	95	0	8	yes		stu-miR8016_MIMAT0030913_Solanum_tuberosum_miR8016		blast	auuuuugaaaaauauuuucagg	guaaaauaucuuucaagaauau	guaaaauaucuuucaagaauauucucgaaccugucggaagcugagcaauauuuuugaaaaauauuuucagg	chr538:3536576..3536647:+
chr642_11660	54	0.92 ± 0.02		99	97	0	2	yes		cel-miR-51-3p_MIMAT0015099_Caenorhabditis_elegans_miR-51-3p		blast	gauggaagcuuucuuugauacu	uaacaaagaagaguuuccuacgu	uaacaaagaagaguuuccuacguucgcaggaaacgauggaagcuuucuuugauacu	chr642:838699..838755:-
chr18_741	51	0.92 ± 0.02		91	77	0	14	yes		gma-miR1512a-3p_MIMAT0032030_Glycine_max_miR1512a-3p		blast	ucuuuaaguuuuucgaguuggg	caacucgaaaaacuuaaggaag	ucuuuaaguuuuucgaguugggugcaauauuuuucacccaacucgaaaaacuuaaggaag	chr18:872981..873041:-
chr55_2112	50	0.92 ± 0.02		93	69	0	24	yes		gga-miR-6677-3p_MIMAT0025781_Gallus_gallus_miR-6677-3p		blast	ugcucagaagacugucccagg	ugguccaguuggucuggucugga	ugcucagaagacugucccaggagccuuuaaauccugguccaguuggucuggucugga	chr55:1546952..1547009:+
chr46_1960	49	0.92 ± 0.02		95	93	0	2	yes				blast	acagacgcugauuggcugcga	cucggccaaucggcaucuauugu	cucggccaaucggcaucuauuguucguagaaaauccauugauagacagacgcugauuggcugcga	chr46:2116629..2116694:-
chr506_7435	47	0.92 ± 0.02		91	87	0	4	yes				blast	acaaaacccgcaaucacuuagu	uaagugacugcggauugugucc	uaagugacugcggauuguguccauacaaccuaaugacaaaacccgcaaucacuuagu	chr506:2280578..2280635:-
chr136_3670	45	0.92 ± 0.02		86	56	0	30	yes				blast	uuauuucgauuuuuucauuuca	gaaaugaaaagauuggaauaau	gaaaugaaaagauuggaauaauauauaauaauuauguauuauuucgauuuuuucauuuca	chr136:136219..136279:-
chr37_1732	43	0.92 ± 0.02		76	75	0	1	yes		cel-miR-35-3p_MIMAT0000006_Caenorhabditis_elegans_miR-35-3p		blast	ucaccggguugaauucauccag	gaugaaaucucauccgguguggu	gaugaaaucucauccggugugguugguaaagaagccucaccggguugaauucauccag	chr37:27389..27447:-
chr663_12229	42	0.92 ± 0.02		73	49	0	24	yes		gra-miR8675a_MIMAT0034046_Gossypium_raimondii_miR8675a		blast	uaggugauugcagauuuugucaa	acaaaauccgcaaucaccuagu	uaggugauugcagauuuugucaauaucaccuaaugacaaaauccgcaaucaccuagu	chr663:51506..51563:-
chr56_2180	38	0.92 ± 0.02		73	69	0	4	yes				blast	acaaaguccgcaaucacuuaga	uaagugauuguggauuguguca	uaagugauuguggauugugucauuagaugguauugacaaaguccgcaaucacuuaga	chr56:458487..458544:+
chr723_12930	37	0.92 ± 0.02		72	67	0	5	yes				blast	aauccgcaaucacuuaguugcc	caacaaagugguugcgaauuuu	caacaaagugguugcgaauuuuaucauugcuaccuaacgacacaauccgcaaucacuuaguugcc	chr723:75323..75388:+
chr86_2833	35	0.92 ± 0.02		60	42	0	18	yes		aqu-miR-2019-5p_MIMAT0009696_Amphimedon_queenslandica_miR-2019-5p		blast	uaagugauugcgcauuuuguca	auaaaauucgcaaucacuuagu	uaagugauugcgcauuuugucaauaccaucuaaugauaaaauucgcaaucacuuagu	chr86:1241467..1241524:+
chr683_12453	34	0.92 ± 0.02		81	71	0	10	no		lja-miR11066-3p_MIMAT0043699_Lotus_japonicus_miR11066-3p		blast	aacauaggauuagcagacuacaauu	ugucugcagaagcuaauguuuaca	ugucugcagaagcuaauguuuacauugaacuuauaaauuuaaacauaggauuagcagacuacaauu	chr683:807892..807958:+
chr46_1928	33	0.92 ± 0.02		65	33	0	32	yes				blast	acaaaacccgcgaucgcuuagu	uaagugauugcgaauuuucuca	uaagugauugcgaauuuucucaauaccaacuaauaacaaaacccgcgaucgcuuagu	chr46:142864..142921:-
chr510_7654	32	0.92 ± 0.02		63	55	0	8	yes				blast	acuaagugauuguagauuuucu	acaaaauccgcgaucacuuaau	acuaagugauuguagauuuucuccauacaaucuauugacaaaauccgcgaucacuuaau	chr510:2717135..2717194:+
chr664_12287	32	0.92 ± 0.02		54	30	0	24	yes		hsa-miR-3609_MIMAT0017986_Homo_sapiens_miR-3609		blast	uaaagugauugcagauuuuguu	acaaaaucugcaaucacuuagu	uaaagugauugcagauuuuguuauuacaugcuauagacaaaaucugcaaucacuuagu	chr664:123129..123187:-
chr560_10216	31	0.92 ± 0.02		53	39	0	14	yes		aae-miR-2941_MIMAT0014286_Aedes_aegypti_miR-2941		blast	uaguacggguaguacugaggga	cgucagucgaccuuguacuaug	cgucagucgaccuuguacuauguuacguaauucauaguacggguaguacugaggga	chr560:83022..83078:-
chr56_2217	29	0.92 ± 0.02		55	50	0	5	yes				blast	aagcgacugcggauuuugucau	acaaacuccgcagucgcuuagu	aagcgacugcggauuuugucauuaccaccuaacgacaaacuccgcagucgcuuagu	chr56:549247..549303:-
chr509_7529	29	0.92 ± 0.02		51	45	0	6	yes		dme-miR-2497-5p_MIMAT0012208_Drosophila_melanogaster_miR-2497-5p		blast	guaagcauagcucuugucugu	auggcaagugcuguugcaaacug	auggcaagugcuguugcaaacugucuaaaagaagucaguaagcauagcucuugucugu	chr509:2655127..2655185:+
chr514_7871	28	0.92 ± 0.02		48	20	0	28	yes		ath-miR866-3p_MIMAT0004316_Arabidopsis_thaliana_miR866-3p		blast	acaaaauccgcaaucgcucggu	uaaguuauugcgguuuuuguca	uaaguuauugcgguuuuugucauuaccaucuaaugacaaaauccgcaaucgcucggu	chr514:1845287..1845344:-
chr152_3939	28	0.92 ± 0.02		47	37	0	10	yes		aqu-miR-2019-5p_MIMAT0009696_Amphimedon_queenslandica_miR-2019-5p		blast	uaagugauuauggauuuuguca	acaauauccccaaucacuuagu	uaagugauuauggauuuugucacuaggugguauugacaauauccccaaucacuuagu	chr152:88407..88464:-
chr39_1809	28	0.92 ± 0.02		47	45	0	2	yes		gga-miR-3524a_MIMAT0016374_Gallus_gallus_miR-3524a		blast	uagaaucggccagugacguugc	aacggcgcugaccgagucuaacc	uagaaucggccagugacguugccgacauauuggaagggcaacggcgcugaccgagucuaacc	chr39:601390..601452:-
chr14_363	25	0.92 ± 0.02		40	34	0	6	yes		gra-miR8675a_MIMAT0034046_Gossypium_raimondii_miR8675a		blast	uaggugauugcagauuuuguca	acaaaauuggcaaucacuuagu	uaggugauugcagauuuugucauuagaugauauugacaaaauuggcaaucacuuagu	chr14:3288843..3288900:-
chr662_12209	25	0.92 ± 0.02		41	35	0	6	yes		ath-miR172d-5p_MIMAT0031901_Arabidopsis_thaliana_miR172d-5p		blast	acaacauccgcaaucacuuagu	aaaaugauugcagauuuuguca	aaaaugauugcagauuuugucauuaccaucuaaugacaacauccgcaaucacuuagu	chr662:329518..329575:-
chr152_3932	24	0.92 ± 0.02		41	38	0	3	yes		hsa-miR-548as-3p_MIMAT0022268_Homo_sapiens_miR-548as-3p		blast	caaaacccgcaaucacuuaguu	uaaguuguugcggaguuuguc	uaaguuguugcggaguuugucgauaccauccaauggcaaaacccgcaaucacuuaguu	chr152:686467..686525:+
chr117_3426	24	0.92 ± 0.02		38	37	0	1	yes		oni-miR-10695_MIMAT0043196_Oreochromis_niloticus_miR-10695		blast	uaugugauugcggguuuugucg	gacaaaaccgcaaucacuuagu	uaugugauugcggguuuugucgauaccaucuaaugacaaaaccgcaaucacuuagu	chr117:1178..1234:+
chr581_10674	22	0.92 ± 0.02		43	38	0	5	yes				blast	ucauguaaacagaucucgauacu	gucgagaucuauuuauaugacc	gucgagaucuauuuauaugaccgugaucggaauauuuauuauaaggacccacgaucauguaaacagaucucgauacu	chr581:399608..399685:-
chr504_7243	22	0.92 ± 0.02		42	19	0	23	yes				blast	agcaucucuuacaugucauaugc	uaugacauauaagagguguuu	agcaucucuuacaugucauaugcauauauggaauauaugacauauaagagguguuu	chr504:865390..865446:+
chr514_7803	21	0.92 ± 0.02		43	38	0	5	yes		oni-miR-10610c_MIMAT0043240_Oreochromis_niloticus_miR-10610c		blast	uaagcauucuagaaccgagagcac	ugaucucgggccagcuuguuuau	ugaucucgggccagcuuguuuauaguuuucccauguuauaagcauucuagaaccgagagcac	chr514:467302..467364:+
chr56_2235	21	0.92 ± 0.02		43	41	0	2	yes				blast	ucgaacaacgaacgguaaucguu	cgaucuaccguuugcuauucgac	ucgaacaacgaacgguaaucguuucaaguuugaagaacgaucuaccguuugcuauucgac	chr56:1872552..1872612:-
chr571_10440	21	0.92 ± 0.02		40	25	0	15	yes				blast	uguugcgaggucgaagggcagu	agcccuucauccuuguagcacg	agcccuucauccuuguagcacgugguguccauuagugacaaaguauugaguguugcgaggucgaagggcagu	chr571:110288..110360:-
chr629_11428	21	0.92 ± 0.02		52	51	0	1	no		mmu-miR-3069-5p_MIMAT0014844_Mus_musculus_miR-3069-5p		blast	auggcaguuucaggugugggau	cucauguauaaaacugccuacauua	auggcaguuucaggugugggaugugaaaagaacagcuuaucucauguauaaaacugccuacauua	chr629:925717..925782:+
chr510_7663	19	0.92 ± 0.02		55	53	0	2	yes				blast	uauuaaucuagaacacauuaca	uaaaguuaucuagaugaauagu	uaaaguuaucuagaugaauaguuuguuuaaaaauauuaaucuagaacacauuaca	chr510:3299481..3299536:+
chr638_11582	19	0.92 ± 0.02		35	29	0	6	yes				blast	acaaaguccgcaaucgcuuagu	acuaagugauugcggauguug	acuaagugauugcggauguugccauuaccaccuaaugacaaaguccgcaaucgcuuagu	chr638:1071747..1071806:-
chr129_3598	18	0.92 ± 0.02		27	18	0	9	yes		dps-miR-iab-8-3p_MIMAT0012285_Drosophila_pseudoobscura_miR-iab-8-3p		blast	aggauacauucaguauacguaca	uuacguauacugaagguauaccgga	uuacguauacugaagguauaccggacagaaauacacucaggauacauucaguauacguaca	chr129:610053..610114:-
chr555_10037	17	0.92 ± 0.02		25	23	0	2	yes		hpo-miR-10110-5p_MIMAT0040799_Heligmosomoides_polygyrus_miR-10110-5p		blast	aauuucucccauaagcaucgg	cggugcuuaucguugguaauucg	cggugcuuaucguugguaauucgcuuacuuuugacugaauuucucccauaagcaucgg	chr555:1076933..1076991:+
chr211_4868	16	0.92 ± 0.02		30	27	0	3	yes				blast	acuaagugguuguggauuuugu	caaaguccgcaaccacuuaguu	acuaagugguuguggauuuugucauuagauggcauuggcaaaguccgcaaccacuuaguu	chr211:308998..309058:+
chr537_9055	15	0.92 ± 0.02		22	21	0	1	yes		ath-miR866-3p_MIMAT0004316_Arabidopsis_thaliana_miR866-3p		blast	acaaaauccgcgaucgcuuagu	aagcgauugcggauuucggcauu	aagcgauugcggauuucggcauuaccaccuaaugacaaaauccgcgaucgcuuagu	chr537:1095885..1095941:+
chr86_2863	15	0.92 ± 0.02		22	17	0	5	yes		aqu-miR-2019-5p_MIMAT0009696_Amphimedon_queenslandica_miR-2019-5p		blast	uaagugaucgcggauuguguca	acaaaaucugcaaucauuuagu	uaagugaucgcggauugugucauuuggugguaucgacaaaaucugcaaucauuuagu	chr86:1710498..1710555:-
chr534_8903	15	0.92 ± 0.02		29	27	0	2	yes				blast	uugcgaucguacguuugucuuc	gagagacgcacgaucgcagcga	uugcgaucguacguuugucuucguuguuuuuaauugggaagagagacgcacgaucgcagcga	chr534:3230439..3230501:-
chr664_12271	14	0.92 ± 0.02		27	26	0	1	yes				blast	acuaagugauuguggacuuugu	aaaauccgccaucacuuaguugc	acuaagugauuguggacuuugucguuagguggcauugacaaaauccgccaucacuuaguugc	chr664:22509..22571:-
chr568_10417	14	0.92 ± 0.02		19	16	0	3	yes		mtr-miR2619b-5p_MIMAT0022203_Medicago_truncatula_miR2619b-5p		blast	cuauguuuuguagggccuugcgu	acaaggcccuacaaaauauagu	acaaggcccuacaaaauauaguauguuuuguacuaguuacuauguuuuguagggccuugcgu	chr568:37156..37218:+
chr92_2981	13	0.92 ± 0.02		18	16	0	2	yes		osa-miR810b.2_MIMAT0005978_Oryza_sativa_miR810b.2		blast	aagugauugcgguuuuugucau	acaaaauccgcaauugcuuagu	aagugauugcgguuuuugucauuagcugguauugacaaaauccgcaauugcuuagu	chr92:1615983..1616039:+
chr547_9682	13	0.92 ± 0.02		18	10	0	8	yes		hsa-miR-503-3p_MIMAT0022925_Homo_sapiens_miR-503-3p		blast	uggguauuugcuuguuaaguga	cgcgacaagcaaauauccaua	uggguauuugcuuguuaagugacaguauugacgcgcgcgacaagcaaauauccaua	chr547:401889..401945:+
chr613_11333	13	0.92 ± 0.02		21	20	0	1	yes		zma-miR171c-5p_MIMAT0015198_Zea_mays_miR171c-5p		blast	aauuggugucguaagauuaagg	cguaaucuucgacaucagauga	aauuggugucguaagauuaaggacccgguuccgcucaaagcaaacgaaagcucaaagcaaagugucguaaucuucgacaucagauga	chr613:710974..711061:-
chr658_12070	13	0.92 ± 0.02		17	14	0	3	yes		cel-miR-787-5p_MIMAT0020348_Caenorhabditis_elegans_miR-787-5p		blast	caagauacucagacauauuaga	uaauaugucugaguauuuucu	caagauacucagacauauuagagauucgugcgaaucuaauaugucugaguauuuucu	chr658:708124..708181:+
chr664_12300	12	0.92 ± 0.02		16	8	0	8	yes		aqu-miR-2019-5p_MIMAT0009696_Amphimedon_queenslandica_miR-2019-5p		blast	uaagugaucguggguuuuguca	acaagauccgcaaucauuuagu	uaagugaucguggguuuugucauuaggugauaaugacaagauccgcaaucauuuagu	chr664:301413..301470:-
chr37_1728	12	0.92 ± 0.02		16	11	0	5	yes		dme-miR-9a-3p_MIMAT0020792_Drosophila_melanogaster_miR-9a-3p		blast	uaaagcuagaccagcaaggugg	uccuuggugaucuauuuauaugg	uccuuggugaucuauuuauauggugaaucgaaaaaccauaaagcuagaccagcaaggugg	chr37:27124..27184:-
chr635_11531	11	0.92 ± 0.02		14	12	0	2	yes		sma-miR-8454-5p_MIMAT0033620_Schistosoma_mansoni_miR-8454-5p		blast	uuggaacuagagagaauacuau	aguauucucucuaguuccaacu	aguauucucucuaguuccaacuacuuggaguaauuggaacuagagagaauacuau	chr635:6319..6374:+
chr664_12261	11	0.92 ± 0.02		14	6	0	8	yes		esi-miR8619_MIMAT0033954_Ectocarpus_siliculosus_miR8619		blast	acaagauccgcaaucauuuagu	uaagugaucguggguuuuguca	uaagugaucguggguuuugucauuaggugauaaugacaagauccgcaaucauuuagu	chr664:254764..254821:+
chr665_12304	11	0.92 ± 0.02		14	6	0	8	yes		esi-miR8619_MIMAT0033954_Ectocarpus_siliculosus_miR8619		blast	acaagauccgcaaucauuuagu	uaagugaucguggguuuuguca	uaagugaucguggguuuugucauuaggugauaaugacaagauccgcaaucauuuagu	chr665:10801..10858:-
chr664_12273	11	0.92 ± 0.02		13	6	0	7	yes		bfl-miR-96-3p_MIMAT0019144_Branchiostoma_floridae_miR-96-3p		blast	acaaaauucgcaaucacuuagc	uaagugauuguggcuuuuguca	uaagugauuguggcuuuugucaaugccaccuagugacaaaauucgcaaucacuuagc	chr664:32637..32694:-
chr509_7606	10	0.92 ± 0.02		17	12	0	5	yes		dre-miR-26a-2-3p_MIMAT0031948_Danio_rerio_miR-26a-2-3p		blast	ucuauucaguuuuccuucgagu	uucgagugagaacaugaauagau	uucgagugagaacaugaauagaucaauaaacuucgacgucuauucaguuuuccuucgagu	chr509:3293070..3293130:-
chr46_1970	9.7	0.92 ± 0.02		10	9	0	1	yes		bfl-miR-2071-3p_MIMAT0009999_Branchiostoma_floridae_miR-2071-3p		blast	auuguuacgaaaauacuuugua	aaaguauuuucguaacaauaa	aaaguauuuucguaacaauaaaugcaauauauauuuauuguuacgaaaauacuuugua	chr46:2802295..2802353:-
chr153_3957	9.7	0.92 ± 0.02		12	7	0	5	yes		mmu-miR-1264-3p_MIMAT0014803_Mus_musculus_miR-1264-3p		blast	uaaaucuugcugcgucccauacu	ucugagagaagcaagguuaguc	uaaaucuugcugcgucccauacuguucaaagucugagagaagcaagguuaguc	chr153:535935..535988:-
chr560_10205	8.9	0.92 ± 0.02		9	8	0	1	yes		gma-miR5675_MIMAT0022460_Glycine_max_miR5675		blast	uagagacgacuaguacccacaag	uauggguacuuuucguacuaua	uauggguacuuuucguacuauaaauucgauaauauagagacgacuaguacccacaag	chr560:82639..82696:+
chr534_8804	8.7	0.92 ± 0.02		8	7	0	1	yes		hpo-miR-10123-3p_MIMAT0040826_Heligmosomoides_polygyrus_miR-10123-3p		blast	auucgcucgguucguuucgauu	ucgguucgaccgaucgauuccu	auucgcucgguucguuucgauucgucgauuaggauuuggcguucgguucgaccgaucgauuccu	chr534:1121517..1121581:+
chr16_591	8.1	0.92 ± 0.02		14	12	0	2	yes		mdv2-miR-M24-3p_MIMAT0004468_Mareks_disease_miR-M24-3p		blast	uuagaugcuaccacacccguga	uggguauagguaguaaauaagu	uggguauagguaguaaauaaguauacguacuuagaugcuaccacacccguga	chr16:1705842..1705894:+
chr555_10071	7.6	0.92 ± 0.02		7	5	0	2	yes		hsa-miR-6841-3p_MIMAT0027585_Homo_sapiens_miR-6841-3p		blast	uccuugcauuauucucggggaaa	uaccccaugaauaaugcaccggu	uccuugcauuauucucggggaaagauucguaaugcuuaccccaugaauaaugcaccggu	chr555:1530967..1531026:-
chr143_3861	7.4	0.92 ± 0.02		14	10	0	4	yes				blast	ucuauacgccugauuagacaag	uugucuaacaacgcguguacgau	uugucuaacaacgcguguacgauccuacgauaaauacacgaguguaacaccgaucuauacgccugauuagacaag	chr143:369402..369477:+
chr638_11561	6.9	0.92 ± 0.02		4	2	0	2	yes		lja-miR11150-3p_MIMAT0043944_Lotus_japonicus_miR11150-3p		blast	acuuucgagaauuccaggcuuc	agcuuggaacucuugaaagucu	agcuuggaacucuugaaagucuucguaugucacggaucaagacuuucgagaauuccaggcuuc	chr638:778803..778866:+
chr46_1903	6	0.92 ± 0.02		10	9	0	1	yes				blast	uauuguuacgaaaauacuuugu	aaaguauuuucguaacaauaa	aaaguauuuucguaacaauaaauauauauugcauuuauuguuacgaaaauacuuugu	chr46:2802298..2802355:+
chr14_412	5.9	0.91 ± 0.02		4602	4534	0	68	yes		gra-miR8675a_MIMAT0034046_Gossypium_raimondii_miR8675a		blast	uaggugauugcggauuuuguca	aauccgcaaucacuuaguugcc	uaggugauugcggauuuugucauuaggugguauugacauaauccgcaaucacuuaguugcc	chr14:4353495..4353556:-
chr55_2070	5.8	0.91 ± 0.02		4490	4490	0	0	yes		hsa-miR-4765_MIMAT0019916_Homo_sapiens_miR-4765		blast	ugagugauugcggauuuuguca	acaaaauccguaaucacuuaau	ugagugauugcggauuuugucauuaggugauaauaacaaaauccguaaucacuuaau	chr55:239893..239950:+
chr86_2835	5.8	0.91 ± 0.02		144	125	0	19	yes		ppc-miR-8302-3p_MIMAT0033126_Pristionchus_pacificus_miR-8302-3p		blast	uaagcgauugcggauuuuguca	auaaaauccgcaaucgcuuagu	uaagcgauugcggauuuugucaguaccaucuaaugauaaaauccgcaaucgcuuagu	chr86:1483328..1483385:+
chr553_9814	5.8	0.91 ± 0.02		507	244	0	263	yes		mtr-miR5272a_MIMAT0021302_Medicago_truncatula_miR5272a		blast	uaauugauugcggauuuuguca	aaaauccgcaaucacuuaguugc	uaauugauugcggauuuugucauuaggugguauuguuaaaauccgcaaucacuuaguugc	chr553:1868694..1868754:+
chr507_7486	5.8	0.91 ± 0.02		170	167	0	3	yes		aqu-miR-2019-5p_MIMAT0009696_Amphimedon_queenslandica_miR-2019-5p		blast	uaagugauugcggcuuuugucg	acacaagccgcaaucacuuagu	uaagugauugcggcuuuugucguuaaguggcaucgacacaagccgcaaucacuuagu	chr507:1471172..1471229:+
chr69_2595	5.7	0.91 ± 0.02		104	100	0	4	yes		aqu-miR-2019-5p_MIMAT0009696_Amphimedon_queenslandica_miR-2019-5p		blast	uaagugaucgcggacuuuguca	acaagguccgcagucacu	uaagugaucgcggacuuugucauuaucaccuaaugacaagguccgcagucacu	chr69:1664043..1664096:-
chr724_12969	5.7	0.91 ± 0.02		231	123	0	108	yes		aqu-miR-2019-5p_MIMAT0009696_Amphimedon_queenslandica_miR-2019-5p		blast	uaagugauuguggauuucguca	aaauccgcaaucacuuaguugc	uaagugauuguggauuucgucauuagguggcacgacgaaauccgcaaucacuuaguugc	chr724:114399..114458:-
chr538_9161	5.7	0.91 ± 0.02		169	169	0	0	yes		mtr-miR2611_MIMAT0013320_Medicago_truncatula_miR2611		blast	uauuugucgagagucauucuga	agaaugacucucgacaaauacu	agaaugacucucgacaaauacuguuuuuauaaauauauauauauauuugucgagagucauucuga	chr538:993427..993492:+
chr625_11392	5.7	0.91 ± 0.02		9	7	0	2	yes				blast	aguuagccucuucaggggucaa	ugaccucugaagaagcuaaaug	aguuagccucuucaggggucaagugacacgcugauauugaccucugaagaagcuaaaug	chr625:969369..969428:+
chr709_12859	5.6	0.91 ± 0.02		11	10	0	1	yes				blast	uaaagcgguuuuuuauauuugca	caaauauaaaaauuguuuuaau	caaauauaaaaauuguuuuaauucaauuaaagcgguuuuuuauauuugca	chr709:97974..98024:+
chr18_754	5.6	0.91 ± 0.02		346	342	0	4	yes		aqu-miR-2019-5p_MIMAT0009696_Amphimedon_queenslandica_miR-2019-5p		blast	uaagugauugcggauuuugcca	aaaauccgcacucacuuaguugc	uaagugauugcggauuuugccaacaccaccuaaugacaaaauccgcacucacuuaguugc	chr18:1181003..1181063:-
chr55_2126	5.6	0.91 ± 0.02		110	82	0	28	yes		nve-miR-2037-3p_MIMAT0009797_Nematostella_vectensis_miR-2037-3p		blast	agugauugcggauuuugucauu	acaaaaucugcaaucacuuagu	agugauugcggauuuugucauuagguaguauugacaaaaucugcaaucacuuagu	chr55:1927459..1927514:+
chr554_9910	5.6	0.91 ± 0.02		962	959	0	3	yes		ath-miR866-3p_MIMAT0004316_Arabidopsis_thaliana_miR866-3p		blast	acaaaauccgcaaucacuuagu	acuaagcgauugcagauuuuguc	acuaagcgauugcagauuuugucauuaggugguauugacaaaauccgcaaucacuuagu	chr554:260586..260645:+
chr507_7488	5.6	0.91 ± 0.02		962	955	0	7	yes		ath-miR866-3p_MIMAT0004316_Arabidopsis_thaliana_miR866-3p		blast	acaaaauccgcaaucacuuagu	acuaagugauugcgggucuuguc	acuaagugauugcgggucuugucauuagguugcaucgacaaaauccgcaaucacuuagu	chr507:1508135..1508194:+
chr779_13756	5.6	0.91 ± 0.02		356	345	0	11	yes		gga-miR-1627-5p_MIMAT0007497_Gallus_gallus_miR-1627-5p		blast	uaagugacugcggauuuugucg	ggaaaauccgcagucacuuagu	uaagugacugcggauuuugucgauaccagcuaaugggaaaauccgcagucacuuagu	chr779:247600..247657:-
chr69_2601	5.6	0.91 ± 0.02		46	38	0	8	yes		hsa-miR-548as-3p_MIMAT0022268_Homo_sapiens_miR-548as-3p		blast	caaaacccgcaaucacuuaguu	aagugacugcugguuuugucau	aagugacugcugguuuugucauuaccaccuaauggcaaaacccgcaaucacuuaguu	chr69:2184100..2184157:-
chr152_3935	5.6	0.91 ± 0.02		4602	4534	0	68	yes		gra-miR8675a_MIMAT0034046_Gossypium_raimondii_miR8675a		blast	uaggugauugcggauuuuguca	aauccgcaaucacuuaguugcc	uaggugauugcggauuuugucauuagguggcacugacauaauccgcaaucacuuaguugcc	chr152:730026..730087:+
chr104_3144	5.5	0.91 ± 0.02		17	17	0	0	yes		dse-miR-9685-5p_MIMAT0039162_Drosophila_sechellia_miR-9685-5p		blast	ucgacgucggccgagagcagggu	cuguucgcggccggcgucuucg	cuguucgcggccggcgucuucgucgcggacgucgacgucggccgagagcagggu	chr104:148172..148226:-
chr211_4873	5.5	0.91 ± 0.02		267	170	0	97	yes		mdo-miR-7313-5p_MIMAT0028626_Monodelphis_domestica_miR-7313-5p		blast	aaaauccgcaaucacuuaguag	uaagugauugcggauauuguca	uaagugauugcggauauugucauuaggugguauuggcaaaauccgcaaucacuuaguag	chr211:158338..158397:-
chr651_11947	5.5	0.91 ± 0.02		211	160	0	51	yes		mdo-miR-7313-5p_MIMAT0028626_Monodelphis_domestica_miR-7313-5p		blast	aaaauccgcaaucgcuuagucg	uaagugauugcugauuuuguca	uaagugauugcugauuuugucauuaggugguauuggcaaaauccgcaaucgcuuagucg	chr651:845353..845412:+
chr25_1020	5.5	0.91 ± 0.02		16	15	0	1	yes		bmo-miR-2843-2-3p_MIMAT0015307_Bombyx_mori_miR-2843-2-3p		blast	aucgugaucgcgaucgugauc	auugugaucgugaucgugauc	auugugaucgugaucgugaucgcaaucgcaaucgugaucgcgaucgugauc	chr25:1295016..1295067:-
chr543_9424	5.5	0.91 ± 0.02		309	307	0	2	yes		ptc-miR476b_MIMAT0002072_Populus_trichocarpa_miR476b		blast	aaguaauugcggauuuugucau	aagacccgcaaucacuuaguugc	aaguaauugcggauuuugucauuaggugguaaugauaagacccgcaaucacuuaguugc	chr543:2360842..2360901:-
chr724_12954	5.5	0.91 ± 0.02		47	21	0	26	yes		gga-miR-1627-5p_MIMAT0007497_Gallus_gallus_miR-1627-5p		blast	uaagugacugcgaauuuuguua	uccgcaaucacuuaguugcca	uaagugacugcgaauuuuguuauuaccaccuaaugacaaacuccgcaaucacuuaguugcca	chr724:39389..39451:+
chr92_2974	5.5	0.91 ± 0.02		72	40	0	32	yes		mtr-miR2593a_MIMAT0013280_Medicago_truncatula_miR2593a		blast	cuaaaugauugcggacuuugu	caaauuccgcaaucacuuaguu	cuaaaugauugcggacuuuguaauuacgugguauugacaaauuccgcaaucacuuaguu	chr92:1518342..1518401:+
chr46_1925	5.5	0.91 ± 0.02		2304	2272	0	32	yes		aqu-miR-2019-5p_MIMAT0009696_Amphimedon_queenslandica_miR-2019-5p		blast	uaagugauugcggauuuuguca	acccgcgaucacuuaguugcca	uaagugauugcggauuuugucaacaccacccaaugucgaaacccgcgaucacuuaguugcca	chr46:3285147..3285209:+
chr553_9818	5.5	0.91 ± 0.02		861	861	0	0	yes		oni-miR-10695_MIMAT0043196_Oreochromis_niloticus_miR-10695		blast	uaugugauugcggauuuuguca	acaacgugcgcaaucacuuagu	uaugugauugcggauuuugucauuagaugguaaugacaacgugcgcaaucacuuagu	chr553:1957996..1958053:+
chr56_2168	5.4	0.91 ± 0.02		128	106	0	22	yes		hsa-miR-4765_MIMAT0019916_Homo_sapiens_miR-4765		blast	ugagugauuguggauuuuguca	uccgcaaucacuuaguugcca	ugagugauuguggauuuugucaauagccucuaaugaugacauccgcaaucacuuaguugcca	chr56:247628..247690:+
chr507_7472	5.4	0.91 ± 0.02		1994	1744	0	250	yes		osa-miR810b.2_MIMAT0005978_Oryza_sativa_miR810b.2		blast	gagugauugcggauuuugucau	aaaauccgcaaucacuuaguugc	gagugauugcggauuuugucauuagguggcaaugagaaaauccgcaaucacuuaguugc	chr507:1034413..1034472:+
chr14_365	5.4	0.91 ± 0.02		56	56	0	0	yes		aqu-miR-2019-5p_MIMAT0009696_Amphimedon_queenslandica_miR-2019-5p		blast	uaagugauuguggauuuuguca	acaaagucagcaaccacuuagu	uaagugauuguggauuuugucauuaguugguauugacaaagucagcaaccacuuagu	chr14:3362026..3362083:-
chr14_310	5.4	0.91 ± 0.02		46	46	0	0	yes		aqu-miR-2019-5p_MIMAT0009696_Amphimedon_queenslandica_miR-2019-5p		blast	uaagugauugccaauuuuguca	acaaaaucugcaaucaccuagu	uaagugauugccaauuuugucaauaucaucuaaugacaaaaucugcaaucaccuagu	chr14:3288845..3288902:+
chr506_7403	5.4	0.91 ± 0.02		24	21	0	3	yes		hpo-miR-10051-5p_MIMAT0040628_Heligmosomoides_polygyrus_miR-10051-5p		blast	aauagguggccgaaccguggua	uaccaaaguuuggccacuuauu	aauagguggccgaaccgugguauaguguagaauacgauaccaaaguuuggccacuuauu	chr506:133492..133551:-
chr629_11480	5.4	0.91 ± 0.02		23	12	0	11	yes		rno-miR-485-3p_MIMAT0017222_Rattus_norvegicus_miR-485-3p		blast	uauacacguagcauacauga	auuuguaugcugcguggauauaca	auuuguaugcugcguggauauacauguguauauguauauguauacacguagcauacauga	chr629:836211..836271:-
chr662_12179	5.4	0.91 ± 0.02		491	487	0	4	yes		aqu-miR-2019-5p_MIMAT0009696_Amphimedon_queenslandica_miR-2019-5p		blast	uaagugauugcggaguuuguca	acaaacuccacaaucacuuagu	uaagugauugcggaguuugucauuagauggcauugacaaacuccacaaucacuuagu	chr662:332793..332850:+
chr133_3639	5.4	0.91 ± 0.02		402	391	0	11	yes		mtr-miR2593a_MIMAT0013280_Medicago_truncatula_miR2593a		blast	cuaaaugacugcggauuuuguc	acaaaauccgcaaucacuua	cuaaaugacugcggauuuugucauugggugguacugacaaaauccgcaaucacuua	chr133:870295..870351:-
chr32_1299	5.4	0.91 ± 0.02		33	33	0	0	yes		ath-miR827_MIMAT0004243_Arabidopsis_thaliana_miR827		blast	cuagaugauugcggauuuugu	aaaaucugcaauuacuuaguu	cuagaugauugcggauuuuguuauuaggugguauugacaaaaucugcaauuacuuaguu	chr32:1093472..1093531:-
chr514_7810	5.3	0.91 ± 0.02		233	223	0	10	yes		aau-miR168_MIMAT0022678_Acacia_auriculiformis_miR168		blast	uuucaguuugcgggaacacguc	uguucuugcaaaaugaagcagu	uuucaguuugcgggaacacgucguuuucgagaaggucguguucuugcaaaaugaagcagu	chr514:1107330..1107390:+
chr569_10421	5.3	0.91 ± 0.02		16	16	0	0	yes		mtr-miR2619b-5p_MIMAT0022203_Medicago_truncatula_miR2619b-5p		blast	cuauguuuuguagggccuugcgu	acaagccccuacaaaauauagua	acaagccccuacaaaauauaguauguuuuguacuaguuacuauguuuuguagggccuugcgu	chr569:3397..3459:+
chr535_8966	5.3	0.91 ± 0.02		19	19	0	0	yes		stu-miR408b-5p_MIMAT0031339_Solanum_tuberosum_miR408b-5p		blast	acggggacagcucguggugg	gccaccguuguccacggaa	acggggacagcucgugguggcacgucguaacauucgcucgcgucgccaccguuguccacggaa	chr535:475830..475893:+
chr664_12258	5.2	0.91 ± 0.02		155	123	0	32	yes		hsa-miR-605-5p_MIMAT0003273_Homo_sapiens_miR-605-5p		blast	aaaauccccaaucacuuagucg	uaggugauugcagauuuuguca	uaggugauugcagauuuugucacuagguggcauugacaaaauccccaaucacuuagucg	chr664:137674..137733:+
chr152_3922	5.2	0.91 ± 0.02		255	205	0	50	yes		mdo-miR-7313-5p_MIMAT0028626_Monodelphis_domestica_miR-7313-5p		blast	aaaauccgcaaucacuuaguugu	ugagugauuacggauuuuguca	ugagugauuacggauuuugucaauaucaccuaaugagaaaauccgcaaucacuuaguugu	chr152:342618..342678:+
chr69_2528	5.2	0.91 ± 0.02		1038	907	0	131	yes		ath-miR866-3p_MIMAT0004316_Arabidopsis_thaliana_miR866-3p		blast	acaaaauccgcaaucacuuagu	aguaagugauuacggguuuugu	aguaagugauuacggguuuuguuauuaguugguauugacaaaauccgcaaucacuuagu	chr69:419940..419999:+
chr56_2172	5.2	0.91 ± 0.02		106	106	0	0	yes		hsa-miR-4765_MIMAT0019916_Homo_sapiens_miR-4765		blast	ugagugauuguggauuuuguca	auaacauccgcaaucacugagu	ugagugauuguggauuuugucaauacccucuaaugauaacauccgcaaucacugagu	chr56:308012..308069:+
chr15_465	5.2	0.91 ± 0.02		19	19	0	0	yes		mja-miR-6492_MIMAT0025300_Marsupenaeus_japonicus_miR-6492		blast	uuugaccgaacuuauuuauguu	cguaaguaaguucgguuaaacu	cguaaguaaguucgguuaaacucaauacauauuuuucuuuauuugaccgaacuuauuuauguu	chr15:3733438..3733501:+
chr139_3733	5.2	0.91 ± 0.02		3076	3076	0	0	yes		hsa-miR-4765_MIMAT0019916_Homo_sapiens_miR-4765		blast	ugagugauugcggauuuuguca	auauauccgcagccacuuagu	ugagugauugcggauuuugucaauagaugguauugauauauccgcagccacuuagu	chr139:48130..48186:-
chr56_2170	5.2	0.91 ± 0.02		106	106	0	0	yes		hsa-miR-4765_MIMAT0019916_Homo_sapiens_miR-4765		blast	ugagugauuguggauuuuguca	auaacauccgcaaucacugagu	ugagugauuguggauuuugucaauacccucuaaugauaacauccgcaaucacugagu	chr56:300897..300954:+
chr664_12269	5.1	0.91 ± 0.02		12	9	0	3	yes		aqu-miR-2019-5p_MIMAT0009696_Amphimedon_queenslandica_miR-2019-5p		blast	uaagugauggcggauuuuguca	ugacaaacuccgcaaucacu	uaagugauggcggauuuugucaaugccaucuaaugacaaacuccgcaaucacu	chr664:20898..20951:-
chr86_2839	5.1	0.91 ± 0.02		321	242	0	79	yes		mtr-miR2593a_MIMAT0013280_Medicago_truncatula_miR2593a		blast	cuaaaugauugcagauuuuguc	aauccgcgaucacuuagucgcc	cuaaaugauugcagauuuugucgauaccaccaaaugacacaauccgcgaucacuuagucgcc	chr86:1710499..1710561:+
chr37_1726	5.1	0.91 ± 0.02		46	46	0	0	yes		cel-miR-2-3p_MIMAT0000004_Caenorhabditis_elegans_miR-2-3p		blast	uaucacagcaguaguuaccuagga	cgaagggacucuugcugugaugug	cgaagggacucuugcugugaugugucgcccuaagagauucauaucacagcaguaguuaccuagga	chr37:26907..26972:-
chr506_7357	5.1	0.91 ± 0.02		16	16	0	0	yes		mdo-miR-7313-5p_MIMAT0028626_Monodelphis_domestica_miR-7313-5p		blast	aaaauccgcaaucgcuuaguu	ccaaguuguugcggauuuugu	ccaaguuguugcggauuuuguguauaccaccuaaugagaaaauccgcaaucgcuuaguu	chr506:1710930..1710989:+
chr14_361	5.1	0.91 ± 0.02		49	49	0	0	yes		mse-miR-6098_MIMAT0024506_Manduca_sexta_miR-6098		blast	uuagugauugcggauuuuguca	auaaaauccgcaaucaauugcc	uuagugauugcggauuuugucaauaccaccuagugauaaaauccgcaaucaauugcc	chr14:2293692..2293749:-
chr629_11432	5	0.91 ± 0.02		33	32	0	1	yes		aqu-miR-2019-5p_MIMAT0009696_Amphimedon_queenslandica_miR-2019-5p		blast	uaagugauuacggguuuuguca	ucagcaaucgcuuaguugcca	uaagugauuacggguuuugucaauaccaccuaaggaaggagaaaaucagcaaucgcuuaguugcca	chr629:1096609..1096675:+
chr502_7226	5	0.91 ± 0.02		12	12	0	0	yes		oni-miR-10814_MIMAT0043324_Oreochromis_niloticus_miR-10814		blast	uauaguucaccuaaauuauugga	caauaauuuagauaaacuauaug	caauaauuuagauaaacuauauguauauauauacauacauauauaguucaccuaaauuauugga	chr502:1260982..1261046:-
chr55_2097	5	0.91 ± 0.02		18	18	0	0	yes		ppc-miR-8335-3p_MIMAT0033215_Pristionchus_pacificus_miR-8335-3p		blast	auuguuguuaugugagcaaga	uugccaaaugguaacaauca	uugccaaaugguaacaaucacaagauuguuguuaugugagcaaga	chr55:1067977..1068022:+
chr18_688	5	0.91 ± 0.02		373	262	0	111	yes		mdo-miR-7313-5p_MIMAT0028626_Monodelphis_domestica_miR-7313-5p		blast	aaaauccgcaaucacuuaguugu	uaagugauuacggauuuuguua	uaagugauuacggauuuuguuauuaagugguaaugauaaaauccgcaaucacuuaguugu	chr18:2464054..2464114:+
chr37_1730	5	0.91 ± 0.02		203	203	0	0	yes		cel-miR-44-3p_MIMAT0000015_Caenorhabditis_elegans_miR-44-3p		blast	ugacuagaucgaaauacucguccu	gacgaaguauucaucuaguacuacg	gacgaaguauucaucuaguacuacguugcaaagaaaucgugacuagaucgaaauacucguccu	chr37:27261..27324:-
chr631_11522	5	0.91 ± 0.02		33	32	0	1	yes		aqu-miR-2019-5p_MIMAT0009696_Amphimedon_queenslandica_miR-2019-5p		blast	uaagugauuacggguuuuguca	ucagcaaucgcuuaguugcca	uaagugauuacggguuuugucaauaccaccuaaggaaggagaaaaucagcaaucgcuuaguugcca	chr631:19312..19378:+
chr553_9787	5	0.91 ± 0.02		185	100	0	85	yes		aqu-miR-2019-5p_MIMAT0009696_Amphimedon_queenslandica_miR-2019-5p		blast	uaagugauugcagauuuuguca	aauccgcaaucgcuuagucgcc	uaagugauugcagauuuugucaauacucucuaacgagcaaauccgcaaucgcuuagucgcc	chr553:734553..734614:+
chr514_7864	4.9	0.87 ± 0.02		22	22	0	0	yes		pla-miR11599_MIMAT0045452_Paeonia_lactiflora_miR11599		blast	uucaaccgauucguuucuuugg	aagcgacguaucgaucgauacg	aagcgacguaucgaucgauacgcaaucuauucauacgcguucaaccgauucguuucuuugg	chr514:967345..967406:-
chr683_12457	4.9	0.87 ± 0.02		48	48	0	0	yes		aqu-miR-2019-5p_MIMAT0009696_Amphimedon_queenslandica_miR-2019-5p		blast	uaagugaucacggauuuuguu	caaaauccauaaucacuuaau	uaagugaucacggauuuuguuauuaccaccuaaugacaaaauccauaaucacuuaau	chr683:265078..265135:-
chr638_11566	4.9	0.87 ± 0.02		44	30	0	14	yes		pab-miR11410_MIMAT0044910_Picea_abies_miR11410		blast	uagaggccgagcuuuguaaacu	uucgaaacucggcgucuaugua	uagaggccgagcuuuguaaacuggaguucccagguucgaaacucggcgucuaugua	chr638:978324..978380:+
chr507_7457	4.8	0.87 ± 0.02		12	12	0	0	yes		hpo-miR-10142-3p_MIMAT0040865_Heligmosomoides_polygyrus_miR-10142-3p		blast	uagacacacguguacgaaccau	acuucgugcucgugugucuucu	acuucgugcucgugugucuucugcugcacauagacacacguguacgaaccau	chr507:633564..633616:+
chr724_12971	4.8	0.87 ± 0.02		114	114	0	0	yes		mco-miR-36b-3p_MIMAT0046784_Mesocestoides_corti_miR-36b-3p		blast	agguaauugcggauuuugucau	gacaaauuccauaaucacuuag	agguaauugcggauuuugucauuuuguauugacaaauuccauaaucacuuag	chr724:177100..177152:-
chr25_1024	4.8	0.87 ± 0.02		3	2	0	1	yes		hsa-miR-659-5p_MIMAT0022710_Homo_sapiens_miR-659-5p		blast	cggaccuuuuuggaaauucccu	agaagguccucgaaggucuacu	agaagguccucgaaggucuacuagcauugcaucgcggaccuuuuuggaaauucccu	chr25:1647932..1647988:-
chr37_1785	4.8	0.87 ± 0.02		276	276	0	0	yes		gma-miR4350_MIMAT0018239_Glycine_max_miR4350		blast	ccaaaugauugcggauuuuguc	cgaaauccgcaaccacuagugc	ccaaaugauugcggauuuugucguuaccaccuaaugacgaaauccgcaaccacuagugc	chr37:3788120..3788179:-
chr86_2859	4.8	0.87 ± 0.02		500	500	0	0	yes		aqu-miR-2019-5p_MIMAT0009696_Amphimedon_queenslandica_miR-2019-5p		blast	uaagugauugcggacuuuguca	aucuaauccgcagucacuuagu	uaagugauugcggacuuugucauuaccaucuaauccgcagucacuuagu	chr86:1284690..1284739:-
chr92_2964	4.7	0.87 ± 0.02		4490	4490	0	0	yes		hsa-miR-4765_MIMAT0019916_Homo_sapiens_miR-4765		blast	ugagugauugcggauuuuguca	gcauugacaaaaucacuuagu	ugagugauugcggauuuugucauuagauggcauugacaaaaucacuuagu	chr92:1159665..1159715:+
chr15_460	4.7	0.87 ± 0.02		8	5	0	3	yes				blast	gggcgagaaaugcgaagaacu	uggccuuugccuuucucgcu	gggcgagaaaugcgaagaacucgaagcuucugacaguggccuuugccuuucucgcu	chr15:3087326..3087382:+
chr92_3077	4.6	0.87 ± 0.02		11	11	0	0	yes		cel-miR-75-5p_MIMAT0015108_Caenorhabditis_elegans_miR-75-5p		blast	aagucggugcgcgcgaucuaca	uagacacgcguacagacuagu	aagucggugcgcgcgaucuacaguaguguagacacgcguacagacuagu	chr92:1789010..1789059:-
chr179_4497	4.6	0.87 ± 0.02		45	45	0	0	yes		cel-miR-60-3p_MIMAT0000032_Caenorhabditis_elegans_miR-60-3p		blast	cauuaugcuaggaauaugugguau	ucccauauucuagcauaauauuguc	ucccauauucuagcauaauauugucgggcugugaaguggcauuaugcuaggaauaugugguau	chr179:285461..285524:+
chr685_12536	4.5	0.87 ± 0.02		205	205	0	0	yes		nve-miR-9451_MIMAT0035412_Nematostella_vectensis_miR-9451		blast	ccgagucucauuagcuugcagg	ugcaaguauuuucgguu	ccgagucucauuagcuugcaggaacuuugaauccugcaaguauuuucgguu	chr685:424567..424618:-
chr207_4744	4.5	0.87 ± 0.02		3	2	0	1	yes		bta-miR-2285an_MIMAT0046358_Bos_taurus_miR-2285an		blast	aaagcccggaucuacaggguaga	uaccuguagagacgagcuucu	uaccuguagagacgagcuucugauauuuacaauucuacaaaagcccggaucuacaggguaga	chr207:71753..71815:-
chr55_2125	4.4	0.87 ± 0.02		82	82	0	0	yes		nve-miR-2037-3p_MIMAT0009797_Nematostella_vectensis_miR-2037-3p		blast	agugauugcggauuuugucauu	uggcagaaacugugguaccaa	uggcagaaacugugguaccaaaaugccgacgcucuguaguagaugcuauuggguuggcaacuuagugauugcggauuuugucauu	chr55:1927396..1927481:+
chr18_685	4.4	0.87 ± 0.02		10	10	0	0	yes		hsa-miR-455-3p_MIMAT0004784_Homo_sapiens_miR-455-3p		blast	acaguccacgagaacagagcgu	gcucuguucucaugggccggucg	gcucuguucucaugggccggucgccgucgccgacaguccacgagaacagagcgu	chr18:2073803..2073857:+
chr14_402	4.4	0.87 ± 0.02		10	10	0	0	yes		smo-miR1100_MIMAT0005256_Selaginella_moellendorffii_miR1100		blast	ugucacgguuccgcgucgcgg	gcggcguggugcugucggcc	gcggcguggugcugucggccgugggugucggugucacgguuccgcgucgcgg	chr14:4215041..4215093:-
chr663_12233	4.4	0.87 ± 0.02		409	409	0	0	yes		hsa-miR-4668-3p_MIMAT0019746_Homo_sapiens_miR-4668-3p		blast	caaaauccgcaaucacuuaguu	cuaagugccugcggguuuguca	cuaagugccugcggguuugucaauaccaucuaacgucaaaauccgcaaucacuuaguu	chr663:65470..65528:-
chr574_10580	4.3	0.87 ± 0.02		9	9	0	0	yes		osa-miR437_MIMAT0001586_Oryza_sativa_miR437		blast	aaaguuagauauaugaucgcag	gcgaccauauguuuuucuuugu	gcgaccauauguuuuucuuuguuuuccuguuaaauacgacaaaguuagauauaugaucgcag	chr574:217446..217508:-
chr46_1902	4.3	0.87 ± 0.02		8	5	0	3	yes				blast	ugugcgaacuaggaaaucacagu	ugugcgcuuagaucgugccau	ugugcgaacuaggaaaucacaguguuagaacuuacugugcgcuuagaucgugccau	chr46:2794280..2794336:+
chr37_1724	4.2	0.87 ± 0.02		11	11	0	0	yes		dme-miR-3-3p_MIMAT0000108_Drosophila_melanogaster_miR-3-3p		blast	ucacuggguuuuguuuguccca	ggauaaacgugauccuguuugacg	ggauaaacgugauccuguuugacgguaauaauugaucgucacuggguuuuguuuguccca	chr37:26728..26788:-
chr152_3948	4.2	0.87 ± 0.02		10	10	0	0	yes		mmu-miR-687_MIMAT0003466_Mus_musculus_miR-687		blast	uuauccuguaagaugcgaaaca	uuucguaucuuacgcgauaaag	uuucguaucuuacgcgauaaaggcgaucggucgcgauuuauccuguaagaugcgaaaca	chr152:515688..515747:-
chr608_11256	4.1	0.87 ± 0.02		84	84	0	0	yes		dme-miR-958-3p_MIMAT0005471_Drosophila_melanogaster_miR-958-3p		blast	ugagauucaacuccuccaacu	uggagaaguggucucuacgcu	uggagaaguggucucuacgcuuugaauuaaagugagauucaacuccuccaacu	chr608:1103649..1103702:-
chr160_4153	4	0.87 ± 0.02		658	395	0	263	yes		ppt-miR1073-5p_MIMAT0005202_Physcomitrella_patens_miR1073-5p		blast	ugaaugauugcggauuuuguca	aaaauccgcaaucacuuaguugc	ugaaugauugcggauuuugucauuauucccaaugcaaaaauccgcaaucacuuaguugc	chr160:447100..447159:-
chr504_7254	4	0.87 ± 0.02		1743	1743	0	0	yes		osa-miR810b.2_MIMAT0005978_Oryza_sativa_miR810b.2		blast	gagugauugcggauuuugucau	gauaaaauccacagucacuuag	gagugauugcggauuuugucauuagaugguauugauaaaauccacagucacuuag	chr504:1478834..1478889:+
mature miRBase miRNAs detected by miRDeep2
tag id	miRDeep2 score	estimated probability that the miRNA is a true positive	rfam alert	predicted mature seq. in accordance with miRBase mature seq.	total read count	mature read count	loop read count	star read count	significant randfold p-value	mature miRBase miRNA	example miRBase miRNA with the same seed	UCSC browser	NCBI blastn	consensus mature sequence	consensus star sequence	consensus precursor sequence	precursor coordinate
chr104_3133	480000	0.92 ± 0.02		TRUE	952162	951850	1	311	yes	ame-miR-1-3p_MIMAT0001471_Apis_mellifera_miR-1-3p	cel-miR-1-3p_MIMAT0000003_Caenorhabditis_elegans_miR-1-3p		blast	uggaauguaaagaaguauggag	ccgugcuuccuuacuucccaua	ccgugcuuccuuacuucccauagugaaugugacguauggaauguaaagaaguauggag	chr104:223342..223400:+
chr18_665	310000	0.92 ± 0.02		TRUE	611651	611397	0	254	yes	ame-miR-277-3p_MIMAT0001481_Apis_mellifera_miR-277-3p	cel-miR-232-3p_MIMAT0000287_Caenorhabditis_elegans_miR-232-3p		blast	uaaaugcacuaucugguacgaca	cgugccagaugcgcguuuaca	cgugccagaugcgcguuuacacgggcccugaauacuguaaaugcacuaucugguacgaca	chr18:1607771..1607831:+
chr535_8969	300000	0.92 ± 0.02		TRUE	591720	586369	0	5351	yes	ame-miR-276-3p_MIMAT0001480_Apis_mellifera_miR-276-3p	dme-miR-276a-3p_MIMAT0000337_Drosophila_melanogaster_miR-276a-3p		blast	uaggaacuucauaccgugcucu	agcgagguauagaguuccuacg	agcgagguauagaguuccuacguaguguucagaaaguaggaacuucauaccgugcucu	chr535:1102300..1102358:+
chr143_3866	250000	0.92 ± 0.02		TRUE	509380	508711	0	669	yes	ame-miR-2796-3p_MIMAT0018591_Apis_mellifera_miR-2796-3p	hsa-miR-1295a_MIMAT0005885_Homo_sapiens_miR-1295a		blast	guaggccggcggaaacuacuugc	agggguuucuaucggccuccagc	agggguuucuaucggccuccagcagcaacgaugguuguaggccggcggaaacuacuugc	chr143:17068..17127:-
chr638_11559	220000	0.92 ± 0.02		TRUE	450756	449992	0	764	yes	ame-bantam-3p_MIMAT0001470_Apis_mellifera_bantam-3p	cel-miR-80-3p_MIMAT0000053_Caenorhabditis_elegans_miR-80-3p		blast	ugagaucauugugaaagcugauu	cugguuuucacaaugauuugaca	cugguuuucacaaugauuugacagauagauuugauucugagaucauugugaaagcugauu	chr638:757860..757920:+
chr18_663	200000	0.92 ± 0.02		TRUE	401519	401238	277	4	yes	ame-miR-317-3p_MIMAT0001488_Apis_mellifera_miR-317-3p	dme-miR-317-3p_MIMAT0000409_Drosophila_melanogaster_miR-317-3p		blast	ugaacacagcuggugguaucu	agccacucugcguucacucggu	agccacucugcguucacucgguggguaaugaagcgagugaacacagcuggugguaucu	chr18:1581822..1581880:+
chr599_11075	160000	0.92 ± 0.02		TRUE	314044	294992	0	19052	yes	ame-miR-8-3p_MIMAT0001490_Apis_mellifera_miR-8-3p	dme-miR-8-3p_MIMAT0000113_Drosophila_melanogaster_miR-8-3p		blast	uaauacugucagguaaagaugu	caucuuaccgggcagcauuaga	caucuuaccgggcagcauuagauugaaguugaaccuucuaauacugucagguaaagaugu	chr599:85928..85988:+
chr681_12363	110000	0.92 ± 0.02		TRUE	228885	216813	0	12072	yes	ame-miR-14-3p_MIMAT0004423_Apis_mellifera_miR-14-3p	dme-miR-14-3p_MIMAT0000120_Drosophila_melanogaster_miR-14-3p		blast	ucagucuuuuucucucuccuau	gggggugagaaacuggcuugg	gggggugagaaacuggcuuggcucucugugcuacgauagucagucuuuuucucucuccuau	chr681:187340..187401:+
chr534_8861	98000	0.92 ± 0.02		TRUE	192281	184639	0	7642	yes	ame-miR-9a-5p_MIMAT0001491_Apis_mellifera_miR-9a-5p	dme-miR-9a-5p_MIMAT0000114_Drosophila_melanogaster_miR-9a-5p		blast	ucuuugguuaucuagcuguauga	auaaagcuagguuaccggaguua	ucuuugguuaucuagcuguaugaguauuauucgacaucauaaagcuagguuaccggaguua	chr534:386113..386174:-
chr37_1745	80000	0.92 ± 0.02		TRUE	157737	156170	1	1566	yes	ame-miR-252a-5p_MIMAT0010113_Apis_mellifera_miR-252a-5p	dme-miR-252-5p_MIMAT0005516_Drosophila_melanogaster_miR-252-5p		blast	auaaguacuagugccgcagga	cugcugcucaagugcuuauca	auaaguacuagugccgcaggagugacuagguuggguuagaaauuaccauaucuccugcugcucaagugcuuauca	chr37:1934616..1934691:-
chr16_606	46000	0.92 ± 0.02		TRUE	90265	88929	18	1318	yes	ame-miR-3477-5p_MIMAT0018583_Apis_mellifera_miR-3477-5p	hsa-miR-216a-5p_MIMAT0000273_Homo_sapiens_miR-216a-5p		blast	uaaucucaugcgguaacugugag	ucauauuaccucgugggguuu	uaaucucaugcgguaacugugagcgugugaauuguaaaagcucauauuaccucgugggguuu	chr16:2209148..2209210:+
chr16_608	42000	0.92 ± 0.02		TRUE	83889	83815	0	74	yes	ame-miR-12-5p_MIMAT0001472_Apis_mellifera_miR-12-5p	dme-miR-12-5p_MIMAT0000117_Drosophila_melanogaster_miR-12-5p		blast	ugaguauuacaucagguacugg	caguacuuguguuauacuuacg	ugaguauuacaucagguacuggugugauauucagauaaccaguacuuguguuauacuuacg	chr16:2209606..2209667:+
chr37_1686	38000	0.92 ± 0.02		TRUE	75322	75081	0	241	yes	ame-miR-306-5p_MIMAT0018579_Apis_mellifera_miR-306-5p	dme-miR-275-3p_MIMAT0000333_Drosophila_melanogaster_miR-275-3p		blast	ucagguacugagugacucugag	caaagcaacuugguaccuaacu	ucagguacugagugacucugaguacacauuaaauuacucaaagcaacuugguaccuaacu	chr37:3093661..3093721:+
chr151_3893	36000	0.92 ± 0.02		TRUE	70790	70682	0	108	yes	ame-miR-29b-3p_MIMAT0004427_Apis_mellifera_miR-29b-3p	cel-miR-49-3p_MIMAT0000020_Caenorhabditis_elegans_miR-49-3p		blast	uagcaccauuugaaaucagua	acugacuucugugcgugcuggg	acugacuucugugcgugcugggguuuaugauaaaccuccuagcaccauuugaaaucagua	chr151:294364..294424:+
chr514_7811	34000	0.92 ± 0.02		TRUE	66705	66463	0	242	yes	ame-miR-375-3p_MIMAT0004431_Apis_mellifera_miR-375-3p	hsa-miR-375-3p_MIMAT0000728_Homo_sapiens_miR-375-3p		blast	uuuguucguucggcucgaguua	caucgaucccaacgaucaacaaacu	caucgaucccaacgaucaacaaacuuuucacuugaaaguuuguucguucggcucgaguua	chr514:1258742..1258802:+
chr109_3261	32000	0.92 ± 0.02		TRUE	63277	62860	0	417	yes	ame-miR-210-3p_MIMAT0001477_Apis_mellifera_miR-210-3p	hsa-miR-210-3p_MIMAT0000267_Homo_sapiens_miR-210-3p		blast	uugugcgugugacagcggcuau	agcugcuggccacugcacaaga	agcugcuggccacugcacaagauuagacauaagacucuugugcgugugacagcggcuau	chr109:528276..528335:+
chr171_4358	21000	0.92 ± 0.02		TRUE	42850	42500	1	349	yes	ame-let-7-5p_MIMAT0004418_Apis_mellifera_let-7-5p	cel-let-7-5p_MIMAT0000001_Caenorhabditis_elegans_let-7-5p		blast	ugagguaguagguuguauagu	cuguacaacuugcuaacuuucc	ugagguaguagguuguauaguagggaauggaaauucgcgauauacgaaguccacuguacaacuugcuaacuuucc	chr171:332032..332107:+
chr84_2804	19000	0.92 ± 0.02		TRUE	39143	38731	0	412	yes	ame-miR-315-5p_MIMAT0001487_Apis_mellifera_miR-315-5p	dme-miR-315-5p_MIMAT0000407_Drosophila_melanogaster_miR-315-5p		blast	uuuugauuguugcucagaaagcc	cuuucgggcaauaaucauaauc	uuuugauuguugcucagaaagccuugauuacgauauuggcuuucgggcaauaaucauaauc	chr84:53643..53704:+
chr531_8686	18000	0.92 ± 0.02		TRUE	35711	26412	0	9299	yes	ame-miR-3786-5p_MIMAT0018565_Apis_mellifera_miR-3786-5p	bta-miR-2355-3p_MIMAT0011892_Bos_taurus_miR-2355-3p		blast	cuuguccugguucauguagggc	ucuguauggcucaggacgauac	cuuguccugguucauguagggcggaauguuacgcaaacacucuguauggcucaggacgauac	chr531:1656383..1656445:+
chr555_10064	16000	0.92 ± 0.02		TRUE	32031	31700	0	331	yes	ame-miR-307-3p_MIMAT0018509_Apis_mellifera_miR-307-3p	aae-miR-307_MIMAT0014296_Aedes_aegypti_miR-307		blast	cacaaccuuuuugagugagcga	acucacucaaccuggguguga	acucacucaaccugggugugaugcuugccuguacaccaggcccuaguggucaucacaaccuuuuugagugagcga	chr555:1118283..1118358:-
chr516_8017	16000	0.92 ± 0.02		TRUE	31670	31637	0	33	yes	ame-miR-263b-5p_MIMAT0010116_Apis_mellifera_miR-263b-5p	hsa-miR-96-5p_MIMAT0000095_Homo_sapiens_miR-96-5p		blast	cuuggcacuggaagaauucaca	uggaucuugcaaugccaucacu	cuuggcacuggaagaauucacagaugugcaguguauaaucguggaucuugcaaugccaucacu	chr516:485544..485607:-
chr51_1983	15000	0.92 ± 0.02		TRUE	31281	30917	1	363	yes	ame-miR-13b-3p_MIMAT0010114_Apis_mellifera_miR-13b-3p	cel-miR-2-3p_MIMAT0000004_Caenorhabditis_elegans_miR-2-3p		blast	uaucacagccauuuuugacgauu	ucgucaaauugguuguggcgug	ucgucaaauugguuguggcguguugcuuuuauaaaugucauaucacagccauuuuugacgauu	chr51:949425..949488:+
chr207_4746	12000	0.92 ± 0.02		STAR	25133	15094	0	10039	yes	ame-miR-10-5p_MIMAT0004419_Apis_mellifera_miR-10-5p	dme-miR-10-3p_MIMAT0012531_Drosophila_melanogaster_miR-10-3p		blast	caaauucgguucuagagagguuu	uacccuguagauccgaauuugu	uacccuguagauccgaauuuguuugauaagaggcgacaaauucgguucuagagagguuu	chr207:146566..146625:-
chr51_1978	12000	0.92 ± 0.02		TRUE	24709	15417	0	9292	yes	ame-miR-71-5p_MIMAT0004432_Apis_mellifera_miR-71-5p	cel-miR-71-5p_MIMAT0000043_Caenorhabditis_elegans_miR-71-5p		blast	ugaaagacauggguagugagau	ucucacuaucuugucuuucauc	ugaaagacauggguagugagauguucucacgcuaucgcgucucacuaucuugucuuucauc	chr51:948158..948219:+
chr518_8267	12000	0.92 ± 0.02		TRUE	24523	23447	0	1076	yes	ame-miR-305-5p_MIMAT0001486_Apis_mellifera_miR-305-5p	cel-miR-238-3p_MIMAT0000293_Caenorhabditis_elegans_miR-238-3p		blast	auuguacuucaucaggugcucugg	cggcaccuguuggagcgcaauuc	auuguacuucaucaggugcucuggugaacucgauacccggcaccuguuggagcgcaauuc	chr518:590190..590250:-
chr6_127	11000	0.92 ± 0.02		TRUE	21939	21113	48	778	yes	ame-miR-133-3p_MIMAT0001475_Apis_mellifera_miR-133-3p	dme-miR-133-3p_MIMAT0000340_Drosophila_melanogaster_miR-133-3p		blast	uugguccccuucaaccagcugu	agcugguugaacacgggucaaau	agcugguugaacacgggucaaauauaccgcacgauugacgcauuugguccccuucaaccagcugu	chr6:86024..86089:+
chr547_9712	11000	0.92 ± 0.02		TRUE	21917	21911	0	6	yes	ame-miR-996-3p_MIMAT0010115_Apis_mellifera_miR-996-3p	cel-miR-44-3p_MIMAT0000015_Caenorhabditis_elegans_miR-44-3p		blast	ugacuagauacauacucgucua	ggcgaguaugaauguggugcgcg	ggcgaguaugaauguggugcgcguuaugguuuacuucgugacuagauacauacucgucua	chr547:612127..612187:-
chr16_604	8100	0.92 ± 0.02		TRUE	15981	15943	0	38	yes	ame-miR-283-5p_MIMAT0004426_Apis_mellifera_miR-283-5p	dme-miR-283-5p_MIMAT0000347_Drosophila_melanogaster_miR-283-5p		blast	aaauaucagcugguaauucuggg	caggauucuugcugguauccgg	aaauaucagcugguaauucugggauuuugacaauagcccaggauucuugcugguauccgg	chr16:2208379..2208439:+
chr554_9919	7900	0.92 ± 0.02		TRUE	15544	15523	0	21	yes	ame-miR-279d-3p_MIMAT0037267_Apis_mellifera_miR-279d-3p	cel-miR-44-3p_MIMAT0000015_Caenorhabditis_elegans_miR-44-3p		blast	ugacuagauccacacucaucca	gauggguuugaauucaguccacg	gauggguuugaauucaguccacguuuuuuaauuuuauucgugacuagauccacacucaucca	chr554:708192..708254:+
chr506_7354	7800	0.92 ± 0.02		TRUE	15365	10477	0	4888	yes	ame-miR-927a-5p_MIMAT0004438_Apis_mellifera_miR-927a-5p	dme-miR-927-5p_MIMAT0005501_Drosophila_melanogaster_miR-927-5p		blast	uuuagaauuccuacgcuuuacc	caaagcguuugaaaucugaaac	uuuagaauuccuacgcuuuaccgauguucgaaguggcaaagcguuugaaaucugaaac	chr506:58097..58155:+
chr538_9202	7200	0.92 ± 0.02		TRUE	14157	13955	0	202	yes	ame-miR-87-3p_MIMAT0004434_Apis_mellifera_miR-87-3p	cel-miR-87-3p_MIMAT0000060_Caenorhabditis_elegans_miR-87-3p		blast	gugagcaaaguuucaggugugu	gggccugacucuuugcucugc	gggccugacucuuugcucugcccguacuuuuccuucugggugagcaaaguuucaggugugu	chr538:208953..209014:-
chr142_3854	6400	0.92 ± 0.02		TRUE	12558	12177	0	381	yes	ame-miR-279c-3p_MIMAT0018586_Apis_mellifera_miR-279c-3p	cel-miR-44-3p_MIMAT0000015_Caenorhabditis_elegans_miR-44-3p		blast	ugacuagagucacacucgucca	gacgggugcacucugguaucaug	gacgggugcacucugguaucauguagauuugaucaugacuagagucacacucgucca	chr142:380341..380398:-
chr171_4356	6300	0.92 ± 0.02		TRUE	12498	12110	0	388	yes	ame-miR-100-5p_MIMAT0004420_Apis_mellifera_miR-100-5p	cel-miR-51-5p_MIMAT0000022_Caenorhabditis_elegans_miR-51-5p		blast	aacccguagauccgaacuugug	caagcuccuaucuaccgguaca	aacccguagauccgaacuugugggcuuuuuuauauguauaccgcaagcuccuaucuaccgguaca	chr171:331434..331499:+
chr555_10035	5900	0.92 ± 0.02		TRUE	11632	10573	4	1055	yes	ame-miR-11-3p_MIMAT0018506_Apis_mellifera_miR-11-3p	cel-miR-2-3p_MIMAT0000004_Caenorhabditis_elegans_miR-2-3p		blast	caucacaggcagaguucuaguu	uggagcucuggcugugacuugu	uggagcucuggcugugacuuguguguuaaccaaaugaaagucacaucacaggcagaguucuaguu	chr555:693679..693744:+
chr5_66	5600	0.92 ± 0.02		TRUE	11096	11082	0	14	yes	ame-miR-2765-5p_MIMAT0023551_Apis_mellifera_miR-2765-5p	nve-miR-2032a-3p_MIMAT0009785_Nematostella_vectensis_miR-2032a-3p		blast	ugguaacuccaccaccguuggc	caaugggguacgaguuuccuuc	ugguaacuccaccaccguuggcggaaucuaauagccaaugggguacgaguuuccuuc	chr5:2089171..2089228:+
chr534_8946	5600	0.92 ± 0.02		TRUE	11010	5655	0	5355	yes	ame-miR-281-3p_MIMAT0001483_Apis_mellifera_miR-281-3p	cel-miR-46-3p_MIMAT0000017_Caenorhabditis_elegans_miR-46-3p		blast	ugucauggaguugcucucuuug	aagagagcuauccaucgacagu	aagagagcuauccaucgacaguauggugauaauagacacugucauggaguugcucucuuug	chr534:4681135..4681196:-
chr534_8848	5300	0.92 ± 0.02		TRUE	10563	10091	9	463	yes	ame-miR-932-5p_MIMAT0004444_Apis_mellifera_miR-932-5p	ame-miR-932-5p_MIMAT0004444_Apis_mellifera_miR-932-5p		blast	ucaauuccguagugcauugcaga	ugcaagcaccgcgggagugagg	ucaauuccguagugcauugcagaugauuauucgauuaacgagaaagaaccugcaagcaccgcgggagugagg	chr534:5013921..5013993:+
chr509_7563	4600	0.92 ± 0.02		TRUE	9026	5608	0	3418	yes	ame-miR-971-3p_MIMAT0018544_Apis_mellifera_miR-971-3p	dme-miR-971-3p_MIMAT0005487_Drosophila_melanogaster_miR-971-3p		blast	uugguguucuaccuuacaguga	cacuuuaaguucgaauaccaagc	cacuuuaaguucgaauaccaagccugucuauaaacaguuugguguucuaccuuacaguga	chr509:5206739..5206799:+
chr37_1688	4300	0.92 ± 0.02		TRUE	8551	4620	0	3931	yes	ame-miR-79-3p_MIMAT0004433_Apis_mellifera_miR-79-3p	cel-miR-75-3p_MIMAT0000047_Caenorhabditis_elegans_miR-75-3p		blast	auaaagcuagauuaccaaagca	cuuugguaauacagcucuauga	cuuugguaauacagcucuaugauuuuaauuaaggaucauaaagcuagauuaccaaagca	chr37:3093861..3093920:+
chr46_1967	4300	0.92 ± 0.02		TRUE	8506	8498	0	8	yes	ame-miR-31a-5p_MIMAT0004428_Apis_mellifera_miR-31a-5p	cel-miR-72-5p_MIMAT0000044_Caenorhabditis_elegans_miR-72-5p		blast	aggcaagaugucggcauagcuga	ggcugugucacauccagccagc	aggcaagaugucggcauagcugaugcuuuucaaaauucggcugugucacauccagccagc	chr46:2719816..2719876:-
chr56_2194	4100	0.92 ± 0.02		TRUE	8207	6297	0	1910	yes	ame-miR-282-5p_MIMAT0001484_Apis_mellifera_miR-282-5p	dme-miR-282-5p_MIMAT0000346_Drosophila_melanogaster_miR-282-5p		blast	uagccucuccuaggcuuugucu	acauagccuagaauagguuagg	uagccucuccuaggcuuugucuguauauaaagaacggagacauagccuagaauagguuagg	chr56:1719121..1719182:+
chr25_1034	3900	0.92 ± 0.02		TRUE	7739	7719	0	20	yes	ame-miR-981-3p_MIMAT0010121_Apis_mellifera_miR-981-3p	cel-miR-76-3p_MIMAT0000048_Caenorhabditis_elegans_miR-76-3p		blast	uucguugucaacgaaaccugc	uggguuucguggcaggcgagcc	uggguuucguggcaggcgagccguucuuuacgacuugguucguugucaacgaaaccugc	chr25:3011777..3011836:-
chr725_12987	3600	0.92 ± 0.02		TRUE	7139	5108	1	2030	yes	ame-miR-278-3p_MIMAT0001482_Apis_mellifera_miR-278-3p	dme-miR-278-3p_MIMAT0000339_Drosophila_melanogaster_miR-278-3p		blast	ucggugggacuuucguccguuu	ccggaugaggucuccaucgacc	ccggaugaggucuccaucgaccgugauuuaauuucauaaggucggugggacuuucguccguuu	chr725:9386..9449:+
chr521_8359	3600	0.92 ± 0.02		TRUE	7076	5422	0	1654	yes	ame-miR-3718a-3p_MIMAT0018520_Apis_mellifera_miR-3718a-3p	ame-miR-3718a-3p_MIMAT0018520_Apis_mellifera_miR-3718a-3p		blast	uccccuguccugucccgauagu	auugggucaggauaggguugggca	auugggucaggauaggguugggcagggccauucggcauaaauucuguccccuguccugucccgauagu	chr521:3826451..3826519:+
chr207_4739	3500	0.92 ± 0.02		TRUE	7008	5475	0	1533	yes	ame-miR-993-3p_MIMAT0010123_Apis_mellifera_miR-993-3p	hsa-miR-99a-3p_MIMAT0004511_Homo_sapiens_miR-99a-3p		blast	gaagcucgucucuacagguaucu	uacccuguagauccgggcuuuug	uacccuguagauccgggcuuuuguagaauuguaaauaucagaagcucgucucuacagguaucu	chr207:71755..71818:+
chr509_7541	3200	0.92 ± 0.02		TRUE	6286	5970	1	315	yes	ame-miR-3785-3p_MIMAT0018564_Apis_mellifera_miR-3785-3p	cel-miR-57-5p_MIMAT0000029_Caenorhabditis_elegans_miR-57-5p		blast	uacccuguaacguccugagacu	ucucacgacgugauagcggcg	ucucacgacgugauagcggcgcccgacucucgaaacugugguacccuguaacguccugagacu	chr509:4298528..4298591:+
chr510_7696	3000	0.92 ± 0.02		STAR	6024	2767	0	3257	no	ame-miR-316-5p_MIMAT0010122_Apis_mellifera_miR-316-5p	hsa-miR-545-3p_MIMAT0003165_Homo_sapiens_miR-545-3p		blast	ccagcaaaggggaacaggccga	ugucuuuuuccgcuuugcugc	ugucuuuuuccgcuuugcugccgcugaaaucgaguccgccagcaaaggggaacaggccga	chr510:484725..484785:-
chr521_8357	2900	0.92 ± 0.02		STAR	5792	5422	2	368	yes	ame-miR-3718c-5p_MIMAT0037268_Apis_mellifera_miR-3718c-5p	ame-miR-3718a-3p_MIMAT0018520_Apis_mellifera_miR-3718a-3p		blast	uccccuguccugucccgauagu	uauugggucaggauagggcag	uauugggucaggauagggcagggcagggccguuuggcgaguauauuuuguccccuguccugucccgauagu	chr521:3826258..3826329:+
chr603_11158	2000	0.92 ± 0.02		TRUE	4083	3354	0	729	yes	ame-miR-1000-5p_MIMAT0010119_Apis_mellifera_miR-1000-5p	dme-miR-1000-5p_MIMAT0005520_Drosophila_melanogaster_miR-1000-5p		blast	auauugucuugucacagcagua	cuggugugaugggacauugucc	auauugucuugucacagcaguacgccuuuaaagaguuacuggugugaugggacauugucc	chr603:155471..155531:+
chr94_3096	1800	0.92 ± 0.02		TRUE	3565	3351	0	214	yes	ame-miR-3783-3p_MIMAT0018561_Apis_mellifera_miR-3783-3p	ame-miR-3783-3p_MIMAT0018561_Apis_mellifera_miR-3783-3p		blast	uacuuucaauuguuugaugagg	ccaccaaacaagugagagugug	ccaccaaacaagugagagugugucaauauaggucuauacuuucaauuguuugaugagg	chr94:293654..293712:-
chr109_3260	1500	0.92 ± 0.02		TRUE	2957	2830	0	127	yes	ame-miR-6038-5p_MIMAT0023658_Apis_mellifera_miR-6038-5p	mdo-miR-33-3p_MIMAT0026944_Monodelphis_domestica_miR-33-3p		blast	uauguuucugucuuauuucauu	ugaaauaugacauaaacuuaag	uauguuucugucuuauuucauuguaaaauugcgauaugaaauaugacauaaacuuaag	chr109:524118..524176:+
chr603_11169	1400	0.92 ± 0.02		TRUE	2750	1960	0	790	yes	ame-miR-3049-5p_MIMAT0022968_Apis_mellifera_miR-3049-5p	api-miR-3049_MIMAT0014789_Acyrthosiphon_pisum_miR-3049		blast	ucgggaagguaguugcggcggauu	uccguccaacuccuuuccgucu	ucgggaagguaguugcggcggauuugaucagcuacgaaaguccguccaacuccuuuccgucu	chr603:48932..48994:-
chr534_8949	1300	0.92 ± 0.02		TRUE	2654	1982	0	672	yes	ame-miR-33-5p_MIMAT0004429_Apis_mellifera_miR-33-5p	hsa-miR-33a-5p_MIMAT0000091_Homo_sapiens_miR-33a-5p		blast	gugcauuguaguugcauugca	caauacuucuacagugcaacu	gugcauuguaguugcauugcauguaauauaacuaugcaauacuucuacagugcaacu	chr534:4833380..4833437:-
chr642_11665	1200	0.92 ± 0.02		TRUE	2358	2298	9	51	yes	ame-miR-6039-5p_MIMAT0023659_Apis_mellifera_miR-6039-5p	tur-miR-5729b-3p_MIMAT0023039_Tetranychus_urticae_miR-5729b-3p		blast	aaucgaacgcgugaguuuacgu	guagacgcacguguuggaccuu	aaucgaacgcgugaguuuacguguagcauugagcguuugagcgacguagacgcacguguuggaccuu	chr642:897210..897277:-
chr538_9207	970	0.92 ± 0.02		TRUE	1903	1811	0	92	yes	ame-miR-190-5p_MIMAT0004440_Apis_mellifera_miR-190-5p	cel-miR-50-5p_MIMAT0000021_Caenorhabditis_elegans_miR-50-5p		blast	agauauguuugauauucuugguugu	accaggaaucaaacauauuauu	agauauguuugauauucuugguuguuuuuugaaagaaucgaccaggaaucaaacauauuauu	chr538:399392..399454:-
chr608_11231	890	0.92 ± 0.02		TRUE	1746	1700	0	46	yes	ame-miR-137-3p_MIMAT0004421_Apis_mellifera_miR-137-3p	mmu-miR-137-3p_MIMAT0000149_Mus_musculus_miR-137-3p		blast	uuauugcuugagaauacacgua	acgcguauucuuggggaauuaaca	acgcguauucuuggggaauuaacacacauuugcgcuguuauugcuugagaauacacgua	chr608:471762..471821:+
chr608_11258	670	0.92 ± 0.02		TRUE	1308	1266	0	42	yes	ame-miR-750-3p_MIMAT0018615_Apis_mellifera_miR-750-3p	sme-miR-750-3p_MIMAT0004017_Schmidtea_mediterranea_miR-750-3p		blast	ccagaucuaacucuuccagcuca	aguuggaagugaggaucuagg	aguuggaagugaggaucuaggcagugagcagcagcgcucugauaacuugccagaucuaacucuuccagcuca	chr608:1103834..1103906:-
chr538_9236	520	0.92 ± 0.02		STAR	1015	779	0	236	yes	ame-miR-6001-5p_MIMAT0023541_Apis_mellifera_miR-6001-5p	mmu-miR-692_MIMAT0003471_Mus_musculus_miR-692		blast	uucucuuugguuguuaccacu	guagguaacgacugaugggaacau	guagguaacgacugaugggaacauccuuggguuuugguuaauguucucuuugguuguuaccacu	chr538:4294320..4294384:-
chr504_7350	460	0.92 ± 0.02		TRUE	906	889	0	17	yes	ame-miR-193-3p_MIMAT0018508_Apis_mellifera_miR-193-3p	mmu-miR-193a-3p_MIMAT0000223_Mus_musculus_miR-193a-3p		blast	uacuggccugcuaagucccaag	ugggccuuagugguccuguggu	ugggccuuagugguccugugguggcuguguaugaauccuacuggccugcuaagucccaag	chr504:3910221..3910281:-
chr179_4495	280	0.92 ± 0.02		STAR	553	537	0	16	yes	ame-miR-3715-5p_MIMAT0018597_Apis_mellifera_miR-3715-5p	cel-miR-60-3p_MIMAT0000032_Caenorhabditis_elegans_miR-60-3p		blast	uauuaugcuccguuuaucguug	ucgguaagcagaguauaagaccuu	ucgguaagcagaguauaagaccuuugagaugcgaaauuuaaaguauuaugcuccguuuaucguug	chr179:285316..285381:+
chr37_1696	270	0.92 ± 0.02		STAR	539	475	1	63	yes	ame-miR-92a-3p_MIMAT0004435_Apis_mellifera_miR-92a-3p	asu-miR-92-5p_MIMAT0021485_Ascaris_suum_miR-92-5p		blast	aggccgagauuugugacaauguu	uauugcacuugucccggccuau	aggccgagauuugugacaauguuuuauaauauaauucucaauauugcacuugucccggccuau	chr37:3276372..3276435:+
chr613_11322	270	0.92 ± 0.02		TRUE	528	523	0	5	yes	ame-miR-6012-3p_MIMAT0023670_Apis_mellifera_miR-6012-3p	tca-miR-6012-3p_MIMAT0023566_Tribolium_castaneum_miR-6012-3p		blast	uucggcgaugagaucagccugu	aggcugauauugucgggcggggug	aggcugauauugucgggcgggguguggaacaaguagucauuucggcgaugagaucagccugu	chr613:93082..93144:-
chr5_92	240	0.92 ± 0.02		TRUE	470	408	0	62	yes	ame-miR-92b-3p_MIMAT0010117_Apis_mellifera_miR-92b-3p	hsa-miR-25-3p_MIMAT0000081_Homo_sapiens_miR-25-3p		blast	aauugcacccgucccggccuga	aggucaggacuaaugcaaauaug	aggucaggacuaaugcaaauauguaguauugacaucaaauugcacccgucccggccuga	chr5:1511952..1512011:-
chr37_1697	190	0.92 ± 0.02		STAR	375	371	0	4	yes	ame-miR-92c-5p_MIMAT0023668_Apis_mellifera_miR-92c-5p	hsa-miR-25-3p_MIMAT0000081_Homo_sapiens_miR-25-3p		blast	aauugcacucgucccggccugc	agguugggaugugggcauuauuug	agguugggaugugggcauuauuuguugaagguuagaucaaauugcacucgucccggccugc	chr37:3276558..3276619:+
chr504_7348	180	0.92 ± 0.02		TRUE	356	255	0	101	yes	ame-miR-2788-3p_MIMAT0018510_Apis_mellifera_miR-2788-3p	hsa-miR-365a-3p_MIMAT0000710_Homo_sapiens_miR-365a-3p		blast	caaugcccuucgaaaucccaaa	ugggguuucuaugcggcaugugc	ugggguuucuaugcggcaugugccuugcuuuuacaaaugcaaugcccuucgaaaucccaaa	chr504:3900625..3900686:-
chr553_9846	160	0.92 ± 0.02		TRUE	318	315	0	3	yes	ame-miR-965-3p_MIMAT0022969_Apis_mellifera_miR-965-3p	dme-miR-965-3p_MIMAT0005480_Drosophila_melanogaster_miR-965-3p		blast	uaagcguauagcuuuuucccuu	gggaaaagguuauagcgauuaug	gggaaaagguuauagcgauuaugagaaauugagccauaagcguauagcuuuuucccuu	chr553:518781..518839:-
chr678_12350	120	0.92 ± 0.02		TRUE	232	159	0	73	yes	ame-miR-219-5p_MIMAT0001478_Apis_mellifera_miR-219-5p	hsa-miR-219a-5p_MIMAT0000276_Homo_sapiens_miR-219a-5p		blast	ugauuguccaaacgcaauucuug	agaauuguguggggacaucagc	ugauuguccaaacgcaauucuuguauaaacaauaugaaaucaagaauuguguggggacaucagc	chr678:227872..227936:+
chr86_2831	19	0.92 ± 0.02		TRUE	29	28	0	1	yes	ame-miR-6065-3p_MIMAT0023690_Apis_mellifera_miR-6065-3p	ppc-miR-2242_MIMAT0011707_Pristionchus_pacificus_miR-2242		blast	cuggaaugcgauccccccggua	cggggggaaccgcauuccagagu	cggggggaaccgcauuccagagugggcggcauccuggaaugcgauccccccggua	chr86:1191660..1191715:+
chr15_502	11	0.92 ± 0.02		STAR	21	20	0	1	no	ame-miR-9882-5p_MIMAT0037286_Apis_mellifera_miR-9882-5p	mdo-miR-12374-3p_MIMAT0050314_Monodelphis_domestica_miR-12374-3p		blast	caaugacugguuuucauggugcuu	agcgaugagacuagaucuug	agcgaugagacuagaucuuggcuuccauucaacgucaaugacugguuuucauggugcuu	chr15:1223354..1223413:-
chr518_8270	5.6	0.91 ± 0.02		TRUE	112581	112352	25	204	yes	ame-miR-275-3p_MIMAT0004424_Apis_mellifera_miR-275-3p	dme-miR-275-3p_MIMAT0000333_Drosophila_melanogaster_miR-275-3p		blast	ucagguaccugaaguagcgcg	cgcguuacucggguacuucaggcu	cgcguuacucggguacuucaggcugugccaauuucgagucagucagguaccugaaguagcgcg	chr518:590399..590462:-
chr51_1985	5.5	0.91 ± 0.02		TRUE	69097	69093	0	4	yes	ame-miR-2-3p_MIMAT0001485_Apis_mellifera_miR-2-3p	cel-miR-2-3p_MIMAT0000004_Caenorhabditis_elegans_miR-2-3p		blast	uaucacagccagcuuugauga	ucacaaagugguugugauaug	ucacaaagugguugugauaugcugaugcaagcguucauaucacagccagcuuugauga	chr51:949683..949741:+
chr521_8333	5.5	0.91 ± 0.02		TRUE	2649	2324	1	324	yes	ame-miR-3719-3p_MIMAT0018531_Apis_mellifera_miR-3719-3p	ame-miR-3719-3p_MIMAT0018531_Apis_mellifera_miR-3719-3p		blast	uacggauugcgugacuuuucg	ugaaaugucgcgcaaacuguau	ugaaaugucgcgcaaacuguauugaaacgacuauuaggauacggauugcgugacuuuucg	chr521:2801657..2801717:+
chr18_670	5.4	0.91 ± 0.02		TRUE	105547	105236	1	310	yes	ame-miR-34-5p_MIMAT0004430_Apis_mellifera_miR-34-5p	cel-miR-34-5p_MIMAT0000005_Caenorhabditis_elegans_miR-34-5p		blast	uggcaguguuguuagcugguu	gaccgcuaucggcacugcaauu	uggcaguguuguuagcugguuguguggcuauauuguauauacgaccgcuaucggcacugcaauu	chr18:1613909..1613973:+
chr37_1751	5.3	0.91 ± 0.02		TRUE	5752	5114	72	566	yes	ame-miR-929-5p_MIMAT0004441_Apis_mellifera_miR-929-5p	dme-miR-929-5p_MIMAT0020892_Drosophila_melanogaster_miR-929-5p		blast	aaauugacucuaguagggag	cuuccuaauagagucaggcug	aaauugacucuaguagggagucccugcauucaauauggcgacuuccuaauagagucaggcug	chr37:1989988..1990050:-
chr538_9232	5.3	0.91 ± 0.02		TRUE	235062	234902	34	126	yes	ame-miR-184-3p_MIMAT0001476_Apis_mellifera_miR-184-3p	mmu-miR-184-3p_MIMAT0000213_Mus_musculus_miR-184-3p		blast	uggacggagaacugauaagg	ccuuaucauucuccuguccggu	ccuuaucauucuccuguccgguguagaauuguuagacgacuggacggagaacugauaagg	chr538:3363746..3363806:-
chr509_7601	5.3	0.91 ± 0.02		TRUE	30054	30015	0	39	yes	ame-miR-263a-5p_MIMAT0001479_Apis_mellifera_miR-263a-5p	mmu-miR-183-5p_MIMAT0000212_Mus_musculus_miR-183-5p		blast	aauggcacuggaagaauucacg	cguggagcucccgugucauaca	aauggcacuggaagaauucacgggggauuuaagaaacgggcccguggagcucccgugucauaca	chr509:2691572..2691636:-
chr51_1987	5.2	0.91 ± 0.02		TRUE	69982	69073	0	909	yes	ame-miR-2-3p_MIMAT0001485_Apis_mellifera_miR-2-3p	cel-miR-2-3p_MIMAT0000004_Caenorhabditis_elegans_miR-2-3p		blast	uaucacagccagcuuugauga	cuaucagagugguugugaugug	cuaucagagugguugugauguggugacuuggacucguaucacagccagcuuugauga	chr51:950953..951010:+
chr171_4360	5.1	0.91 ± 0.02		TRUE	19207	17296	0	1911	yes	ame-miR-125-5p_MIMAT0001474_Apis_mellifera_miR-125-5p	cel-lin-4-5p_MIMAT0000002_Caenorhabditis_elegans_lin-4-5p		blast	ccccugagacccuaacuuguga	acaggcuagauucucugguau	ccccugagacccuaacuugugacgucgcgaccgauaucucacaggcuagauucucugguau	chr171:332538..332599:+
chr547_9714	4.9	0.87 ± 0.02		TRUE	34462	32802	0	1660	yes	ame-miR-279a-3p_MIMAT0004425_Apis_mellifera_miR-279a-3p	cel-miR-44-3p_MIMAT0000015_Caenorhabditis_elegans_miR-44-3p		blast	ugacuagauccacacucauu	aaugagugaaggucuagugcaca	aaugagugaaggucuagugcacaggagaucaaauugugacuagauccacacucauu	chr547:612338..612394:-
chr507_7451	4.6	0.87 ± 0.02		TRUE	561	470	0	91	yes	ame-miR-980-3p_MIMAT0018614_Apis_mellifera_miR-980-3p	hsa-miR-22-3p_MIMAT0000077_Homo_sapiens_miR-22-3p		blast	aagcugccuuuugaagggcaa	cggcucgucaucgggcacuuugc	cggcucgucaucgggcacuuugcugcuuuacaaacgcaagcugccuuuugaagggcaa	chr507:412739..412797:+
chr51_1979	4.6	0.87 ± 0.02		TRUE	74043	73646	0	397	yes	ame-miR-2-3p_MIMAT0001485_Apis_mellifera_miR-2-3p	cel-miR-2-3p_MIMAT0000004_Caenorhabditis_elegans_miR-2-3p		blast	uaucacagccagcuuugauga	ccaucaaaguugguuuguuaua	ccaucaaaguugguuuguuauagaguuggacuaucacagccagcuuugauga	chr51:948655..948707:+
chr5_89	4.5	0.87 ± 0.02		TRUE	262360	260596	0	1764	yes	ame-miR-7-5p_MIMAT0001489_Apis_mellifera_miR-7-5p	dme-miR-7-5p_MIMAT0000112_Drosophila_melanogaster_miR-7-5p		blast	uggaagacuagugauuuuguuguu	caaagaaucacuaaucauccua	uggaagacuagugauuuuguuguucuacuuucgauauaacaaagaaucacuaaucauccua	chr5:1419787..1419848:-

## Sheet: Q2
Survey of miRDeep2 performance for score cut-offs -10 to 10
	novel miRNAs			known miRBase miRNAs
miRDeep2 score	predicted by miRDeep2	estimated false positives	estimated true positives	in species	in data	detected by miRDeep2	estimated signal-to-noise	excision gearing
10	202	12 ± 3	190 ± 3 (94 ± 2%)	262	89	71 (80%)	22.6	2
9	204	12 ± 3	192 ± 3 (94 ± 2%)	262	89	71 (80%)	22.7	2
8	211	12 ± 3	199 ± 3 (94 ± 2%)	262	89	71 (80%)	22.8	2
7	214	12 ± 3	202 ± 3 (94 ± 2%)	262	89	71 (80%)	22.5	2
6	222	13 ± 4	209 ± 4 (94 ± 2%)	262	89	71 (80%)	22.4	2
5	298	19 ± 4	279 ± 4 (94 ± 1%)	262	89	80 (90%)	19.7	2
4	320	31 ± 5	289 ± 5 (90 ± 2%)	262	89	83 (93%)	12.8	2
3	339	56 ± 8	283 ± 8 (83 ± 2%)	262	89	84 (94%)	7.5	2
2	362	74 ± 8	288 ± 8 (80 ± 2%)	262	89	84 (94%)	6	2
1	409	93 ± 9	316 ± 9 (77 ± 2%)	262	89	85 (96%)	5.3	2
0	447	126 ± 11	321 ± 11 (72 ± 2%)	262	89	85 (96%)	4.2	2
-1	470	175 ± 13	295 ± 13 (63 ± 3%)	262	89	85 (96%)	3.2	2
-2	502	224 ± 13	278 ± 13 (55 ± 3%)	262	89	85 (96%)	2.6	2
-3	543	261 ± 13	282 ± 13 (52 ± 2%)	262	89	85 (96%)	2.4	2
-4	579	295 ± 15	284 ± 15 (49 ± 3%)	262	89	85 (96%)	2.3	2
-5	611	333 ± 15	278 ± 15 (45 ± 2%)	262	89	85 (96%)	2.1	2
-6	634	365 ± 16	269 ± 16 (42 ± 2%)	262	89	85 (96%)	2	2
-7	669	392 ± 16	277 ± 16 (41 ± 2%)	262	89	85 (96%)	1.9	2
-8	700	415 ± 17	285 ± 17 (41 ± 2%)	262	89	85 (96%)	1.9	2
-9	725	436 ± 18	289 ± 18 (40 ± 2%)	262	89	85 (96%)	1.9	2
-10	742	453 ± 19	289 ± 19 (39 ± 3%)	262	89	85 (96%)	1.8	2
novel miRNAs predicted by miRDeep2
provisional id	miRDeep2 score	estimated probability that the miRNA candidate is a true positive	rfam alert	total read count	mature read count	loop read count	star read count	significant randfold p-value	miRBase miRNA	example miRBase miRNA with the same seed	UCSC browser	NCBI blastn	consensus mature sequence	consensus star sequence	consensus precursor sequence	precursor coordinate
chr51_2713	79000	0.94 ± 0.02		156621	150112	0	6509	yes		cel-miR-2-3p_MIMAT0000004_Caenorhabditis_elegans_miR-2-3p		blast	uaucacagccauuuuguugacu	acaucaaauugguuguggaaug	acaucaaauugguuguggaauguuucgagucauaucacagccauuuuguugacu	chr51:949038..949092:+
chr16_913	10000	0.94 ± 0.02		19747	12943	0	6804	yes		ame-miR-6058-5p_MIMAT0023682_Apis_mellifera_miR-6058-5p		blast	gugacaauuacagcggaccagu	cugguccguuguaauugucacu	gugacaauuacagcggaccaguguaguaauugggccugguccguuguaauugucacu	chr16:496072..496129:+
chr18_1004	8300	0.94 ± 0.02		16418	16059	0	359	yes		bmo-miR-3414-5p_MIMAT0015620_Bombyx_mori_miR-3414-5p		blast	uccuuaaguuuuucgaguuggg	caacucgaaaaacuuaaagaag	uccuuaaguuuuucgaguugggugaaaaauauugcacccaacucgaaaaacuuaaagaag	chr18:872983..873043:+
chr629_16727	7200	0.94 ± 0.02		14165	11863	0	2302	yes		hsa-miR-3151-5p_MIMAT0015024_Homo_sapiens_miR-3151-5p		blast	uguggggcggcguccgggucacu	ugacccaucgccgccccucggg	uguggggcggcguccgggucacugcauauuuugcaugugugacccaucgccgccccucggg	chr629:846170..846231:-
chr55_2856	6000	0.94 ± 0.02		11855	11854	0	1	yes		hsa-miR-4765_MIMAT0019916_Homo_sapiens_miR-4765		blast	ugagugauugcggauuuuguca	acaaaauccguaaucacuuaau	ugagugauugcggauuuugucauuaggugauaauaacaaaauccguaaucacuuaau	chr55:239893..239950:+
chr37_2313	5500	0.94 ± 0.02		10976	10906	0	70	yes		cel-miR-251_MIMAT0000307_Caenorhabditis_elegans_miR-251		blast	uuaaguaguagugccguagauga	accucggcacgauuacuucuca	uuaaguaguagugccguagaugaugauuuagaaauucaccucggcacgauuacuucuca	chr37:1940376..1940435:-
chr635_16808	5200	0.94 ± 0.02		10355	8108	0	2247	yes		gra-miR8675a_MIMAT0034046_Gossypium_raimondii_miR8675a		blast	uaggugauugcggauuuuguga	acaaaauccgcaaucacuuagu	uaggugauugcggauuuugugauuaggugguauugacaaaauccgcaaucacuuagu	chr635:86735..86792:+
chr14_436	5100	0.94 ± 0.02		10018	10014	0	4	yes		gra-miR8675a_MIMAT0034046_Gossypium_raimondii_miR8675a		blast	uaggugauugcggauuuuguca	ccagaauccgcaaucacuuaau	uaggugauugcggauuuugucauuagauggcaaugccagaauccgcaaucacuuaau	chr14:1705680..1705737:+
chr723_18777	4200	0.94 ± 0.02		8301	6054	0	2247	yes		aqu-miR-2019-5p_MIMAT0009696_Amphimedon_queenslandica_miR-2019-5p		blast	uaagugauugcggauuuuguca	acaaaauccgcaaucacuuagu	uaagugauugcggauuuugucauuagguaauauugacaaaauccgcaaucacuuagu	chr723:31619..31676:-
chr152_5991	4200	0.94 ± 0.02		8301	6054	0	2247	yes		aqu-miR-2019-5p_MIMAT0009696_Amphimedon_queenslandica_miR-2019-5p		blast	uaagugauugcggauuuuguca	acaaaauccgcaaucacuuagu	uaagugauugcggauuuugucauuagguaauauugacaaaauccgcaaucacuuagu	chr152:638315..638372:-
chr521_12092	3100	0.94 ± 0.02		6215	6055	0	160	yes		aqu-miR-2019-5p_MIMAT0009696_Amphimedon_queenslandica_miR-2019-5p		blast	uaagugauugcggauuuuguca	caaauucgggaaucacuuaguug	uaagugauugcggauuuugucauuagaugguauugacaaauucgggaaucacuuaguug	chr521:2970020..2970079:-
chr502_10356	3100	0.94 ± 0.02		6095	6054	0	41	yes		aqu-miR-2019-5p_MIMAT0009696_Amphimedon_queenslandica_miR-2019-5p		blast	uaagugauugcggauuuuguca	acaauacccgcaaucauuuagu	uaagugauugcggauuuugucauuaggugguacugacaauacccgcaaucauuuagu	chr502:1250988..1251045:-
chr46_2625	3100	0.94 ± 0.02		6090	6054	0	36	yes		aqu-miR-2019-5p_MIMAT0009696_Amphimedon_queenslandica_miR-2019-5p		blast	uaagugauugcggauuuuguca	caagacccgcaaucacuuaguu	uaagugauugcggauuuugucauuaccaccuaaugacaagacccgcaaucacuuaguu	chr46:3114038..3114096:+
chr109_4872	3100	0.94 ± 0.02		6087	6054	0	33	yes		aqu-miR-2019-5p_MIMAT0009696_Amphimedon_queenslandica_miR-2019-5p		blast	uaagugauugcggauuuuguca	acaaacuccacaaucacuuagu	uaagugauugcggauuuugucauuaggugguauugacaaacuccacaaucacuuagu	chr109:456739..456796:-
chr555_14538	3100	0.94 ± 0.02		6083	6054	0	29	yes		aqu-miR-2019-5p_MIMAT0009696_Amphimedon_queenslandica_miR-2019-5p		blast	uaagugauugcggauuuuguca	gcaaaguccgcaaucgcuuagu	uaagugauugcggauuuugucauuaggugguauuggcaaaguccgcaaucgcuuagu	chr555:319449..319506:-
chr62_3457	3100	0.94 ± 0.02		6075	6054	0	21	yes		aqu-miR-2019-5p_MIMAT0009696_Amphimedon_queenslandica_miR-2019-5p		blast	uaagugauugcggauuuuguca	acaaaauccguaaucgcuuagu	uaagugauugcggauuuugucauuagguaguauugacaaaauccguaaucgcuuagu	chr62:708846..708903:+
chr69_3700	3100	0.94 ± 0.02		6075	6054	0	21	yes		aqu-miR-2019-5p_MIMAT0009696_Amphimedon_queenslandica_miR-2019-5p		blast	uaagugauugcggauuuuguca	acagaacccgcaaucacuuagu	uaagugauugcggauuuugucauuaggugguaaugacagaacccgcaaucacuuagu	chr69:1080070..1080127:-
chr662_17699	3100	0.94 ± 0.02		6073	6054	0	19	yes		aqu-miR-2019-5p_MIMAT0009696_Amphimedon_queenslandica_miR-2019-5p		blast	uaagugauugcggauuuuguca	acagaauccgcaaucauuuagu	uaagugauugcggauuuugucauuagcugguauugacagaauccgcaaucauuuagu	chr662:18046..18103:+
chr179_6664	3000	0.94 ± 0.02		6064	6054	0	10	yes		aqu-miR-2019-5p_MIMAT0009696_Amphimedon_queenslandica_miR-2019-5p		blast	uaagugauugcggauuuuguca	auaaaauucgcaaucacuuagu	uaagugauugcggauuuugucauuaggugguauugauaaaauucgcaaucacuuagu	chr179:34503..34560:-
chr510_11025	3000	0.94 ± 0.02		6061	6054	0	7	yes		aqu-miR-2019-5p_MIMAT0009696_Amphimedon_queenslandica_miR-2019-5p		blast	uaagugauugcggauuuuguca	acacaauccgcgaucacuuagu	uaagugauugcggauuuugucauuaggugguauugacacaauccgcgaucacuuagu	chr510:2087599..2087656:+
chr5_162	3000	0.94 ± 0.02		6059	6054	0	5	yes		aqu-miR-2019-5p_MIMAT0009696_Amphimedon_queenslandica_miR-2019-5p		blast	uaagugauugcggauuuuguca	acaagauccguaaucacuuagu	uaagugauugcggauuuugucauuaccaccuaaugacaagauccguaaucacuuagu	chr5:2460869..2460926:-
chr10_377	3000	0.94 ± 0.02		6058	6054	0	4	yes		aqu-miR-2019-5p_MIMAT0009696_Amphimedon_queenslandica_miR-2019-5p		blast	uaagugauugcggauuuuguca	acagaauccgcaauuauuuagu	uaagugauugcggauuuugucauuaggugguauugacagaauccgcaauuauuuagu	chr10:1138802..1138859:+
chr37_2315	2800	0.94 ± 0.02		5609	5599	0	10	yes		dme-miR-274-5p_MIMAT0000332_Drosophila_melanogaster_miR-274-5p		blast	cuugugaccguaacaacgggcg	cucguugucauguucgcaaauu	cuugugaccguaacaacgggcgggaaaagaacacacucguugucauguucgcaaauu	chr37:1940753..1940810:-
chr553_14252	2700	0.94 ± 0.02		5475	5418	0	57	yes		aqu-miR-2019-5p_MIMAT0009696_Amphimedon_queenslandica_miR-2019-5p		blast	uaagugauugcggauuuuguca	caaaauccgcgaucacuuaguu	uaagugauugcggauuuugucauuaagugguauugucaaaauccgcgaucacuuaguu	chr553:984404..984462:-
chr69_3708	2700	0.94 ± 0.02		5421	5417	0	4	yes		aqu-miR-2019-5p_MIMAT0009696_Amphimedon_queenslandica_miR-2019-5p		blast	uaagugauugcggauuuuguca	acaaaaucggcaaccacuuagu	uaagugauugcggauuuugucauuagguuguauugacaaaaucggcaaccacuuagu	chr69:1630417..1630474:-
chr159_6239	2400	0.94 ± 0.02	rRNA/tRNA	4789	4726	51	12	no		ppy-miR-613_MIMAT0016054_Pongo_pygmaeus_miR-613		blast	ggggauguagcucagugg	ccccggguucgauccccggcauc	ggggauguagcucagugguagagcguucgcuuugcaugugaaaggccccggguucgauccccggcauc	chr159:295883..295951:-
chr807_20232	2200	0.94 ± 0.02		4329	4324	0	5	yes		ame-miR-927a-5p_MIMAT0004438_Apis_mellifera_miR-927a-5p		blast	uuuuagaauuuguacguucugu	cagagcguaccgauucuuuaa	uuuuagaauuuguacguucuguugucacaaacgaucucacagagcguaccgauucuuuaa	chr807:23496..23556:+
chr643_17101	2200	0.94 ± 0.02		4331	4324	0	7	no		gra-miR8737_MIMAT0034149_Gossypium_raimondii_miR8737		blast	guguaucuacaucugacaauc	ucuguuggaaggguagagucgu	guguaucuacaucugacaaucaucuguuggaaggguagagucgu	chr643:171455..171499:-
chr666_17908	2000	0.94 ± 0.02		4082	4068	0	14	yes		aqu-miR-2019-5p_MIMAT0009696_Amphimedon_queenslandica_miR-2019-5p		blast	uaagugauugcggauuuuguca	caaaauccgcaaugacuuaguu	uaagugauugcggauuuugucaauaccagcuaaugacaaaauccgcaaugacuuaguu	chr666:188778..188836:-
chr538_13392	2000	0.94 ± 0.02		4081	4066	0	15	yes		aqu-miR-2019-5p_MIMAT0009696_Amphimedon_queenslandica_miR-2019-5p		blast	uaagugauugcggauuuuguca	acaaaauccgcaaucguuuaga	uaagugauugcggauuuugucaauaacaccugaugacaaaauccgcaaucguuuaga	chr538:1362935..1362992:-
chr78_3866	2000	0.94 ± 0.02		4073	4060	0	13	yes		aqu-miR-2019-5p_MIMAT0009696_Amphimedon_queenslandica_miR-2019-5p		blast	uaagugauugcggauuuuguca	caaaauccgcaaugacuuaguu	uaagugauugcggauuuugucaaugccaucuaaugacaaaauccgcaaugacuuaguu	chr78:723179..723237:-
chr2_35	2000	0.94 ± 0.02		3949	3933	0	16	yes		osa-miR810b.2_MIMAT0005978_Oryza_sativa_miR810b.2		blast	gagugauugcggauuuugucau	auaaaauccgcaaucacucggu	gagugauugcggauuuugucauuaccacuuaaugauaaaauccgcaaucacucggu	chr2:253297..253353:-
chr666_17881	1800	0.94 ± 0.02		3547	3459	0	88	yes		hsa-miR-5011-5p_MIMAT0021045_Homo_sapiens_miR-5011-5p		blast	uauauauauaguuuaagcgguu	ccgcuuaaacuauauauauaua	ccgcuuaaacuauauauauauauauauauauauauauauauaguuuaagcgguu	chr666:106180..106234:+
chr666_17898	1800	0.94 ± 0.02		3547	3459	0	88	yes		hsa-miR-5011-5p_MIMAT0021045_Homo_sapiens_miR-5011-5p		blast	uauauauauaguuuaagcgguu	ccgcuuaaacuauauauauaua	ccgcuuaaacuauauauauauauauauauauauauauauauaguuuaagcgguu	chr666:106178..106232:-
chr664_17786	1700	0.94 ± 0.02		3439	3433	0	6	yes		aqu-miR-2019-5p_MIMAT0009696_Amphimedon_queenslandica_miR-2019-5p		blast	uaagugauugcggauuuuguca	acaaaaucugcaaucgcuuugu	uaagugauugcggauuuugucaauaggugguguugacaaaaucugcaaucgcuuugu	chr664:28301..28358:+
chr151_5907	1700	0.94 ± 0.02		3438	3435	0	3	yes		aqu-miR-2019-5p_MIMAT0009696_Amphimedon_queenslandica_miR-2019-5p		blast	uaagugauugcggauuuuguca	gacaaaguccgcgaucacuua	uaagugauugcggauuuugucaauaccgcuuaaugacaaaguccgcgaucacuua	chr151:625192..625247:+
chr10_357	1700	0.94 ± 0.02		3356	3352	0	4	yes		aqu-miR-2019-5p_MIMAT0009696_Amphimedon_queenslandica_miR-2019-5p		blast	uaagugauugcggauuuuguca	acaacauccgcgaucacuuagu	uaagugauugcggauuuugucaauaccaccuaaugacaacauccgcgaucacuuagu	chr10:72103..72160:+
chr133_5435	1600	0.94 ± 0.02		3241	3234	0	7	yes		aqu-miR-2019-5p_MIMAT0009696_Amphimedon_queenslandica_miR-2019-5p		blast	uaagugauugcggauuuuguca	acaaaauccgcagucauuuagu	uaagugauugcggauuuugucaguaccacccaaugacaaaauccgcagucauuuagu	chr133:870295..870352:+
chr46_2634	1400	0.94 ± 0.02		2807	2238	0	569	yes		ath-miR866-3p_MIMAT0004316_Arabidopsis_thaliana_miR866-3p		blast	acaaaauccgcaaucacuuagu	uaaaugauugcggguuuugucg	uaaaugauugcggguuuugucguuaggucguauugacaaaauccgcaaucacuuagu	chr46:3284587..3284644:+
chr78_3824	1300	0.94 ± 0.02		2724	2247	0	477	yes		ath-miR866-3p_MIMAT0004316_Arabidopsis_thaliana_miR866-3p		blast	acaaaauccgcaaucacuuagu	aagucauugcggauuuugucau	aagucauugcggauuuugucauuagauggcauugacaaaauccgcaaucacuuagu	chr78:723183..723239:+
chr509_10905	1300	0.94 ± 0.02		2676	2247	0	429	yes		ath-miR866-3p_MIMAT0004316_Arabidopsis_thaliana_miR866-3p		blast	acaaaauccgcaaucacuuagu	uaggugauugcggauauuguca	uaggugauugcggauauugucauuagaugguauugacaaaauccgcaaucacuuagu	chr509:577846..577903:-
chr174_6540	1300	0.94 ± 0.02		2656	2189	0	467	yes		ath-miR866-3p_MIMAT0004316_Arabidopsis_thaliana_miR866-3p		blast	acaaaauccgcaaucacuuagu	uaagugauugcgaauuuuguca	uaagugauugcgaauuuugucaauaucaccuaauaacaaaauccgcaaucacuuagu	chr174:236987..237044:+
chr664_17837	1300	0.94 ± 0.02		2581	2247	0	334	yes		ath-miR866-3p_MIMAT0004316_Arabidopsis_thaliana_miR866-3p		blast	acaaaauccgcaaucacuuagu	uaggugauugcggauuguguca	uaggugauugcggauugugucaauaccacuuaaugacaaaauccgcaaucacuuagu	chr664:35091..35148:-
chr507_10746	1300	0.94 ± 0.02		2573	2571	0	2	yes		gra-miR8675a_MIMAT0034046_Gossypium_raimondii_miR8675a		blast	uaggugauugcggauuuuguc	auaaaauccgcaaucacuua	uaggugauugcggauuuugucguuagaugguaaugauaaaauccgcaaucacuua	chr507:1469326..1469381:+
chr92_4441	1200	0.94 ± 0.02		2507	2247	0	260	yes		ath-miR866-3p_MIMAT0004316_Arabidopsis_thaliana_miR866-3p		blast	acaaaauccgcaaucacuuagu	auuaagugauugcggcuuuugu	auuaagugauugcggcuuuugucaauaccaccuaaugacaaaauccgcaaucacuuagu	chr92:989558..989617:-
chr507_10785	1200	0.94 ± 0.02		2458	2240	0	218	yes		ath-miR866-3p_MIMAT0004316_Arabidopsis_thaliana_miR866-3p		blast	acaaaauccgcaaucacuuagu	uaugugauugcggaucuugucau	uaugugauugcggaucuugucauuagcugguaucgacaaaauccgcaaucacuuagu	chr507:1316444..1316501:-
chr553_14142	1200	0.94 ± 0.02		2413	2247	0	166	yes		ath-miR866-3p_MIMAT0004316_Arabidopsis_thaliana_miR866-3p		blast	acaaaauccgcaaucacuuagu	ugagcgauugcggauuuuguca	ugagcgauugcggauuuugucauuagaugguauugacaaaauccgcaaucacuuagu	chr553:1383422..1383479:+
chr682_18051	1200	0.94 ± 0.02		2365	2292	0	73	yes				blast	ugacccaucgccgccccucggg	cguggggcggcucugggucacu	cguggggcggcucugggucacuaccuauuuugugaaauacacgugugacccaucgccgccccucggg	chr682:180225..180292:+
chr18_1197	1200	0.94 ± 0.02		2348	2247	0	101	yes		ath-miR866-3p_MIMAT0004316_Arabidopsis_thaliana_miR866-3p		blast	acaaaauccgcaaucacuuagu	uaagugauuacggauuguguca	uaagugauuacggauugugucaauaccaccuaaugacaaaauccgcaaucacuuagu	chr18:2303202..2303259:-
chr507_10732	1200	0.94 ± 0.02		2345	2247	0	98	yes		ath-miR866-3p_MIMAT0004316_Arabidopsis_thaliana_miR866-3p		blast	acaaaauccgcaaucacuuagu	uaagugauugcggguuguguca	uaagugauugcggguugugucaauaccaucuaaugacaaaauccgcaaucacuuagu	chr507:1019973..1020030:+
chr664_17794	1100	0.94 ± 0.02		2342	2247	0	95	yes		ath-miR866-3p_MIMAT0004316_Arabidopsis_thaliana_miR866-3p		blast	acaaaauccgcaaucacuuagu	aagugauugcgaguuuugucau	aagugauugcgaguuuugucauuagauggcauugacaaaauccgcaaucacuuagu	chr664:42249..42305:+
chr564_15017	1100	0.94 ± 0.02		2320	2167	0	153	yes		ath-miR866-3p_MIMAT0004316_Arabidopsis_thaliana_miR866-3p		blast	acaaaauccgcaaucacuuagu	uaagugauugcggguuuuuuca	uaagugauugcggguuuuuucauuaaaugguauugacaaaauccgcaaucacuuagu	chr564:323928..323985:-
chr509_10921	1100	0.94 ± 0.02		2319	2247	0	72	yes		ath-miR866-3p_MIMAT0004316_Arabidopsis_thaliana_miR866-3p		blast	acaaaauccgcaaucacuuagu	cuagugauugcggauuuuguca	cuagugauugcggauuuugucaauaccaccuaaugacaaaauccgcaaucacuuagu	chr509:1269277..1269334:-
chr681_18041	1100	0.94 ± 0.02		2314	2247	0	67	yes		ath-miR866-3p_MIMAT0004316_Arabidopsis_thaliana_miR866-3p		blast	acaaaauccgcaaucacuuagu	aagugauugcgggucuugucau	aagugauugcgggucuugucauuaggugguauugacaaaauccgcaaucacuuagu	chr681:433187..433243:-
chr507_10750	1100	0.94 ± 0.02		2307	2240	0	67	yes		ath-miR866-3p_MIMAT0004316_Arabidopsis_thaliana_miR866-3p		blast	acaaaauccgcaaucacuuagu	aagugauugcgggucuugucau	aagugauugcgggucuugucauuagguugcaucgacaaaauccgcaaucacuuagu	chr507:1508138..1508194:+
chr678_17977	1100	0.94 ± 0.02		2300	2247	0	53	yes		ath-miR866-3p_MIMAT0004316_Arabidopsis_thaliana_miR866-3p		blast	acaaaauccgcaaucacuuagu	auuaagugauugcggauuuuuu	auuaagugauugcggauuuuuucacuaggugguaaugacaaaauccgcaaucacuuagu	chr678:152118..152177:-
chr682_18091	1100	0.94 ± 0.02		2300	2247	0	53	yes		ath-miR866-3p_MIMAT0004316_Arabidopsis_thaliana_miR866-3p		blast	acaaaauccgcaaucacuuagu	uaagugauuggaaauuuuguca	uaagugauuggaaauuuugucauuaggugguauugacaaaauccgcaaucacuuagu	chr682:446594..446651:-
chr721_18730	1100	0.94 ± 0.02		2299	2247	0	52	yes		ath-miR866-3p_MIMAT0004316_Arabidopsis_thaliana_miR866-3p		blast	acaaaauccgcaaucacuuagu	uaagugauugcgggguuugucaa	uaagugauugcgggguuugucaauaccaccuaaugacaaaauccgcaaucacuuagu	chr721:11906..11963:+
chr507_10730	1100	0.94 ± 0.02		2299	2247	0	52	yes		ath-miR866-3p_MIMAT0004316_Arabidopsis_thaliana_miR866-3p		blast	acaaaauccgcaaucacuuagu	uaagugauugcgggguuugucaa	uaagugauugcgggguuugucaauaucaccuaaugacaaaauccgcaaucacuuagu	chr507:1019743..1019800:+
chr638_16872	1100	0.94 ± 0.02		2299	2240	0	59	yes		ath-miR866-3p_MIMAT0004316_Arabidopsis_thaliana_miR866-3p		blast	acaaaauccgcaaucacuuagu	uaaaugauugcggacuuuguca	uaaaugauugcggacuuugucaauaccaucuaacgacaaaauccgcaaucacuuagu	chr638:1317363..1317420:+
chr510_11191	1100	0.94 ± 0.02		2286	2247	0	39	yes		ath-miR866-3p_MIMAT0004316_Arabidopsis_thaliana_miR866-3p		blast	acaaaauccgcaaucacuuagu	uaagugaucgcggauuguguca	uaagugaucgcggauugugucaauaccaccuaaugacaaaauccgcaaucacuuagu	chr510:2087597..2087654:-
chr506_10661	1100	0.94 ± 0.02		2285	2247	0	38	yes		ath-miR866-3p_MIMAT0004316_Arabidopsis_thaliana_miR866-3p		blast	acaaaauccgcaaucacuuagu	uaagugaucgcggauucugucau	uaagugaucgcggauucugucauuaaguaguauugacaaaauccgcaaucacuuagu	chr506:2178988..2179045:-
chr678_17979	1100	0.94 ± 0.02		2285	2247	0	38	yes		ath-miR866-3p_MIMAT0004316_Arabidopsis_thaliana_miR866-3p		blast	acaaaauccgcaaucacuuagu	ucagugauugcggauuuuguca	ucagugauugcggauuuugucaauaucaccuaaugacaaaauccgcaaucacuuagu	chr678:156117..156174:-
chr46_2693	1100	0.94 ± 0.02		2284	2217	0	67	yes		ath-miR866-3p_MIMAT0004316_Arabidopsis_thaliana_miR866-3p		blast	acaaaauccgcaaucacuuagu	aagugauugcgggucuugucau	aagugauugcgggucuugucauuaggugguaaugacaaaauccgcaaucacuuagu	chr46:3114036..3114092:-
chr554_14332	1100	0.94 ± 0.02		2281	2247	0	34	yes		ath-miR866-3p_MIMAT0004316_Arabidopsis_thaliana_miR866-3p		blast	acaaaauccgcaaucacuuagu	uaagcgauugcagauuuugucau	uaagcgauugcagauuuugucauuaggugguauugacaaaauccgcaaucacuuagu	chr554:260588..260645:+
chr644_17142	1100	0.94 ± 0.02		2263	2247	0	16	yes		ath-miR866-3p_MIMAT0004316_Arabidopsis_thaliana_miR866-3p		blast	acaaaauccgcaaucacuuagu	acuaaguaauugcggauguugu	acuaaguaauugcggauguugucauuaggugguauugacaaaauccgcaaucacuuagu	chr644:311685..311744:+
chr510_11145	1100	0.94 ± 0.02		2261	2247	0	14	yes		ath-miR866-3p_MIMAT0004316_Arabidopsis_thaliana_miR866-3p		blast	acaaaauccgcaaucacuuagu	uaagugauuguagauuuuguca	uaagugauuguagauuuugucaauaccaccuaaugacaaaauccgcaaucacuuagu	chr510:1112494..1112551:-
chr678_17975	1100	0.94 ± 0.02		2260	2247	0	13	yes		ath-miR866-3p_MIMAT0004316_Arabidopsis_thaliana_miR866-3p		blast	acaaaauccgcaaucacuuagu	uaaguguuugccgauuuuguca	uaaguguuugccgauuuugucauuagaugguacugacaaaauccgcaaucacuuagu	chr678:149087..149144:-
chr115_5059	1100	0.94 ± 0.02		2257	2247	0	10	yes		ath-miR866-3p_MIMAT0004316_Arabidopsis_thaliana_miR866-3p		blast	acaaaauccgcaaucacuuagu	auuaaguaauugcggauuuugu	auuaaguaauugcggauuuugugauuagguggcauugacaaaauccgcaaucacuuagu	chr115:1054505..1054564:-
chr18_1203	1100	0.94 ± 0.02		2256	2247	0	9	yes		ath-miR866-3p_MIMAT0004316_Arabidopsis_thaliana_miR866-3p		blast	acaaaauccgcaaucacuuagu	uaaguggucgcggauuuuguca	uaaguggucgcggauuuugucaauagcgucuaaugacaaaauccgcaaucacuuagu	chr18:2376286..2376343:-
chr55_2852	1100	0.94 ± 0.02		2254	2247	0	7	yes		ath-miR866-3p_MIMAT0004316_Arabidopsis_thaliana_miR866-3p		blast	acaaaauccgcaaucacuuagu	cgagcgauugcggauuuugccg	cgagcgauugcggauuuugccguugauugguauugacaaaauccgcaaucacuuagu	chr55:86702..86759:+
chr514_11401	1100	0.94 ± 0.02		2252	2247	0	5	yes		ath-miR866-3p_MIMAT0004316_Arabidopsis_thaliana_miR866-3p		blast	acaaaauccgcaaucacuuagu	acuaaguguuugcggauuuugu	acuaaguguuugcggauuuugucaauaccaccuaaugacaaaauccgcaaucacuuagu	chr514:2767493..2767552:-
chr662_17733	1100	0.94 ± 0.02		2253	2247	0	6	yes		ath-miR866-3p_MIMAT0004316_Arabidopsis_thaliana_miR866-3p		blast	acaaaauccgcaaucacuuagu	cuaaaugauugcggauucuguc	cuaaaugauugcggauucugucaauaccagcuaaugacaaaauccgcaaucacuuagu	chr662:18044..18102:-
chr69_3664	1100	0.94 ± 0.02		2251	2240	0	11	yes		ath-miR866-3p_MIMAT0004316_Arabidopsis_thaliana_miR866-3p		blast	acaaaauccgcaaucacuuagu	uaagcgguugcggauuuugucg	uaagcgguugcggauuuugucgauaucaccugacgacaaaauccgcaaucacuuagu	chr69:2221612..2221669:+
chr502_10306	1100	0.94 ± 0.02		2250	2247	0	3	yes		ath-miR866-3p_MIMAT0004316_Arabidopsis_thaliana_miR866-3p		blast	acaaaauccgcaaucacuuagu	uaaaugauugcggguauuguca	uaaaugauugcggguauugucaguaccaccuaaugacaaaauccgcaaucacuuagu	chr502:1250990..1251047:+
chr658_17536	1100	0.94 ± 0.02		2247	2190	0	57	yes		ath-miR866-3p_MIMAT0004316_Arabidopsis_thaliana_miR866-3p		blast	acaaaauccgcaaucacuuagu	aagugauugcggguucugucau	aagugauugcggguucugucauuaggugguauucacaaaauccgcaaucacuuagu	chr658:702952..703008:+
chr211_7132	1100	0.94 ± 0.02		2243	2240	0	3	yes		ath-miR866-3p_MIMAT0004316_Arabidopsis_thaliana_miR866-3p		blast	acaaaauccgcaaucacuuagu	uaagugauugcggaccuuguca	uaagugauugcggaccuugucaauacuaucuaacgacaaaauccgcaaucacuuagu	chr211:217853..217910:+
chr69_3650	1100	0.94 ± 0.02		2224	2167	0	57	yes		ath-miR866-3p_MIMAT0004316_Arabidopsis_thaliana_miR866-3p		blast	acaaaauccgcaaucacuuagu	aagugauugcggguucugucau	aagugauugcggguucugucauuaccaccuaaugacaaaauccgcaaucacuuagu	chr69:1080073..1080129:+
chr10_381	1100	0.94 ± 0.02		2180	2088	0	92	yes		aqu-miR-2019-5p_MIMAT0009696_Amphimedon_queenslandica_miR-2019-5p		blast	uaagugaucgcggauguuguca	acaaaauccgcaaucacuuauu	uaagugaucgcggauguugucauuaggugguauugacaaaauccgcaaucacuuauu	chr10:72101..72158:-
chr664_17834	1000	0.94 ± 0.02		2143	1996	0	147	yes		aqu-miR-2019-5p_MIMAT0009696_Amphimedon_queenslandica_miR-2019-5p		blast	uaagugauugcggauuuuguc	aaaguccgcaaucacuuaguugc	uaagugauugcggauuuugucgauaccaccuaaugauaaaguccgcaaucacuuaguugc	chr664:18560..18620:-
chr538_13304	1000	0.94 ± 0.02		2137	2124	0	13	yes		ath-miR866-3p_MIMAT0004316_Arabidopsis_thaliana_miR866-3p		blast	acaaaauccgcaaucacuuagu	uaaacgauugcggauuuuguca	uaaacgauugcggauuuugucaucagguguuauugacaaaauccgcaaucacuuagu	chr538:1362937..1362994:+
chr56_3104	1000	0.94 ± 0.02		2021	2013	0	8	yes				blast	caacuaagugguugcggauuuu	auccgcagucacuuaguugcca	caacuaagugguugcggauuuugucaaugccaccuaaugacgaaauccgcagucacuuaguugcca	chr56:460228..460294:-
chr6_221	950	0.94 ± 0.02		1860	1585	0	275	yes		ath-miR866-3p_MIMAT0004316_Arabidopsis_thaliana_miR866-3p		blast	acaaaauccgcaaucacuuagu	uaugugauuguggauuuugucau	uaugugauuguggauuuugucauuaccaccuaaugacaaaauccgcaaucacuuagu	chr6:248823..248880:-
chr581_15533	920	0.94 ± 0.02		1808	1591	0	217	yes		ath-miR866-3p_MIMAT0004316_Arabidopsis_thaliana_miR866-3p		blast	acaaaauccgcaaucacuuagu	agguuauugcggauuuugucau	agguuauugcggauuuugucauuagguuguauugacaaaauccgcaaucacuuagu	chr581:601076..601132:-
chr92_4330	910	0.94 ± 0.02		1782	1748	0	34	yes		ath-miR866-3p_MIMAT0004316_Arabidopsis_thaliana_miR866-3p		blast	acaaaauccgcaaucacuuagu	uaagugaucgcagauuuugucau	uaagugaucgcagauuuugucauuaccaccuaauggcaacuaauggcauuaggcauuaggugguaaugacaaaauccgcaaucacuuagu	chr92:1614771..1614861:+
chr43_2485	840	0.94 ± 0.02		1647	1569	0	78	yes		oni-miR-10695_MIMAT0043196_Oreochromis_niloticus_miR-10695		blast	uaugugauugcggauuuuguca	acaaaauccgcaaucacauagu	uaugugauugcggauuuugucaauaccaucuaaugacaaaauccgcaaucacauagu	chr43:668993..669050:-
chr664_17790	810	0.94 ± 0.02		1598	1591	0	7	yes		ath-miR866-3p_MIMAT0004316_Arabidopsis_thaliana_miR866-3p		blast	acaaaauccgcaaucacuuagu	acuaaguaguuguggauucugu	acuaaguaguuguggauucugucauuagguggcauugacaaaauccgcaaucacuuagu	chr664:33194..33253:+
chr115_5055	770	0.94 ± 0.02		1503	1033	0	470	yes		hsa-miR-4668-3p_MIMAT0019746_Homo_sapiens_miR-4668-3p		blast	caaaauccgcaaucacuuaguu	uaagugauugcgaauuuuguca	uaagugauugcgaauuuugucaauaccaccuaaugucaaaauccgcaaucacuuaguu	chr115:873161..873219:-
chr507_10787	740	0.94 ± 0.02		1450	1400	0	50	yes		aqu-miR-2019-5p_MIMAT0009696_Amphimedon_queenslandica_miR-2019-5p		blast	uaagugauugcggcuugugucg	acaaaagccgcaaucacuuaau	uaagugauugcggcuugugucgaugccacuuaacgacaaaagccgcaaucacuuaau	chr507:1471170..1471227:-
chr18_1026	680	0.94 ± 0.02		1343	1341	0	2	no		ame-miR-3730-5p_MIMAT0018598_Apis_mellifera_miR-3730-5p		blast	acaacgagggugaagaucgcg	cgucucuauccucguuucuguau	acaacgagggugaagaucgcguguguuuguaauuucgcgucucuauccucguuucuguau	chr18:1608545..1608605:+
chr2_32	610	0.94 ± 0.02		1199	1188	0	11	yes				blast	acuaagugauugcggauuuugu	caaaauucgcaaucacuuaguu	acuaagugauugcggauuuuguuauuaggugauaauggcaaaauucgcaaucacuuaguu	chr2:206825..206885:-
chr662_17727	600	0.94 ± 0.02		1179	1146	0	33	yes		aqu-miR-2019-5p_MIMAT0009696_Amphimedon_queenslandica_miR-2019-5p		blast	uaagugauugcggaguuuguca	acaaacuccacaaucacuuagu	uaagugauugcggaguuugucauuagauggcauugacaaacuccacaaucacuuagu	chr662:332793..332850:+
chr39_2411	570	0.94 ± 0.02		1128	1125	0	3	yes		cel-miR-49-3p_MIMAT0000020_Caenorhabditis_elegans_miR-49-3p		blast	uagcaccacauuauucagcuugu	agcugaaucugcaggggccacg	agcugaaucugcaggggccacguuacacuaaauuuucguagcaccacauuauucagcuugu	chr39:412405..412466:+
chr59_3353	560	0.94 ± 0.02		1098	1057	0	41	yes		hsa-miR-4668-3p_MIMAT0019746_Homo_sapiens_miR-4668-3p		blast	caaaauccgcaaucacuuaguu	uaagugauugcggacguugucau	uaagugauugcggacguugucauuaggugguauuggcaaaauccgcaaucacuuaguu	chr59:562864..562922:-
chr46_2630	470	0.94 ± 0.02		916	856	0	60	yes		ath-miR866-3p_MIMAT0004316_Arabidopsis_thaliana_miR866-3p		blast	acaaaauccgcaaucgcuuagu	uaagugaucgcggaauuuguca	uaagugaucgcggaauuugucauuagguggcauugacaaaauccgcaaucgcuuagu	chr46:3274705..3274762:+
chr69_3695	450	0.94 ± 0.02		875	856	0	19	yes		ath-miR866-3p_MIMAT0004316_Arabidopsis_thaliana_miR866-3p		blast	acaaaauccgcaaucgcuuagu	uaagcgacugcggauuuuguca	uaagcgacugcggauuuugucaauaccaccuaaugacaaaauccgcaaucgcuuagu	chr69:1030321..1030378:-
chr507_10744	420	0.94 ± 0.02		818	784	0	34	yes		mdo-miR-7313-5p_MIMAT0028626_Monodelphis_domestica_miR-7313-5p		blast	aaaauccgcaaucacuuaguugc	acuaaaucauuacggauuuugu	acuaaaucauuacggauuuuguaauugccaccuaaugauaaaauccgcaaucacuuaguugc	chr507:1357741..1357803:+
chr211_7156	410	0.94 ± 0.02		811	790	0	21	yes		aqu-miR-2019-5p_MIMAT0009696_Amphimedon_queenslandica_miR-2019-5p		blast	uaagugauugcggguuuugucg	acagaacccgcaaucacuuagu	uaagugauugcggguuuugucguuaccaccuaaugacagaacccgcaaucacuuagu	chr211:214175..214232:-
chr704_18644	410	0.94 ± 0.02		797	664	0	133	yes		aqu-miR-2019-5p_MIMAT0009696_Amphimedon_queenslandica_miR-2019-5p		blast	uaagugauugcggguuuuguca	acaaaacccgcaaucacuuagu	uaagugauugcggguuuugucaauaccaccuaaugacaaaacccgcaaucacuuagu	chr704:34537..34594:+
chr779_19902	410	0.94 ± 0.02		796	680	0	116	yes		mdo-miR-7313-5p_MIMAT0028626_Monodelphis_domestica_miR-7313-5p		blast	aaaauccgcaaucacuuaguugc	acuaagugauuguggcuuuugu	acuaagugauuguggcuuuuguuacuaggugguaaugagaaaauccgcaaucacuuaguugc	chr779:153382..153444:+
chr506_10568	370	0.94 ± 0.02		726	701	0	25	yes		hsa-miR-4765_MIMAT0019916_Homo_sapiens_miR-4765		blast	ugagugauugcggcuuuuguca	acaauauccgcaaucacuuaau	ugagugauugcggcuuuugucaauaccacuuaaugacaauauccgcaaucacuuaau	chr506:1320221..1320278:+
chr510_11075	350	0.94 ± 0.02		699	695	0	4	no		cin-miR-4153-3p_MIMAT0016757_Ciona_intestinalis_miR-4153-3p		blast	cucgcguucgucguucgaucgu	agucgaacgucgagcgcggucau	agucgaacgucgagcgcggucauccacgcuacguuuaucuuacuugugcucgcguucgucguucgaucgu	chr510:3519061..3519131:+
chr37_2286	330	0.94 ± 0.02		651	649	0	2	yes		cel-miR-44-3p_MIMAT0000015_Caenorhabditis_elegans_miR-44-3p		blast	ugacuagaucgaaauacucguccu	acgaaguauucaucuaguacu	acgaaguauucaucuaguacuacguugcaaagaaaucgugacuagaucgaaauacucguccu	chr37:27261..27323:-
chr119_5194	320	0.94 ± 0.02		624	592	0	32	yes		bdi-miR9497_MIMAT0035506_Brachypodium_distachyon_miR9497		blast	uuucugaauugcuagacacacu	auguguuuugcauucaguaa	auguguuuugcauucaguaauagaaaauuaucuuucugaauugcuagacacacu	chr119:446425..446479:-
chr525_12372	300	0.94 ± 0.02		598	589	1	8	yes		tca-miR-3850-3p_MIMAT0018755_Tribolium_castaneum_miR-3850-3p		blast	uucgagacuacacgcugauuuu	agucagcuuguggucuaggggu	agucagcuuguggucuagggguacgaaucaccaccguagauccgauauguggauacaaacggguauucgagacuacacgcugauuuu	chr525:1680419..1680506:-
chr506_10637	280	0.94 ± 0.02		558	272	0	286	yes				blast	uacgugauugcggauuuugucau	acaaaauccgcaaucacuuggu	uacgugauugcggauuuugucauuagcgguauugacaaaauccgcaaucacuuggu	chr506:1342370..1342426:-
chr664_17788	280	0.94 ± 0.02		540	517	0	23	yes		aqu-miR-2019-5p_MIMAT0009696_Amphimedon_queenslandica_miR-2019-5p		blast	uaagugauugcgaauuuuguca	acaaaagccacaaucacuuagu	uaagugauugcgaauuuugucacuagguggcauugacaaaagccacaaucacuuagu	chr664:32639..32696:+
chr662_17767	270	0.94 ± 0.02		535	473	0	62	yes		hsa-miR-4765_MIMAT0019916_Homo_sapiens_miR-4765		blast	ugagugauugcggcuuuuguca	acaaauuccgcaaucacuuagu	ugagugauugcggcuuuugucauuagauggcaaugacaaauuccgcaaucacuuagu	chr662:348505..348562:-
chr663_17775	270	0.94 ± 0.02		535	473	0	62	yes		hsa-miR-4765_MIMAT0019916_Homo_sapiens_miR-4765		blast	ugagugauugcggcuuuuguca	acaaauuccgcaaucacuuagu	ugagugauugcggcuuuugucauuagauggcaaugacaaauuccgcaaucacuuagu	chr663:2011..2068:-
chr661_17697	270	0.94 ± 0.02		535	473	0	62	yes		hsa-miR-4765_MIMAT0019916_Homo_sapiens_miR-4765		blast	ugagugauugcggcuuuuguca	acaaauuccgcaaucacuuagu	ugagugauugcggcuuuugucauuagauggcaaugacaaauuccgcaaucacuuagu	chr661:3604..3661:-
chr662_17769	270	0.94 ± 0.02		535	473	0	62	yes		hsa-miR-4765_MIMAT0019916_Homo_sapiens_miR-4765		blast	ugagugauugcggcuuuuguca	acaaauuccgcaaucacuuagu	ugagugauugcggcuuuugucauuagauggcaaugacaaauuccgcaaucacuuagu	chr662:363223..363280:-
chr629_16722	260	0.94 ± 0.02		518	490	0	28	yes		aqu-miR-2019-5p_MIMAT0009696_Amphimedon_queenslandica_miR-2019-5p		blast	uaagugauugcggauuuugcca	acaaaguccgcaaucacuuggu	uaagugauugcggauuuugccauuaggugauauuaacaaaguccgcaaucacuuggu	chr629:693347..693404:-
chr157_6178	230	0.94 ± 0.02		443	339	0	104	yes		hsa-miR-4668-3p_MIMAT0019746_Homo_sapiens_miR-4668-3p		blast	caaaauccgcaaucauuuaguu	uaagugauugcggauauuguca	uaagugauugcggauauugucaauaccaucuaaugacaaaauccgcaaucauuuaguu	chr157:74913..74971:+
chr92_4304	220	0.94 ± 0.02		440	309	0	131	yes		aqu-miR-2019-5p_MIMAT0009696_Amphimedon_queenslandica_miR-2019-5p		blast	uaagugauugcggguuuugcca	acaagauccgcaaucacuuagu	uaagugauugcggguuuugccaacaccaccuaaugacaagauccgcaaucacuuagu	chr92:1157447..1157504:+
chr703_18640	220	0.94 ± 0.02		440	125	0	315	yes		ath-miR866-3p_MIMAT0004316_Arabidopsis_thaliana_miR866-3p		blast	acaaaauccgcaaucacuuagc	auuaagugauugcggcuuuugu	auuaagugauugcggcuuuugucauuggaugguauuaacaaaauccgcaaucacuuagc	chr703:12085..12144:+
chr554_14366	220	0.94 ± 0.02		449	437	9	3	no				blast	auagucguagcuguacgcggca	ucccguggcucgucacacguaga	auagucguagcuguacgcggcaguaaauauuucaaugguuucugucccguggcucgucacacguaga	chr554:719760..719827:+
chr92_4439	210	0.94 ± 0.02		414	339	0	75	yes		hsa-miR-4668-3p_MIMAT0019746_Homo_sapiens_miR-4668-3p		blast	caaaauccgcaaucauuuaguu	acuaagugaaugcggauuuugu	acuaagugaaugcggauuuugucauugggugguaaugacaaaauccgcaaucauuuaguu	chr92:946570..946630:-
chr643_17005	210	0.94 ± 0.02		413	376	0	37	yes		str-miR-7880m-5p_MIMAT0033364_Strongyloides_ratti_miR-7880m-5p		blast	ugucgguagcaaagaggugguag	cccacucuuugacuaccgacaua	cccacucuuugacuaccgacauauauauauagaacacugucgguagcaaagaggugguag	chr643:116812..116872:+
chr538_13386	200	0.94 ± 0.02		400	374	0	26	yes		mtr-miR2611_MIMAT0013320_Medicago_truncatula_miR2611		blast	uauuugucgagagucauucuga	agaaugacucucgacaaauaua	agaaugacucucgacaaauauauauauauauuuauaaaaacaguauuugucgagagucauucuga	chr538:993425..993490:-
chr537_13221	190	0.94 ± 0.02		376	218	0	158	yes		ath-miR866-3p_MIMAT0004316_Arabidopsis_thaliana_miR866-3p		blast	acaaaauccgcgaucacuuagu	uaagcgauugcggauuuuguca	uaagcgauugcggauuuugucauuagaugguauugacaaaauccgcgaucacuuagu	chr537:523189..523246:-
chr662_17731	190	0.94 ± 0.02		365	339	0	26	yes		hsa-miR-4668-3p_MIMAT0019746_Homo_sapiens_miR-4668-3p		blast	caaaauccgcaaucauuuaguu	acuaagugauugugaauuuugu	acuaagugauugugaauuuugucaauagguggcauugacaaaauccgcaaucauuuaguu	chr662:13396..13456:-
chr46_2704	180	0.94 ± 0.02		356	347	0	9	yes		aqu-miR-2019-5p_MIMAT0009696_Amphimedon_queenslandica_miR-2019-5p		blast	uaagugaucgcggauuuuguca	acaaaauacgcgaucacuuagu	uaagugaucgcggauuuugucaauaucgcuuaaugacaaaauacgcgaucacuuagu	chr46:3256521..3256578:-
chr55_2965	180	0.94 ± 0.02		355	289	0	66	yes		aqu-miR-2019-5p_MIMAT0009696_Amphimedon_queenslandica_miR-2019-5p		blast	uaagugauuguggauuucguca	acaaaguccgcaaucacuuagu	uaagugauuguggauuucgucauuagguggcauugacaaaguccgcaaucacuuagu	chr55:338002..338059:-
chr56_3042	170	0.94 ± 0.02		328	327	0	1	yes		hsa-miR-4765_MIMAT0019916_Homo_sapiens_miR-4765		blast	ugagugauuguggauuuuguca	auaacauccgcaaucacugagu	ugagugauuguggauuuugucaauacccucuaaugauaacauccgcaaucacugagu	chr56:308012..308069:+
chr56_3040	170	0.94 ± 0.02		328	327	0	1	yes		hsa-miR-4765_MIMAT0019916_Homo_sapiens_miR-4765		blast	ugagugauuguggauuuuguca	auaacauccgcaaucacugagu	ugagugauuguggauuuugucaauacccucuaaugauaacauccgcaaucacugagu	chr56:300897..300954:+
chr664_17809	150	0.94 ± 0.02		296	289	0	7	yes		dme-miR-2281-5p_MIMAT0011788_Drosophila_melanogaster_miR-2281-5p		blast	auuaucugaaccauuuaguugc	aacugaaugauugcggauauug	aacugaaugauugcggauauugcgauuagguugcauugacaauuaucugaaccauuuaguugc	chr664:81225..81288:+
chr506_10667	150	0.94 ± 0.02		293	279	0	14	yes		bta-miR-2285ag-3p_MIMAT0040923_Bos_taurus_miR-2285ag-3p		blast	accaagugauugcggcuuuugu	cuaaaauccgcaaucauuuagu	accaagugauugcggcuuuugucauuaggugguaaugcuaaaauccgcaaucauuuagu	chr506:2293543..2293602:-
chr779_19911	150	0.94 ± 0.02		296	295	0	1	yes				blast	uacgugauugcggauuuugucau	acaaaaccugcauucacuuagu	uacgugauugcggauuuugucauuagguagccuugacaaaaccugcauucacuuagu	chr779:125150..125207:-
chr46_2628	140	0.94 ± 0.02		267	218	0	49	yes		ath-miR866-3p_MIMAT0004316_Arabidopsis_thaliana_miR866-3p		blast	acaaaauccgcgaucacuuagu	uaagugaucgcguauuuugucau	uaagugaucgcguauuuugucauuaagcgauauugacaaaauccgcgaucacuuagu	chr46:3256523..3256580:+
chr535_13025	140	0.94 ± 0.02		268	218	0	50	yes		aqu-miR-2019-5p_MIMAT0009696_Amphimedon_queenslandica_miR-2019-5p		blast	uaagugauugcagauuuuguca	acaaagcccgcaaucgcuuagu	uaagugauugcagauuuugucauuagaugguauugacaaagcccgcaaucgcuuagu	chr535:615100..615157:+
chr639_16902	130	0.94 ± 0.02		266	200	0	66	yes		ath-miR866-3p_MIMAT0004316_Arabidopsis_thaliana_miR866-3p		blast	acaaaauccgcgaucacuuagu	cuagaugauugcggauuuuguc	cuagaugauugcggauuuugucauuagaugguauugacaaaauccgcgaucacuuagu	chr639:282629..282687:+
chr514_11294	130	0.94 ± 0.02		257	249	0	8	yes		aau-miR168_MIMAT0022678_Acacia_auriculiformis_miR168		blast	uuucaguuugcgggaacacguc	cguguucuugcaaaaugaagca	uuucaguuugcgggaacacgucguuuucgagaaggucguguucuugcaaaaugaagca	chr514:1107330..1107388:+
chr136_5498	110	0.94 ± 0.02		231	128	0	103	yes				blast	uuauuucgauuuuuucauuuca	gaaaugaaaagauuggaauaau	gaaaugaaaagauuggaauaauauauaauaauuauguauuauuucgauuuuuucauuuca	chr136:136219..136279:-
chr821_20313	110	0.94 ± 0.02		228	223	0	5	no		gga-miR-30b-3p_MIMAT0026512_Gallus_gallus_miR-30b-3p		blast	uuggggggggggggagga	cuggaagccuuccauagugagu	uuggggggggggggaggacgcgugaguuuccuggaagccuuccauagugagu	chr821:11115..11167:-
chr37_2288	110	0.94 ± 0.02		208	207	0	1	yes		cel-miR-35-3p_MIMAT0000006_Caenorhabditis_elegans_miR-35-3p		blast	ucaccggguugaauucaucca	gaugaaaucucauccgguguggu	gaugaaaucucauccggugugguugguaaagaagccucaccggguugaauucaucca	chr37:27390..27447:-
chr86_4065	110	0.94 ± 0.02		214	187	0	27	yes				blast	acuaagcgauugcggauuuugu	auaaaauccgcaaucgcuuagu	acuaagcgauugcggauuuugucaguaccaucuaaugauaaaauccgcaaucgcuuagu	chr86:1483326..1483385:+
chr37_2268	100	0.94 ± 0.02		192	145	0	47	yes		aqu-miR-2019-5p_MIMAT0009696_Amphimedon_queenslandica_miR-2019-5p		blast	uaagugaucgcggacuuuguca	acaaaauccgcaaucguuuaau	uaagugaucgcggacuuugucauuaggugguauugacaaaauccgcaaucguuuaau	chr37:3609391..3609448:+
chr18_1151	100	0.94 ± 0.02		189	155	0	34	yes		gma-miR1512a-3p_MIMAT0032030_Glycine_max_miR1512a-3p		blast	ucuuuaaguuuuucgaguuggg	caacucgaaaaacuuaaggaag	ucuuuaaguuuuucgaguugggugcaauauuuuucacccaacucgaaaaacuuaaggaag	chr18:872981..873041:-
chr685_18259	100	0.94 ± 0.02		192	191	0	1	yes		nve-miR-9451_MIMAT0035412_Nematostella_vectensis_miR-9451		blast	ccgagucucauuagcuugcagg	cugcaaguauuuucgguuuaua	ccgagucucauuagcuugcaggaacuuugaauccugcaaguauuuucgguuuaua	chr685:424563..424618:-
chr506_10671	100	0.94 ± 0.02		188	131	0	57	yes		esi-miR8619_MIMAT0033954_Ectocarpus_siliculosus_miR8619		blast	acaagauccgcaaucacuuagu	uaagugauugccgacuuugucau	uaagugauugccgacuuugucauuaccaccuaaugacaagauccgcaaucacuuagu	chr506:2325798..2325855:-
chr46_2670	99	0.94 ± 0.02		193	188	0	5	yes				blast	acagacgcugauuggcugcga	cucggccaaucggcaucuauug	cucggccaaucggcaucuauuguucguagaaaauccauugauagacagacgcugauuggcugcga	chr46:2116629..2116694:-
chr55_2924	95	0.94 ± 0.02		179	176	0	3	yes		ame-miR-3770-5p_MIMAT0018545_Apis_mellifera_miR-3770-5p		blast	aauccugcaucaagugcguugcu	aaugcauugcacgcaggguagcgu	aauccugcaucaagugcguugcuuuguuucucuguaaucagcaaugcauugcacgcaggguagcgu	chr55:1311724..1311790:+
chr151_5913	95	0.94 ± 0.02		177	149	0	28	yes		aqu-miR-2019-5p_MIMAT0009696_Amphimedon_queenslandica_miR-2019-5p		blast	uaagugaucgcggacuuuguca	acaaaauccgcaaucacuuaau	uaagugaucgcggacuuugucauuaagcgguauugacaaaauccgcaaucacuuaau	chr151:625190..625247:-
chr510_11118	92	0.94 ± 0.02		171	158	0	13	yes		ppc-miR-8302-3p_MIMAT0033126_Pristionchus_pacificus_miR-8302-3p		blast	uaagcgauugcggauuuuguca	acaaauccguaaucgcuuagu	uaagcgauugcggauuuugucauuugcugguauugacaaauccguaaucgcuuagu	chr510:573759..573815:-
chr56_3052	84	0.94 ± 0.02		163	131	0	32	yes				blast	acaaaguccgcaaucacuuaga	uaagugauuguggauuguguca	uaagugauuguggauugugucauuagaugguauugacaaaguccgcaaucacuuaga	chr56:458487..458544:+
chr37_2282	82	0.94 ± 0.02		153	150	0	3	yes		cel-miR-2-3p_MIMAT0000004_Caenorhabditis_elegans_miR-2-3p		blast	uaucacagcaguaguuaccuagga	gaagggacucuugcugugaugug	gaagggacucuugcugugaugugucgcccuaagagauucauaucacagcaguaguuaccuagga	chr37:26907..26971:-
chr69_3711	81	0.94 ± 0.02		151	145	0	6	yes		aqu-miR-2019-5p_MIMAT0009696_Amphimedon_queenslandica_miR-2019-5p		blast	uaagugaucgcggacuuuguca	acaagguccgcagucacuuagu	uaagugaucgcggacuuugucauuaucaccuaaugacaagguccgcagucacuuagu	chr69:1664039..1664096:-
chr504_10432	79	0.94 ± 0.02		147	145	0	2	yes		bmo-miR-3358_MIMAT0015544_Bombyx_mori_miR-3358		blast	uuuuguuauuaagugguaauu	auuaccgcuuaaugacaaaauc	uuuuguuauuaagugguaauuugucauugacaaauuaccgcuuaaugacaaaauc	chr504:3410005..3410060:+
chr44_2500	79	0.94 ± 0.02		146	131	0	15	yes		esi-miR8619_MIMAT0033954_Ectocarpus_siliculosus_miR8619		blast	acaagauccgcaaucacuuagu	uaagugagugcagauuuugucg	uaagugagugcagauuuugucguuaggugguauugacaagauccgcaaucacuuagu	chr44:668133..668190:+
chr663_17779	77	0.94 ± 0.02		142	126	0	16	yes		gra-miR8675a_MIMAT0034046_Gossypium_raimondii_miR8675a		blast	uaggugauugcagauuuugucaa	acaaaauccgcaaucaccuagu	uaggugauugcagauuuugucaauaucaccuaaugacaaaauccgcaaucaccuagu	chr663:51506..51563:-
chr560_14747	76	0.94 ± 0.02		142	101	0	41	yes		ame-miR-6000a-5p_MIMAT0023539_Apis_mellifera_miR-6000a-5p		blast	uguggguacuagucgucucuaua	uaguacgaaaaguacccauaaga	uguggguacuagucgucucuauauuaucgaauuuauaguacgaaaaguacccauaaga	chr560:82636..82694:-
chr560_14750	74	0.94 ± 0.02		139	99	0	40	yes		aae-miR-2941_MIMAT0014286_Aedes_aegypti_miR-2941		blast	uaguacggguaguacugaggga	cgucagucgaccuuguacuaug	cgucagucgaccuuguacuauguuacguaauucauaguacggguaguacugaggga	chr560:83022..83078:-
chr638_16891	74	0.94 ± 0.02		137	108	0	29	yes		oni-miR-10695_MIMAT0043196_Oreochromis_niloticus_miR-10695		blast	uaugugauugcggguuuugucg	acaaaaccgcaaucacuuaguu	uaugugauugcggguuuugucgauaccaucuaaugacaaaaccgcaaucacuuaguu	chr638:1313805..1313862:-
chr117_5108	74	0.94 ± 0.02		137	108	0	29	yes		oni-miR-10695_MIMAT0043196_Oreochromis_niloticus_miR-10695		blast	uaugugauugcggguuuugucg	acaaaaccgcaaucacuuaguu	uaugugauugcggguuuugucgauaccaucuaaugacaaaaccgcaaucacuuaguu	chr117:1178..1235:+
chr506_10635	69	0.94 ± 0.02		128	119	0	9	yes		aqu-miR-2019-5p_MIMAT0009696_Amphimedon_queenslandica_miR-2019-5p		blast	uaagugauugcggauauuguca	acaaaagccgcaaucacucagu	uaagugauugcggauauugucauuaagugguauugacaaaagccgcaaucacucagu	chr506:1320219..1320276:-
chr642_16990	66	0.94 ± 0.02		123	121	0	2	yes		cel-miR-51-3p_MIMAT0015099_Caenorhabditis_elegans_miR-51-3p		blast	gauggaagcuuucuuugauacu	guaacaaagaagaguuuccuacgu	guaacaaagaagaguuuccuacguucgcaggaaacgauggaagcuuucuuugauacu	chr642:838699..838756:-
chr55_2932	64	0.94 ± 0.02		120	90	0	30	yes		gga-miR-6677-3p_MIMAT0025781_Gallus_gallus_miR-6677-3p		blast	ugcucagaagacugucccagg	ugguccaguuggucuggucugga	ugcucagaagacugucccaggagccuuuaaauccugguccaguuggucuggucugga	chr55:1546952..1547009:+
chr514_11387	64	0.94 ± 0.02		117	76	0	41	yes		ath-miR866-3p_MIMAT0004316_Arabidopsis_thaliana_miR866-3p		blast	acaaaauccgcaaucgcucggu	uaaguuauugcgguuuuuguca	uaaguuauugcgguuuuugucauuaccaucuaaugacaaaauccgcaaucgcucggu	chr514:1845287..1845344:-
chr545_13708	56	0.94 ± 0.02		122	58	63	1	no		aof-miR12176_MIMAT0049763_Asparagus_officinalis_miR12176		blast	uucuaguaucggaaaaaggaua	uuuauuaagauaaaugaaaau	uucuaguaucggaaaaaggauaggauuaggauaauuuagauuuguaaaauucuccuaauacuauuuauuaagauaaaugaaaau	chr545:12726..12810:+
chr545_13839	54	0.94 ± 0.02		122	58	63	1	no		aof-miR12176_MIMAT0049763_Asparagus_officinalis_miR12176		blast	uucuaguaucggaaaaaggaua	uuuauuaagauaaaugaaaau	uucuaguaucggaaaaaggauaggauuaggauaauuuagauuuguaaaauucuccuaauacuauuuauuaagauaaaugaaaau	chr545:16841..16925:-
chr6_211	52	0.94 ± 0.02		93	80	0	13	yes		esi-miR8619_MIMAT0033954_Ectocarpus_siliculosus_miR8619		blast	acaagauccgcaaucgcuuagu	uaaaugauugcagauuuuguca	uaaaugauugcagauuuugucauuagguaguauugacaagauccgcaaucgcuuagu	chr6:1878045..1878102:+
chr179_6651	49	0.94 ± 0.02		90	88	0	2	yes		cel-miR-60-3p_MIMAT0000032_Caenorhabditis_elegans_miR-60-3p		blast	cauuaugcuaggaauaugugguau	ucccauauucuagcauaauauug	ucccauauucuagcauaauauugucgggcugugaaguggcauuaugcuaggaauaugugguau	chr179:285461..285524:+
[truncated: 240 more rows]

## Sheet: Q3
Survey of miRDeep2 performance for score cut-offs -10 to 10
	novel miRNAs			known miRBase miRNAs
[truncated: 421 more rows]

## Sheet: W1
Survey of miRDeep2 performance for score cut-offs -10 to 10
[truncated: 398 more rows]

## Sheet: W2
Survey of miRDeep2 performance for score cut-offs -10 to 10
[truncated: 456 more rows]

[truncated: 1 more sheets: W3]
